# Supplementary material for: Single-cell transcriptomic characterization of microscopic colitis
Source: Nat Commun. 2025 May 18;16:4618. doi: 10.1038/s41467-025-59648-8 (PMC12086216; doi:10.1038/s41467-025-59648-8)
Supplement: Supplementary file 3 — Supplementary Data 1 [file 41467_2025_59648_MOESM3_ESM.csv]

SUBJECT_ID	COHORT	MC_SUBTYPE	AGE	RACE	SEX	EVER_SMOKER	BMI
AM01	Unaffected	NA	40-49	1	1	1	27.6
HE01	Unaffected	NA	60-69	1	0	0	27.12
HE02	Unaffected	NA	50-59	1	0	0	31.7
HE03	Unaffected	NA	80-89	1	0	1	37.28
HE04	Unaffected	NA	60-69	1	1	0	22.03
HE05	Unaffected	NA	70-79	1	1	1	25.28
HE06	Unaffected	NA	70-79	1	1	0	27.67
HE07	Unaffected	NA	60-69	1	1	0	26.15
HE08	Unaffected	NA	70-79	1	0	1	UNK
HE09	Unaffected	NA	50-59	1	1	1	27.3
HE10	Unaffected	NA	70-79	1	1	0	24.19
HE11	Unaffected	NA	50-59	1	1	0	22.49
HE12	Unaffected	NA	50-59	1	0	0	UNK
HE13	Unaffected	NA	60-69	1	0	0	UNK
HE14	Unaffected	NA	50-59	1	0	0	UNK
HE15	Unaffected	NA	60-69	1	1	0	UNK
CD01	Diarrhea	NA	40-49	1	1	1	27.6
CD02	Diarrhea	NA	50-59	1	1	1	24.79
CD03	Diarrhea	NA	60-69	1	1	1	25.4
CD04	Diarrhea	NA	80-89	1	1	0	20.11
CD05	Diarrhea	NA	70-79	1	1	1	27.9
CD06	Diarrhea	NA	40-49	0	1	1	37.86
CD07	Diarrhea	NA	60-69	1	1	0	27.07
CD08	Diarrhea	NA	60-69	1	1	1	32.9
CD09	Diarrhea	NA	50-59	1	1	0	30.34
CD10	Diarrhea	NA	70-79	1	1	1	30.72
CD11	Diarrhea	NA	40-49	1	1	0	36.49
CD12	Diarrhea	NA	30-39	1	0	1	38.4
CD13	Diarrhea	NA	40-49	1	0	0	34.17
MC01	Active_MC	LC	60-69	1	0	0	24.36
MC02	Active_MC	CC	70-79	1	1	1	23.62
MC03	Active_MC	LC	70-79	1	1	0	26.83
MC04	Active_MC	CC	70-79	2	1	0	24.66
MC05	Active_MC	CC	70-79	1	1	1	UNK
MC06	Active_MC	LC	60-69	1	1	0	33
MC07	Active_MC	LC	70-79	1	1	1	19.93
MC08	Active_MC	CC	60-69	1	1	0	26.9
MC09	Active_MC	LC_CC	50-59	2	1	0	24.12
MC10	Active_MC	CC	60-69	1	1	1	19.48
MC11	Active_MC	LC	60-69	1	0	1	24
MC12	Active_MC	LC	80-89	1	1	1	28.52
MC13	Active_MC	LC	60-69	1	0	0	32.85
MC14	Active_MC	LC	60-69	1	1	1	18.5
MC15	Active_MC	LC	60-69	1	1	0	44.91
MC16	Active_MC	LC	50-59	1	1	0	31.88
