# Supplementary material for: Single-cell transcriptomic characterization of microscopic colitis
Source: Nat Commun. 2025 May 18;16:4618. doi: 10.1038/s41467-025-59648-8 (PMC12086216; doi:10.1038/s41467-025-59648-8)
Supplement: Supplementary file 4 — Supplementary Data 2 [file 41467_2025_59648_MOESM4_ESM.csv]

p_val	avg_logFC	pct.1	pct.2	p_val_adj	cluster	gene	ref_cells	subclust_level
0	5.32103422408412	0.997	0.25	0	Plasma	JCHAIN	imm	0
0	4.85529161130461	0.949	0.147	0	Plasma	IGHA1	imm	0
0	4.6907216993177	0.851	0.09	0	Plasma	IGHA2	imm	0
0	4.45245528849698	0.342	0.054	0	Plasma	IGKV4-1	imm	0
0	4.4328705501861	0.341	0.052	0	Plasma	IGKV1-5	imm	0
0	4.36749180477344	0.28	0.062	0	Plasma	IGKV3-20	imm	0
0	4.30852451002551	0.198	0.044	0	Plasma	IGLV2-14	imm	0
0	4.28950081680048	0.832	0.287	0	Plasma	IGKC	imm	0
0	4.19884603189584	0.193	0.027	0	Plasma	IGLV2-8	imm	0
0	4.06971852680513	0.186	0.03	0	Plasma	IGLV2-23	imm	0
0	4.06018250591986	0.293	0.04	0	Plasma	IGKV3-15	imm	0
0	4.05590457603397	0.188	0.03	0	Plasma	IGLV2-11	imm	0
0	4.02308836004879	0.131	0.024	0	Plasma	IGLV1-51	imm	0
0	4.01871584855562	0.392	0.027	0	Plasma	IGLV3-1	imm	0
0	4.00824073046564	0.149	0.026	0	Plasma	IGLV1-40	imm	0
0	3.95943717546905	0.237	0.033	0	Plasma	IGKV3-11	imm	0
0	3.74938371578753	0.149	0.019	0	Plasma	IGHV4-39	imm	0
0	3.54278474056936	0.162	0.01	0	Plasma	IGKV1-9	imm	0
0	3.45017579254747	0.318	0.015	0	Plasma	IGLV6-57	imm	0
0	3.42730818183484	0.185	0.008	0	Plasma	IGKV1-6	imm	0
0	3.4229284110194	0.144	0.009	0	Plasma	IGKV1D-8	imm	0
0	3.40362412001082	0.112	0.016	0	Plasma	IGHV1-2	imm	0
0	3.39150518263567	0.507	0.068	0	Plasma	IGLC2	imm	0
0	3.37576570094057	0.16	0.017	0	Plasma	IGHV3-7	imm	0
0	3.34808348026153	0.134	0.009	0	Plasma	IGKV1-16	imm	0
0	3.33583046255449	0.116	0.008	0	Plasma	IGKV1-17	imm	0
0	3.29960418808001	0.101	0.01	0	Plasma	IGHV3-74	imm	0
0	3.20397556632396	0.183	0.029	0	Plasma	IGHV3-23	imm	0
0	3.18421145419957	0.114	0.007	0	Plasma	IGKV1-27	imm	0
0	3.12792160216213	0.119	0.016	0	Plasma	IGHV3-21	imm	0
0	3.12306826438039	0.154	0.007	0	Plasma	IGKV3D-11	imm	0
0	2.977578726987	0.295	0.047	0	Plasma	IGLC3	imm	0
0	2.90970685037527	0.122	0.005	0	Plasma	IGLV2-18	imm	0
0	2.89477814795153	0.135	0.007	0	Plasma	IGKV1D-39	imm	0
0	2.83300102334844	0.161	0.006	0	Plasma	IGKV3D-20	imm	0
0	2.8147953232379	0.124	0.019	0	Plasma	IGHV3-30	imm	0
0	2.73869140944281	0.693	0.044	0	Plasma	IGLL5	imm	0
0	2.63583938567637	0.188	0.007	0	Plasma	IGKV3D-15	imm	0
0	2.61586148082255	0.942	0.074	0	Plasma	MZB1	imm	0
0	2.56653331499632	0.126	0.009	0	Plasma	IGHV4-59	imm	0
0	2.56200371648616	0.125	0.024	0	Plasma	IGHG1	imm	0
0	2.53802823276787	0.135	0.015	0	Plasma	IGHV4-34	imm	0
0	2.50121485438588	0.112	0.011	0	Plasma	IGHV4-31	imm	0
0	2.48930583974089	0.101	0.004	0	Plasma	IGKV1-39	imm	0
0	2.43902027154799	0.126	0.004	0	Plasma	IGKV3-7	imm	0
0	2.35852369795925	0.11	0.009	0	Plasma	IGHV3-48	imm	0
0	2.29165776986701	0.977	0.476	0	Plasma	SSR4	imm	0
0	2.276091990662	0.907	0.041	0	Plasma	DERL3	imm	0
0	2.24302771408987	0.123	0.004	0	Plasma	AC233755.1	imm	0
0	2.05206168821306	0.908	0.111	0	Plasma	XBP1	imm	0
0	1.97402674133719	0.923	0.199	0	Plasma	HERPUD1	imm	0
0	1.85249279754943	0.108	0.005	0	Plasma	IGHV4-28	imm	0
0	1.75780626033541	0.112	0.003	0	Plasma	IGHV4-61	imm	0
0	1.63654363561392	0.871	0.159	0	Plasma	SEC11C	imm	0
0	1.6333146747565	0.743	0.022	0	Plasma	TNFRSF17	imm	0
0	1.41394630579602	0.861	0.161	0	Plasma	UBE2J1	imm	0
0	1.3363449147757	0.912	0.32	0	Plasma	HSP90B1	imm	0
0	1.28359579985826	0.867	0.21	0	Plasma	FKBP2	imm	0
0	1.22682354859701	0.83	0.161	0	Plasma	FKBP11	imm	0
0	1.20981333082028	0.83	0.171	0	Plasma	SSR3	imm	0
0	1.15600272903887	0.638	0.039	0	Plasma	RRBP1	imm	0
0	1.13446123062232	0.69	0.055	0	Plasma	PRDX4	imm	0
0	1.13386893066775	0.678	0.067	0	Plasma	DNAJB9	imm	0
0	1.12440636515311	0.581	0.086	0	Plasma	PABPC4	imm	0
0	1.0444918947948	0.789	0.167	0	Plasma	SDF2L1	imm	0
0	1.03219846917374	0.521	0.003	0	Plasma	LINC02362	imm	0
0	0.990485826013585	0.589	0.045	0	Plasma	TENT5C	imm	0
0	0.987729800395807	0.48	0.001	0	Plasma	SDC1	imm	0
0	0.987433633681496	0.766	0.202	0	Plasma	SELENOK	imm	0
0	0.985559145347084	0.649	0.107	0	Plasma	PDIA4	imm	0
0	0.9840094402345	0.868	0.276	0	Plasma	SPCS2	imm	0
0	0.943956392077522	0.729	0.133	0	Plasma	SELENOS	imm	0
0	0.938400226086301	0.864	0.389	0	Plasma	SEC61B	imm	0
0	0.907596006951635	0.72	0.124	0	Plasma	SELENOM	imm	0
0	0.882220007337534	0.662	0.112	0	Plasma	MANF	imm	0
0	0.881356554059044	0.862	0.392	0	Plasma	SPCS1	imm	0
0	0.879691566471611	0.221	0.002	0	Plasma	IGHJ4	imm	0
0	0.861001518890868	0.706	0.146	0	Plasma	MYDGF	imm	0
0	0.845642876534129	0.677	0.177	0	Plasma	ITM2C	imm	0
0	0.833426333593522	0.439	0.033	0	Plasma	IRF4	imm	0
0	0.829585284672014	0.736	0.171	0	Plasma	SPCS3	imm	0
0	0.826820373726366	0.888	0.465	0	Plasma	SERP1	imm	0
0	0.793731833022387	0.421	0.025	0	Plasma	PDK1	imm	0
0	0.757208005986671	0.616	0.073	0	Plasma	PLPP5	imm	0
0	0.75588090208905	0.558	0.075	0	Plasma	CRELD2	imm	0
0	0.750152740701774	0.525	0.064	0	Plasma	SEL1L	imm	0
0	0.736101462860282	0.141	0.003	0	Plasma	IGHJ6	imm	0
0	0.728508036964838	0.445	0.043	0	Plasma	TXNDC11	imm	0
0	0.686875876796698	0.674	0.225	0	Plasma	HSPA5	imm	0
0	0.683553004532993	0.549	0.062	0	Plasma	EAF2	imm	0
0	0.655422888614454	0.641	0.178	0	Plasma	RPN1	imm	0
0	0.653741652275328	0.375	0.02	0	Plasma	FNDC3B	imm	0
0	0.653084571372625	0.283	0.012	0	Plasma	ITGA6	imm	0
0	0.649253922502689	0.593	0.128	0	Plasma	HDLBP	imm	0
0	0.648615512178046	0.812	0.357	0	Plasma	TMEM258	imm	0
0	0.622718081800647	0.572	0.103	0	Plasma	ERLEC1	imm	0
0	0.622603032625517	0.39	0.018	0	Plasma	CHPF	imm	0
0	0.621152185660595	0.672	0.209	0	Plasma	TRAM1	imm	0
0	0.617325348344817	0.762	0.306	0	Plasma	SEC61G	imm	0
0	0.610652262083884	0.663	0.175	0	Plasma	KDELR1	imm	0
0	0.607079727490513	0.733	0.253	0	Plasma	PDIA6	imm	0
0	0.604969118296231	0.431	0.031	0	Plasma	SPATS2	imm	0
0	0.602924434007889	0.588	0.139	0	Plasma	KDELR2	imm	0
0	0.598366066028381	0.409	0.031	0	Plasma	FCRL5	imm	0
0	0.582784570360377	0.487	0.087	0	Plasma	SLAMF7	imm	0
0	0.567650795285908	0.484	0.052	0	Plasma	GNG7	imm	0
0	0.566777461119371	0.194	0.005	0	Plasma	CKAP4	imm	0
0	0.56460135520706	0.691	0.212	0	Plasma	TMED10	imm	0
0	0.560829817136668	0.516	0.087	0	Plasma	POU2AF1	imm	0
0	0.559881859790285	0.776	0.324	0	Plasma	TMEM59	imm	0
0	0.55976044614054	0.663	0.17	0	Plasma	NPC2	imm	0
0	0.559108097946295	0.287	0.037	0	Plasma	CLPTM1L	imm	0
0	0.557880964035227	0.124	0.015	0	Plasma	DUSP5	imm	0
0	0.550713028587933	0.493	0.079	0	Plasma	TXNDC15	imm	0
0	0.549376036449705	0.374	0.017	0	Plasma	AC104699.1	imm	0
0	0.54382752182944	0.523	0.132	0	Plasma	PIM2	imm	0
0	0.537554589425337	0.351	0.066	0	Plasma	PRDM1	imm	0
0	0.525988897057098	0.543	0.127	0	Plasma	LMAN1	imm	0
0	0.521492785743508	0.431	0.094	0	Plasma	TIMP1	imm	0
0	0.516232788006994	0.427	0.07	0	Plasma	CCPG1	imm	0
0	0.511571025396682	0.302	0.013	0	Plasma	ELL2	imm	0
0	0.507766897493468	0.291	0.002	0	Plasma	ENAM	imm	0
0	0.503815050358968	0.452	0.113	0	Plasma	ATF4	imm	0
0	0.50261724931597	0.652	0.202	0	Plasma	P4HB	imm	0
0	0.501864062442758	0.316	0.002	0	Plasma	SPAG4	imm	0
0	0.496337395871453	0.341	0.048	0	Plasma	CREB3L2	imm	0
0	0.490432579544965	0.391	0.051	0	Plasma	MEI1	imm	0
0	0.488116652058854	0.201	0.002	0	Plasma	TXNDC5	imm	0
0	0.475242139707452	0.462	0.092	0	Plasma	DNAJC3	imm	0
0	0.474476245186128	0.842	0.479	0	Plasma	SUB1	imm	0
0	0.468755868176152	0.573	0.157	0	Plasma	HM13	imm	0
0	0.463438551216519	0.344	0.027	0	Plasma	UAP1	imm	0
0	0.451048411850686	0.273	0.046	0	Plasma	HYOU1	imm	0
0	0.444773046717567	0.257	0.003	0	Plasma	CCR10	imm	0
0	0.444214137743226	0.637	0.261	0	Plasma	BTG2	imm	0
0	0.443099540372031	0.197	0.003	0	Plasma	JSRP1	imm	0
0	0.436633688549944	0.385	0.053	0	Plasma	FNDC3A	imm	0
0	0.43116852785337	0.214	0.051	0	Plasma	FAM30A	imm	0
0	0.426005002295743	0.684	0.203	0	Plasma	LGALS1	imm	0
0	0.425188660398424	0.17	0.009	0	Plasma	TRIB1	imm	0
0	0.422414345025983	0.701	0.272	0	Plasma	KRTCAP2	imm	0
0	0.42114937113912	0.505	0.112	0	Plasma	TMEM208	imm	0
0	0.420361399043858	0.188	0.026	0	Plasma	ATF5	imm	0
0	0.415483307078861	0.628	0.214	0	Plasma	OSTC	imm	0
0	0.414417838064798	0.288	0.026	0	Plasma	MANEA	imm	0
0	0.414164146350922	0.244	0.045	0	Plasma	Z93241.1	imm	0
0	0.410445538212936	0.449	0.118	0	Plasma	SEL1L3	imm	0
0	0.408561727785679	0.383	0.08	0	Plasma	SEC61A1	imm	0
0	0.398738587777079	0.723	0.288	0	Plasma	SEC62	imm	0
0	0.397469322227773	0.238	0.026	0	Plasma	HSPA13	imm	0
0	0.3952011159025	0.292	0.018	0	Plasma	AC078883.1	imm	0
0	0.392437517705121	0.45	0.106	0	Plasma	TPST2	imm	0
0	0.388535331835218	0.505	0.137	0	Plasma	ARF4	imm	0
0	0.383860480019246	0.842	0.492	0	Plasma	PPIB	imm	0
0	0.383029962074495	0.48	0.117	0	Plasma	DNAJC1	imm	0
0	0.377991797851422	0.345	0.042	0	Plasma	NANS	imm	0
0	0.375744811797645	0.311	0.035	0	Plasma	GMPPB	imm	0
0	0.371096576889452	0.361	0.066	0	Plasma	ALG5	imm	0
0	0.366919184651208	0.403	0.081	0	Plasma	SEC14L1	imm	0
0	0.366280930362209	0.293	0.063	0	Plasma	ADA2	imm	0
0	0.36557954611691	0.611	0.202	0	Plasma	ERGIC3	imm	0
0	0.365167488345093	0.213	0.025	0	Plasma	SLC1A4	imm	0
0	0.353309893668371	0.224	0.032	0	Plasma	SLC44A1	imm	0
0	0.353028191189344	0.571	0.195	0	Plasma	LMAN2	imm	0
0	0.352170400698899	0.348	0.052	0	Plasma	ZBP1	imm	0
0	0.350543976892277	0.619	0.218	0	Plasma	TMED2	imm	0
0	0.34909535495042	0.309	0.028	0	Plasma	LY96	imm	0
0	0.346547526300454	0.212	0.011	0	Plasma	PAIP2B	imm	0
0	0.345325522381984	0.232	0.007	0	Plasma	AC012236.1	imm	0
0	0.344781329932361	0.168	0.01	0	Plasma	TRAM2	imm	0
0	0.342375143354001	0.362	0.08	0	Plasma	EDEM3	imm	0
0	0.341918707483131	0.367	0.066	0	Plasma	TMEM205	imm	0
0	0.33386004084946	0.257	0.023	0	Plasma	WIPI1	imm	0
0	0.329986446744352	0.134	0	0	Plasma	ITGA8	imm	0
0	0.328801189516828	0.27	0.039	0	Plasma	CPNE5	imm	0
0	0.327937641592186	0.383	0.083	0	Plasma	B4GALT3	imm	0
0	0.327660919221246	0.527	0.16	0	Plasma	ZBTB38	imm	0
0	0.327598939267095	0.32	0.071	0	Plasma	TPD52	imm	0
0	0.327504022374487	0.132	0	0	Plasma	AMPD1	imm	0
0	0.326593566995822	0.213	0.002	0	Plasma	AC026202.2	imm	0
0	0.326549011788955	0.25	0.069	0	Plasma	GLCCI1	imm	0
0	0.32640486859262	0.343	0.066	0	Plasma	SRPRB	imm	0
0	0.315497186415968	0.268	0.071	0	Plasma	SYVN1	imm	0
0	0.312674287507164	0.199	0.002	0	Plasma	LMTK3	imm	0
0	0.311935993155487	0.343	0.076	0	Plasma	DNAJB11	imm	0
0	0.310714592965209	0.156	0.007	0	Plasma	PARM1	imm	0
0	0.308457914234756	0.223	0.016	0	Plasma	GPR160	imm	0
0	0.308030489996864	0.272	0.045	0	Plasma	C12orf45	imm	0
0	0.306310915074777	0.407	0.096	0	Plasma	LMO4	imm	0
0	0.304764949282522	0.21	0.016	0	Plasma	C16orf74	imm	0
0	0.304048634006681	0.255	0.021	0	Plasma	HYI	imm	0
0	0.303869137551934	0.225	0.049	0	Plasma	SRM	imm	0
0	0.299629963287842	0.182	0.014	0	Plasma	CSF2RB	imm	0
0	0.299258762961488	0.494	0.15	0	Plasma	UFM1	imm	0
0	0.298636497058017	0.201	0.025	0	Plasma	RASGRP3	imm	0
0	0.29456237159371	0.277	0.039	0	Plasma	PNOC	imm	0
0	0.292856745270513	0.217	0.046	0	Plasma	FOXO3	imm	0
0	0.291458713643839	0.479	0.158	0	Plasma	RPN2	imm	0
0	0.290672352175316	0.519	0.182	0	Plasma	TMED9	imm	0
0	0.288759606434972	0.215	0.028	0	Plasma	CLIC4	imm	0
0	0.286228352274968	0.453	0.123	0	Plasma	CISD2	imm	0
0	0.285006087222255	0.337	0.07	0	Plasma	ARMCX3	imm	0
0	0.283587856585266	0.446	0.144	0	Plasma	SRPRA	imm	0
0	0.279801945274816	0.207	0.028	0	Plasma	SEC24D	imm	0
0	0.278834705633878	0.295	0.041	0	Plasma	HSD17B8	imm	0
0	0.278496810379739	0.297	0.044	0	Plasma	ARSA	imm	0
0	0.277043828587209	0.51	0.175	0	Plasma	DDOST	imm	0
0	0.272305965352145	0.126	0.001	0	Plasma	HID1	imm	0
0	0.267920347058497	0.113	0.003	0	Plasma	KCNN3	imm	0
0	0.264850377876262	0.512	0.163	0	Plasma	RABAC1	imm	0
0	0.258146720514979	0.441	0.145	0	Plasma	NUCB2	imm	0
0	0.255301821908882	0.154	0	0	Plasma	SCNN1B	imm	0
0	0.254171123054384	0.312	0.056	0	Plasma	CHID1	imm	0
0	0.251161764434362	0.233	0.025	0	Plasma	SIL1	imm	0
0	0.250155089491111	0.288	0.048	0	Plasma	C11orf24	imm	0
0	-0.298317046693738	0.204	0.059	0	Plasma	TNFRSF4	imm	0
0	-0.31211486346236	0.962	0.952	0	Plasma	RPL8	imm	0
0	-0.315644171820717	0.971	0.97	0	Plasma	TPT1	imm	0
0	-0.318981836685167	0.849	0.794	0	Plasma	RPS11	imm	0
0	-0.328441169218727	0.989	0.992	0	Plasma	RPL10	imm	0
0	-0.343230919478087	0.908	0.841	0	Plasma	EEF1D	imm	0
0	-0.357885310089812	0.897	0.845	0	Plasma	EEF1B2	imm	0
0	-0.378965460059962	0.989	0.982	0	Plasma	MT-ND3	imm	0
0	-0.379202758596108	0.032	0.105	0	Plasma	DENND1C	imm	0
0	-0.381154792533962	0.023	0.101	0	Plasma	FGD3	imm	0
0	-0.381491175450687	0.046	0.12	0	Plasma	COMMD8	imm	0
0	-0.382846753013533	0.963	0.952	0	Plasma	RPL18	imm	0
0	-0.38285203859073	0.954	0.932	0	Plasma	RPL3	imm	0
0	-0.394547847267685	0.041	0.114	0	Plasma	PTPN4	imm	0
0	-0.39627017091025	0.035	0.11	0	Plasma	PSD4	imm	0
0	-0.398725709311253	0.024	0.111	0	Plasma	RPS6KA1	imm	0
0	-0.398999241219259	0.793	0.674	0	Plasma	ATP5MG	imm	0
0	-0.399301113917674	0.027	0.111	0	Plasma	NUDT1	imm	0
0	-0.401153929612589	0.037	0.115	0	Plasma	ESYT1	imm	0
0	-0.408285149294683	0.015	0.103	0	Plasma	TSPAN14	imm	0
0	-0.410947526338834	0.029	0.112	0	Plasma	MYO1G	imm	0
0	-0.412043348860028	0.93	0.92	0	Plasma	RPS5	imm	0
0	-0.413405487506347	0.006	0.105	0	Plasma	TNFRSF1A	imm	0
0	-0.422159638799646	0.032	0.106	0	Plasma	MGAT4A	imm	0
0	-0.425432017017941	0.023	0.107	0	Plasma	ARHGEF6	imm	0
0	-0.42601434058906	0.709	0.605	0	Plasma	CHCHD2	imm	0
0	-0.43117846530118	0.034	0.104	0	Plasma	PTPRCAP	imm	0
0	-0.431718526372401	0.959	0.95	0	Plasma	RPL7A	imm	0
0	-0.432914092337965	0.033	0.107	0	Plasma	DGKA	imm	0
0	-0.433335550898146	0.012	0.105	0	Plasma	PREX1	imm	0
0	-0.434253298104463	0.966	0.943	0	Plasma	MT-ND1	imm	0
0	-0.434793400093169	0.029	0.112	0	Plasma	ATP2B4	imm	0
0	-0.434870215402868	0.04	0.128	0	Plasma	DCP2	imm	0
0	-0.435418598836921	0.027	0.114	0	Plasma	RPS6KA3	imm	0
0	-0.435556403981462	0.017	0.105	0	Plasma	TMEM131L	imm	0
0	-0.439276004306661	0.062	0.141	0	Plasma	CCT5	imm	0
0	-0.439705716121874	0.047	0.135	0	Plasma	CCDC115	imm	0
0	-0.440614498001426	0.048	0.126	0	Plasma	CASP1	imm	0
0	-0.441191255792622	0.006	0.105	0	Plasma	TRAF5	imm	0
0	-0.445524627960061	0.014	0.107	0	Plasma	LAIR1	imm	0
0	-0.446585370489332	0.028	0.116	0	Plasma	GPRIN3	imm	0
0	-0.447934711699867	0.013	0.113	0	Plasma	LYSMD2	imm	0
0	-0.449369589209097	0.037	0.117	0	Plasma	AAK1	imm	0
0	-0.455167888585836	0.048	0.124	0	Plasma	SELPLG	imm	0
0	-0.45668907817599	0.759	0.716	0	Plasma	MT-ATP8	imm	0
0	-0.458808235112739	0.041	0.115	0	Plasma	PLEKHF2	imm	0
0	-0.459489626172799	0.906	0.885	0	Plasma	RPL24	imm	0
0	-0.461282860434842	0.015	0.113	0	Plasma	BCL2A1	imm	0
0	-0.463269656864471	0.055	0.142	0	Plasma	ARHGAP4	imm	0
0	-0.463333960791726	0.061	0.148	0	Plasma	UHMK1	imm	0
0	-0.464475185501635	0.06	0.14	0	Plasma	H2AFY	imm	0
0	-0.465686895763338	0.032	0.128	0	Plasma	RAB8B	imm	0
0	-0.468051509951396	0.017	0.121	0	Plasma	MYO1F	imm	0
0	-0.468717118665359	0.019	0.114	0	Plasma	PARP15	imm	0
0	-0.468953149874274	0.023	0.115	0	Plasma	FAM102A	imm	0
0	-0.469321018723795	0.001	0.109	0	Plasma	MATK	imm	0
0	-0.470014514860427	0.987	0.989	0	Plasma	RPLP1	imm	0
0	-0.470198938190412	0.01	0.112	0	Plasma	SLC44A2	imm	0
0	-0.471375756088205	0.026	0.115	0	Plasma	LYAR	imm	0
0	-0.472484103420637	0.951	0.946	0	Plasma	FAU	imm	0
0	-0.472736298751368	0.011	0.107	0	Plasma	RFTN1	imm	0
0	-0.47607123767889	0.007	0.114	0	Plasma	PYHIN1	imm	0
0	-0.476194693960197	0.024	0.113	0	Plasma	CYB561A3	imm	0
0	-0.476860243932844	0.06	0.151	0	Plasma	ILK	imm	0
0	-0.477754213382003	0.008	0.118	0	Plasma	RILPL2	imm	0
0	-0.477868532884182	0.012	0.123	0	Plasma	PDLIM2	imm	0
0	-0.47797806016548	0.054	0.148	0	Plasma	MAP4K1	imm	0
0	-0.478092542218485	0.888	0.836	0	Plasma	SERF2	imm	0
0	-0.478283923217897	0.032	0.13	0	Plasma	STK10	imm	0
0	-0.479056594572897	0.018	0.122	0	Plasma	GIMAP2	imm	0
0	-0.479218865647574	0.002	0.117	0	Plasma	PSTPIP1	imm	0
0	-0.481629868088968	0.043	0.136	0	Plasma	DNMT1	imm	0
0	-0.4830024058045	0.059	0.154	0	Plasma	HDAC1	imm	0
0	-0.483969278605445	0.842	0.76	0	Plasma	OAZ1	imm	0
0	-0.48415603130188	0.004	0.111	0	Plasma	SESN3	imm	0
0	-0.485656997117126	0.004	0.114	0	Plasma	PIK3CD	imm	0
0	-0.486037509852132	0.011	0.121	0	Plasma	GPR65	imm	0
0	-0.488084458098871	0.333	0.407	0	Plasma	IER2	imm	0
0	-0.488326512950011	0.036	0.139	0	Plasma	TSEN54	imm	0
0	-0.488665694314273	0.014	0.122	0	Plasma	ARHGEF3	imm	0
0	-0.491305949224955	0.001	0.113	0	Plasma	GRAP2	imm	0
0	-0.491487268231758	0	0.108	0	Plasma	GPR171	imm	0
0	-0.491617944348123	0.041	0.136	0	Plasma	IL27RA	imm	0
0	-0.492654203843256	0.037	0.138	0	Plasma	ST3GAL1	imm	0
0	-0.492736151728611	0.001	0.102	0	Plasma	LY86	imm	0
0	-0.494154043751161	0.037	0.137	0	Plasma	DIAPH1	imm	0
0	-0.497358802129547	0.018	0.123	0	Plasma	SYTL3	imm	0
0	-0.498180314984821	0.048	0.14	0	Plasma	NFATC2	imm	0
0	-0.498421968503638	0.049	0.143	0	Plasma	SPN	imm	0
0	-0.499108124631065	0.059	0.155	0	Plasma	TMOD3	imm	0
0	-0.499791513765706	0.02	0.136	0	Plasma	PARVG	imm	0
0	-0.50094958343168	0.06	0.156	0	Plasma	LASP1	imm	0
0	-0.501748184935488	0.048	0.137	0	Plasma	SDCBP	imm	0
0	-0.502454253698163	0.039	0.139	0	Plasma	PIK3R1	imm	0
0	-0.503023029368277	0.063	0.152	0	Plasma	LIMS1	imm	0
0	-0.505224176390923	0.056	0.148	0	Plasma	LBR	imm	0
0	-0.506560322049915	0.053	0.155	0	Plasma	PTBP3	imm	0
0	-0.506703213914541	0.09	0.172	0	Plasma	C19orf66	imm	0
0	-0.507805147881429	0.085	0.17	0	Plasma	OSBPL8	imm	0
0	-0.510281258339914	0.011	0.129	0	Plasma	NLRC3	imm	0
0	-0.510674140295493	0.052	0.151	0	Plasma	MFSD10	imm	0
0	-0.51115707765075	0.005	0.124	0	Plasma	LDLRAD4	imm	0
0	-0.511258770638316	0.078	0.163	0	Plasma	FERMT3	imm	0
0	-0.514926376840106	0.78	0.725	0	Plasma	RPL7	imm	0
0	-0.517227188151833	0.026	0.135	0	Plasma	JAK3	imm	0
0	-0.517835586318067	0.091	0.182	0	Plasma	ACTN4	imm	0
0	-0.520056847251843	0.078	0.174	0	Plasma	PPP1R12A	imm	0
0	-0.522615946053183	0.068	0.164	0	Plasma	CDC42SE1	imm	0
0	-0.523816986532286	0.099	0.185	0	Plasma	RAB1B	imm	0
0	-0.524304730998338	0.077	0.164	0	Plasma	RAB27A	imm	0
0	-0.525158774509901	0.036	0.135	0	Plasma	PTTG1	imm	0
0	-0.526029537490336	0.039	0.137	0	Plasma	RORA	imm	0
0	-0.526769613866081	0.904	0.899	0	Plasma	RPL5	imm	0
0	-0.527079744742124	0.011	0.106	0	Plasma	SWAP70	imm	0
0	-0.527637543286934	0.102	0.188	0	Plasma	POLR2G	imm	0
0	-0.52966557772743	0.968	0.97	0	Plasma	RPS4X	imm	0
0	-0.53173004596947	0.963	0.954	0	Plasma	MT-ND4	imm	0
0	-0.532744982833472	0.008	0.111	0	Plasma	LAG3	imm	0
0	-0.533566020267346	0.994	0.985	0	Plasma	B2M	imm	0
0	-0.53370053040562	0.684	0.585	0	Plasma	EIF3K	imm	0
0	-0.534206456052883	0.02	0.113	0	Plasma	FABP5	imm	0
0	-0.535401991729458	0.075	0.174	0	Plasma	WNK1	imm	0
0	-0.536170943702799	0.103	0.185	0	Plasma	ITSN2	imm	0
0	-0.537291355085329	0.744	0.704	0	Plasma	RPL27A	imm	0
0	-0.541408589678497	0.04	0.153	0	Plasma	PARP8	imm	0
0	-0.546132475077098	0.02	0.145	0	Plasma	DOK2	imm	0
0	-0.54791665191431	0.017	0.128	0	Plasma	SLA	imm	0
0	-0.54800332717714	0.014	0.107	0	Plasma	IFITM3	imm	0
0	-0.549544517211267	0.001	0.126	0	Plasma	THEMIS	imm	0
0	-0.550935296118665	0.001	0.13	0	Plasma	AOAH	imm	0
0	-0.551027567643156	0.086	0.183	0	Plasma	DBNL	imm	0
0	-0.55121973613875	0.006	0.125	0	Plasma	GBP1	imm	0
0	-0.552927619267577	0.885	0.876	0	Plasma	NACA	imm	0
0	-0.554153340116406	0.002	0.113	0	Plasma	TC2N	imm	0
0	-0.554557514239259	0.635	0.584	0	Plasma	UBB	imm	0
0	-0.555135239523975	0.445	0.476	0	Plasma	RPS20	imm	0
0	-0.556192478631281	0.129	0.21	0	Plasma	ACAP2	imm	0
0	-0.5564214491578	0.107	0.196	0	Plasma	SNX6	imm	0
0	-0.557584525961445	0.045	0.152	0	Plasma	TGFBR2	imm	0
0	-0.559145517009893	0.029	0.133	0	Plasma	PAG1	imm	0
0	-0.560736078444922	0.049	0.171	0	Plasma	BCAS4	imm	0
0	-0.563042714573356	0.001	0.128	0	Plasma	GIMAP6	imm	0
0	-0.563215085726055	0.108	0.191	0	Plasma	ISG15	imm	0
0	-0.563422010390917	0.011	0.13	0	Plasma	PIK3IP1	imm	0
0	-0.564256562912552	0.751	0.69	0	Plasma	COX7C	imm	0
0	-0.564910651091296	0.099	0.197	0	Plasma	SMG1	imm	0
0	-0.565715767827517	0.087	0.173	0	Plasma	GADD45B	imm	0
0	-0.56572917931406	0.129	0.214	0	Plasma	ANP32A	imm	0
0	-0.566276246005145	0.026	0.146	0	Plasma	ARRB2	imm	0
0	-0.566376994470782	0.882	0.849	0	Plasma	RPL37A	imm	0
0	-0.567295550221775	0.668	0.6	0	Plasma	PCBP2	imm	0
0	-0.567640210931098	0.042	0.156	0	Plasma	SUN2	imm	0
0	-0.567818723543713	0.104	0.201	0	Plasma	SH3KBP1	imm	0
0	-0.56937793069612	0.026	0.143	0	Plasma	RASAL3	imm	0
0	-0.569705032954064	0.124	0.209	0	Plasma	STAT3	imm	0
0	-0.571062692873438	0.98	0.973	0	Plasma	MTRNR2L12	imm	0
0	-0.571587339344908	0.62	0.525	0	Plasma	COX6B1	imm	0
0	-0.574792684806039	0.042	0.163	0	Plasma	SPTAN1	imm	0
0	-0.575543918046564	0.143	0.224	0	Plasma	WSB1	imm	0
0	-0.575864136607403	0.918	0.882	0	Plasma	HLA-C	imm	0
0	-0.575921920754952	0.048	0.169	0	Plasma	ARHGAP45	imm	0
0	-0.579701744906927	0.99	0.992	0	Plasma	RPL41	imm	0
0	-0.581080486211435	0.042	0.15	0	Plasma	SAMSN1	imm	0
0	-0.581175187012842	0.9	0.878	0	Plasma	RPL35	imm	0
0	-0.58256935833958	0.062	0.18	0	Plasma	PRKACB	imm	0
0	-0.584882650000116	0.066	0.189	0	Plasma	TWF2	imm	0
0	-0.585056475417806	0.573	0.507	0	Plasma	CNBP	imm	0
0	-0.586642171103399	0.116	0.207	0	Plasma	SERPINB1	imm	0
0	-0.588347766109156	0.023	0.161	0	Plasma	ANXA2R	imm	0
0	-0.588575587804941	0.939	0.942	0	Plasma	RPL15	imm	0
0	-0.590284096005776	0.053	0.175	0	Plasma	ELOVL5	imm	0
0	-0.591856361560078	0.001	0.15	0	Plasma	RGL4	imm	0
0	-0.591899007847142	0.158	0.248	0	Plasma	CAPZA1	imm	0
0	-0.596057474799975	0.028	0.16	0	Plasma	OXNAD1	imm	0
0	-0.597230489434252	0.089	0.199	0	Plasma	MTPN	imm	0
0	-0.597709322317443	0.919	0.927	0	Plasma	RPL6	imm	0
0	-0.597910015098657	0.115	0.214	0	Plasma	ARID4B	imm	0
0	-0.599309228809021	0.958	0.964	0	Plasma	RPL18A	imm	0
0	-0.599327891379423	0.042	0.174	0	Plasma	DOCK10	imm	0
0	-0.599687684495704	0.157	0.243	0	Plasma	XRCC6	imm	0
0	-0.600127734622665	0.048	0.158	0	Plasma	LAT2	imm	0
0	-0.601019435459984	0.607	0.54	0	Plasma	YBX1	imm	0
0	-0.601065632639524	0.042	0.132	0	Plasma	CLIC3	imm	0
0	-0.601272886143882	0.123	0.213	0	Plasma	CRIP1	imm	0
0	-0.601902527083477	0.109	0.207	0	Plasma	PRMT2	imm	0
0	-0.603110704909117	0.092	0.201	0	Plasma	GPI	imm	0
0	-0.603495101515543	0.104	0.21	0	Plasma	NT5C	imm	0
0	-0.604098258153179	0.172	0.247	0	Plasma	PA2G4	imm	0
0	-0.604236110908522	0.013	0.158	0	Plasma	DCK	imm	0
0	-0.604655893953218	0.032	0.155	0	Plasma	FLT3LG	imm	0
0	-0.604847283682725	0.774	0.716	0	Plasma	ATP5MC2	imm	0
0	-0.605546715109371	0.135	0.232	0	Plasma	CBX3	imm	0
0	-0.607328146082842	0.023	0.142	0	Plasma	CXCR3	imm	0
0	-0.607917205191454	0.001	0.117	0	Plasma	BCL11B	imm	0
0	-0.608718010470763	0.055	0.156	0	Plasma	SAMHD1	imm	0
0	-0.609084058397233	0.97	0.975	0	Plasma	RPS8	imm	0
0	-0.609107113593429	0.126	0.23	0	Plasma	ARF6	imm	0
0	-0.609838421179225	0.07	0.192	0	Plasma	MACF1	imm	0
0	-0.61090324435355	0.019	0.163	0	Plasma	TMC8	imm	0
0	-0.613599929573665	0.535	0.5	0	Plasma	EIF3F	imm	0
0	-0.613773560363357	0.003	0.116	0	Plasma	NAPSA	imm	0
0	-0.613817155252919	0.098	0.202	0	Plasma	RBL2	imm	0
0	-0.614809185115055	0.041	0.174	0	Plasma	GNG2	imm	0
0	-0.615183455596029	0.001	0.109	0	Plasma	CD22	imm	0
0	-0.616616725571744	0.074	0.178	0	Plasma	CARD16	imm	0
0	-0.616840001229773	0.627	0.586	0	Plasma	UQCRB	imm	0
0	-0.61710285233656	0.064	0.191	0	Plasma	ARHGAP30	imm	0
0	-0.617570493740064	0.1	0.211	0	Plasma	PSMB8-AS1	imm	0
0	-0.620762482155296	0.093	0.211	0	Plasma	ROCK1	imm	0
0	-0.621862419301859	0.046	0.179	0	Plasma	INPP5D	imm	0
0	-0.625908003999176	0.181	0.256	0	Plasma	MOB1A	imm	0
0	-0.629026725636437	0.003	0.16	0	Plasma	CAMK4	imm	0
0	-0.629856352903767	0.019	0.165	0	Plasma	STOM	imm	0
0	-0.63025961094165	0.269	0.331	0	Plasma	HNRNPU	imm	0
0	-0.63058515408205	0.185	0.264	0	Plasma	RAP1A	imm	0
0	-0.632790793925485	0.041	0.166	0	Plasma	FOXP1	imm	0
0	-0.633588012186696	0.192	0.271	0	Plasma	NCOR1	imm	0
0	-0.63379493970948	0.112	0.226	0	Plasma	C9orf78	imm	0
0	-0.634147153647801	0.589	0.593	0	Plasma	RPL23	imm	0
0	-0.634278178246019	0.26	0.326	0	Plasma	PDCD4	imm	0
0	-0.63451017028359	0.012	0.151	0	Plasma	GBP2	imm	0
0	-0.634543169907154	0.044	0.173	0	Plasma	ITGAL	imm	0
0	-0.63482489629747	0.196	0.269	0	Plasma	ELF1	imm	0
0	-0.635161225330613	0.017	0.175	0	Plasma	UBAC2	imm	0
0	-0.635399886432162	0.002	0.116	0	Plasma	KIR2DL4	imm	0
0	-0.636066686347748	0.15	0.251	0	Plasma	PAK2	imm	0
0	-0.63641745039912	0.107	0.229	0	Plasma	IQGAP1	imm	0
0	-0.636600058266743	0.173	0.265	0	Plasma	DOCK8	imm	0
0	-0.637614964393101	0.15	0.247	0	Plasma	IKZF1	imm	0
0	-0.638371296887643	0.026	0.171	0	Plasma	MAPRE2	imm	0
0	-0.638613760591439	0.064	0.202	0	Plasma	VASP	imm	0
0	-0.640420914005797	0.949	0.96	0	Plasma	RPS14	imm	0
0	-0.640552939379712	0.909	0.905	0	Plasma	RPS16	imm	0
0	-0.640790285577522	0.019	0.151	0	Plasma	SLC2A3	imm	0
0	-0.642476622810149	0.516	0.477	0	Plasma	COX6C	imm	0
0	-0.642818916746584	0.51	0.473	0	Plasma	ATP6V0E1	imm	0
0	-0.644946180800338	0.923	0.935	0	Plasma	RPL29	imm	0
0	-0.645159486204114	0.213	0.284	0	Plasma	ARGLU1	imm	0
0	-0.646579743894675	0.894	0.882	0	Plasma	RPS2	imm	0
0	-0.646589512073538	0.095	0.214	0	Plasma	WAS	imm	0
0	-0.648203673216519	0.14	0.248	0	Plasma	AKAP13	imm	0
0	-0.650213937766765	0.115	0.218	0	Plasma	BAX	imm	0
0	-0.650660194703372	0.803	0.784	0	Plasma	RPL13A	imm	0
0	-0.650700586953222	0.428	0.439	0	Plasma	SON	imm	0
0	-0.650987249985691	0.166	0.263	0	Plasma	CMTM6	imm	0
0	-0.651063683166142	0.873	0.887	0	Plasma	RACK1	imm	0
0	-0.651444915821301	0.007	0.163	0	Plasma	ABLIM1	imm	0
0	-0.653844898482203	0.13	0.241	0	Plasma	IFI16	imm	0
0	-0.658976285295911	0.169	0.26	0	Plasma	HLA-F	imm	0
0	-0.659177975325428	0.393	0.415	0	Plasma	HNRNPDL	imm	0
0	-0.662583005792465	0.136	0.242	0	Plasma	SHISA5	imm	0
0	-0.662882409798657	0.001	0.117	0	Plasma	LINC00926	imm	0
0	-0.663031826406149	0.092	0.262	0	Plasma	ID3	imm	0
0	-0.663668683011492	0.054	0.19	0	Plasma	SP110	imm	0
0	-0.665140375730945	0.003	0.154	0	Plasma	SH2D2A	imm	0
0	-0.6651499513418	0.016	0.168	0	Plasma	CBLB	imm	0
0	-0.666345124353281	0.174	0.273	0	Plasma	EZR	imm	0
0	-0.666877885627385	0.269	0.327	0	Plasma	RAP1B	imm	0
0	-0.66774952217464	0.315	0.363	0	Plasma	KMT2E	imm	0
0	-0.668482347942071	0.097	0.223	0	Plasma	DDIT4	imm	0
0	-0.668576557853994	0.115	0.238	0	Plasma	LPXN	imm	0
0	-0.668845944661054	0.124	0.238	0	Plasma	RCSD1	imm	0
0	-0.669428636293551	0.554	0.563	0	Plasma	DDX5	imm	0
0	-0.672054570785212	0.04	0.142	0	Plasma	HVCN1	imm	0
0	-0.673534451746102	0.296	0.353	0	Plasma	HNRNPA3	imm	0
0	-0.67512064949873	0.697	0.627	0	Plasma	SARAF	imm	0
0	-0.675799819550338	0.932	0.943	0	Plasma	RPL35A	imm	0
0	-0.67859913771562	0.009	0.17	0	Plasma	PLEKHF1	imm	0
0	-0.68001216367488	0.985	0.982	0	Plasma	MT-CYB	imm	0
0	-0.680103624088701	0.059	0.206	0	Plasma	AKNA	imm	0
0	-0.680180854259296	0.107	0.235	0	Plasma	TLN1	imm	0
0	-0.680507213299216	0.682	0.662	0	Plasma	CCNI	imm	0
0	-0.684291308951679	0.18	0.282	0	Plasma	BUB3	imm	0
0	-0.684989558968581	0.234	0.316	0	Plasma	SF1	imm	0
0	-0.685527026754955	0.022	0.156	0	Plasma	CD82	imm	0
0	-0.685803322955279	0.1	0.223	0	Plasma	JPT1	imm	0
0	-0.688188843788786	0.175	0.277	0	Plasma	ANXA11	imm	0
0	-0.688690319397609	0.168	0.278	0	Plasma	SP100	imm	0
0	-0.689577802083816	0.066	0.212	0	Plasma	CYFIP2	imm	0
0	-0.690135176724454	0.061	0.183	0	Plasma	TRG-AS1	imm	0
0	-0.692617509728618	0.117	0.248	0	Plasma	FNBP1	imm	0
0	-0.693642484886806	0.107	0.238	0	Plasma	AES	imm	0
0	-0.695644654790182	0.218	0.29	0	Plasma	PGAM1	imm	0
0	-0.697009914991846	0.343	0.4	0	Plasma	JUNB	imm	0
0	-0.698482290097442	0.001	0.141	0	Plasma	HLA-DMB	imm	0
0	-0.69880430201467	0.004	0.151	0	Plasma	TNFRSF1B	imm	0
0	-0.700391560902983	0.235	0.338	0	Plasma	STK4	imm	0
0	-0.70075262458485	0.921	0.907	0	Plasma	MT-ND4L	imm	0
0	-0.702819103422141	0.402	0.416	0	Plasma	PNRC1	imm	0
0	-0.703656710425271	0.99	0.991	0	Plasma	MT-ATP6	imm	0
0	-0.706663171902037	0.001	0.174	0	Plasma	SCML4	imm	0
0	-0.706687550835659	0.08	0.187	0	Plasma	CTSW	imm	0
0	-0.709757347011258	0.836	0.822	0	Plasma	RPL4	imm	0
0	-0.709792865180103	0.962	0.967	0	Plasma	RPS28	imm	0
0	-0.711844908889461	0.065	0.21	0	Plasma	PTPN22	imm	0
0	-0.712777895300828	0.115	0.243	0	Plasma	EML4	imm	0
0	-0.713450614328227	0.912	0.925	0	Plasma	RPL14	imm	0
0	-0.71437968803214	0.001	0.147	0	Plasma	CD6	imm	0
0	-0.717328439304182	0.909	0.908	0	Plasma	RPS9	imm	0
0	-0.718644130960099	0.029	0.163	0	Plasma	GBP5	imm	0
0	-0.719669888406174	0.11	0.251	0	Plasma	PNRC2	imm	0
0	-0.722493225409565	0.078	0.236	0	Plasma	ANKRD44	imm	0
0	-0.722626798510376	0.889	0.864	0	Plasma	RPS26	imm	0
0	-0.722758450021328	0.133	0.266	0	Plasma	NR3C1	imm	0
0	-0.723200469338093	0.989	0.991	0	Plasma	EEF1A1	imm	0
0	-0.723223511135434	0.258	0.351	0	Plasma	PRRC2C	imm	0
0	-0.723432976574991	0.14	0.246	0	Plasma	LEPROTL1	imm	0
0	-0.724087461505522	0.001	0.11	0	Plasma	CD83	imm	0
0	-0.725238241795167	0.027	0.196	0	Plasma	CCND3	imm	0
0	-0.726213803792631	0.032	0.182	0	Plasma	CCND2	imm	0
0	-0.726706273662344	0.123	0.228	0	Plasma	ACP5	imm	0
0	-0.730034991974357	0.082	0.235	0	Plasma	ARHGAP15	imm	0
0	-0.731192783570004	0.058	0.209	0	Plasma	FLNA	imm	0
0	-0.731578556093167	0.35	0.379	0	Plasma	VAMP8	imm	0
0	-0.731729591252956	0.15	0.281	0	Plasma	SNRPB	imm	0
0	-0.73191586146023	0.469	0.456	0	Plasma	APRT	imm	0
0	-0.732214540407866	0.991	0.995	0	Plasma	MT-CO2	imm	0
0	-0.733256739168008	0.413	0.443	0	Plasma	BRK1	imm	0
0	-0.733317608533762	0.258	0.334	0	Plasma	SH3BGRL	imm	0
0	-0.735042490879954	0.712	0.727	0	Plasma	BTF3	imm	0
0	-0.735220717265134	0.072	0.227	0	Plasma	RGS19	imm	0
0	-0.738661143903644	0.325	0.36	0	Plasma	DRAP1	imm	0
0	-0.739644195951993	0.776	0.759	0	Plasma	COX4I1	imm	0
0	-0.740942664922188	0.41	0.43	0	Plasma	HIGD2A	imm	0
0	-0.741923505098404	0.341	0.368	0	Plasma	PSMB10	imm	0
0	-0.742350584329372	0.024	0.102	0	Plasma	STMN1	imm	0
0	-0.742641006385851	0.028	0.21	0	Plasma	AC004687.1	imm	0
0	-0.743217825931187	0.015	0.179	0	Plasma	SLFN5	imm	0
0	-0.744191893415616	0.096	0.25	0	Plasma	GLIPR1	imm	0
0	-0.74455554511823	0.909	0.918	0	Plasma	RPL36	imm	0
0	-0.747186594664134	0.506	0.521	0	Plasma	HSP90AB1	imm	0
0	-0.747189213868912	0.178	0.304	0	Plasma	ANXA6	imm	0
0	-0.747776717541225	0.292	0.383	0	Plasma	UBXN1	imm	0
0	-0.748734946962702	0.004	0.165	0	Plasma	RIPOR2	imm	0
0	-0.751573293749686	0.602	0.582	0	Plasma	SUMO2	imm	0
0	-0.752047397972159	0.01	0.166	0	Plasma	ARL4C	imm	0
0	-0.752923440340166	0.001	0.171	0	Plasma	JAML	imm	0
0	-0.753043845953572	0.003	0.191	0	Plasma	ZAP70	imm	0
0	-0.753062615470201	0.309	0.387	0	Plasma	ZFP36L2	imm	0
0	-0.754286741515386	0.954	0.964	0	Plasma	RPL34	imm	0
0	-0.755349467808877	0.395	0.431	0	Plasma	PSMA7	imm	0
0	-0.756980639025394	0.464	0.531	0	Plasma	HNRNPA1	imm	0
0	-0.757344792279446	0.164	0.295	0	Plasma	ARF5	imm	0
0	-0.758057080867258	0.077	0.246	0	Plasma	ARHGEF1	imm	0
0	-0.758997163193316	0.279	0.355	0	Plasma	CCDC85B	imm	0
0	-0.764384873328388	0.307	0.41	0	Plasma	HNRNPC	imm	0
0	-0.765079487315915	0.027	0.207	0	Plasma	ZYX	imm	0
0	-0.765330238758753	0.063	0.237	0	Plasma	LNPEP	imm	0
0	-0.767460577192874	0.537	0.516	0	Plasma	C12orf57	imm	0
0	-0.768499618817945	0.758	0.762	0	Plasma	H3F3B	imm	0
0	-0.7686099926077	0.029	0.23	0	Plasma	BIN1	imm	0
0	-0.769825735004305	0.032	0.151	0	Plasma	BANK1	imm	0
0	-0.773505698820005	0.002	0.172	0	Plasma	ITGA1	imm	0
0	-0.774959201896429	0.026	0.202	0	Plasma	RUNX3	imm	0
0	-0.775649162151645	0.398	0.444	0	Plasma	CALM2	imm	0
0	-0.776258534599556	0.388	0.437	0	Plasma	SOD1	imm	0
0	-0.777221897448707	0.26	0.392	0	Plasma	CD48	imm	0
0	-0.779566762742752	0.93	0.947	0	Plasma	RPS15	imm	0
0	-0.781022862531441	0.911	0.935	0	Plasma	RPS7	imm	0
0	-0.782103235032255	0.579	0.577	0	Plasma	SNRPD2	imm	0
0	-0.78388374144137	0.13	0.275	0	Plasma	RHOH	imm	0
0	-0.78418466515628	0.019	0.2	0	Plasma	GPR174	imm	0
0	-0.785560841572626	0.91	0.938	0	Plasma	RPS13	imm	0
0	-0.786084281057156	0.079	0.253	0	Plasma	RHOF	imm	0
0	-0.78794626292765	0.29	0.391	0	Plasma	SRSF7	imm	0
0	-0.789788876555762	0.169	0.313	0	Plasma	WIPF1	imm	0
0	-0.790942407286673	0.082	0.247	0	Plasma	PTPN7	imm	0
0	-0.79294966442873	0.614	0.588	0	Plasma	PSME1	imm	0
0	-0.792965629646348	0.002	0.164	0	Plasma	CD160	imm	0
0	-0.795882593136069	0.049	0.211	0	Plasma	SYPL1	imm	0
0	-0.796519864989952	0.133	0.25	0	Plasma	ITGAE	imm	0
0	-0.797500659613952	0.001	0.172	0	Plasma	PRF1	imm	0
0	-0.798298472840464	0.082	0.268	0	Plasma	TBCB	imm	0
0	-0.798607014596823	0.067	0.252	0	Plasma	SASH3	imm	0
0	-0.801875796434811	0.907	0.924	0	Plasma	RPL12	imm	0
0	-0.803820067552935	0.142	0.306	0	Plasma	ACTR2	imm	0
0	-0.803953118391956	0.355	0.448	0	Plasma	HNRNPK	imm	0
0	-0.804819330676075	0.022	0.179	0	Plasma	BATF	imm	0
0	-0.806356779635883	0.035	0.194	0	Plasma	ARPC1B	imm	0
0	-0.806399407559733	0.065	0.256	0	Plasma	APBB1IP	imm	0
0	-0.807530361323794	0.714	0.704	0	Plasma	TMA7	imm	0
0	-0.807778994347971	0.151	0.293	0	Plasma	IKZF3	imm	0
0	-0.807862595027013	0.002	0.2	0	Plasma	PRKCH	imm	0
0	-0.808485411972541	0.07	0.236	0	Plasma	SIT1	imm	0
0	-0.809387735007421	0.101	0.258	0	Plasma	KIAA1551	imm	0
0	-0.809859857965526	0.09	0.277	0	Plasma	LRRFIP1	imm	0
0	-0.810531624892726	0.482	0.503	0	Plasma	HMGN1	imm	0
0	-0.815360883305077	0.95	0.97	0	Plasma	RPS15A	imm	0
0	-0.815765641097541	0.953	0.973	0	Plasma	RPS18	imm	0
0	-0.817271327030203	0.112	0.269	0	Plasma	CLEC2B	imm	0
0	-0.818410739380123	0.884	0.899	0	Plasma	RPL23A	imm	0
0	-0.822065112212155	0.278	0.397	0	Plasma	HNRNPF	imm	0
0	-0.822973427617556	0.813	0.818	0	Plasma	RPL21	imm	0
0	-0.824640381843865	0.905	0.918	0	Plasma	RPL9	imm	0
0	-0.825046728208017	0.785	0.785	0	Plasma	PFDN5	imm	0
0	-0.826113216198632	0.981	0.987	0	Plasma	RPL13	imm	0
0	-0.826182493823118	0.418	0.452	0	Plasma	RAN	imm	0
0	-0.826796557714796	0.271	0.398	0	Plasma	SEPT6	imm	0
0	-0.828412715491524	0.086	0.278	0	Plasma	FAM49B	imm	0
0	-0.830065193578049	0.004	0.215	0	Plasma	TRIM22	imm	0
0	-0.830799944536612	0.7	0.682	0	Plasma	PPDPF	imm	0
0	-0.833811973905453	0.001	0.168	0	Plasma	CXCR6	imm	0
0	-0.83592271383519	0.047	0.253	0	Plasma	MBP	imm	0
0	-0.837821805673798	0.097	0.284	0	Plasma	WDR1	imm	0
0	-0.839620791812036	0.399	0.437	0	Plasma	LDHB	imm	0
0	-0.84459629826172	0.259	0.381	0	Plasma	NAP1L1	imm	0
0	-0.846965776663912	0.837	0.866	0	Plasma	RPL26	imm	0
0	-0.847793187480681	0.635	0.673	0	Plasma	NPM1	imm	0
0	-0.848096281599716	0.16	0.314	0	Plasma	FKBP1A	imm	0
0	-0.850856596439452	0.185	0.354	0	Plasma	CDC42	imm	0
0	-0.850940064523307	0.097	0.286	0	Plasma	CELF2	imm	0
0	-0.852747523360494	0.314	0.436	0	Plasma	HCLS1	imm	0
0	-0.852828736981522	0.129	0.274	0	Plasma	CKLF	imm	0
0	-0.853170818937756	0.656	0.637	0	Plasma	HMGB1	imm	0
0	-0.85434608656405	0.119	0.255	0	Plasma	ITM2A	imm	0
0	-0.855206456257681	0.353	0.45	0	Plasma	SKP1	imm	0
0	-0.85546242344121	0.109	0.359	0	Plasma	KLF6	imm	0
0	-0.855568699511068	0.767	0.783	0	Plasma	PABPC1	imm	0
0	-0.855856070873716	0.001	0.189	0	Plasma	TMIGD2	imm	0
0	-0.860591163136385	0.934	0.949	0	Plasma	RPS24	imm	0
0	-0.861773807531107	0.06	0.204	0	Plasma	ITGB2	imm	0
0	-0.863189007492775	0.865	0.887	0	Plasma	RPL10A	imm	0
0	-0.873080006601499	0.134	0.293	0	Plasma	CTSC	imm	0
0	-0.874480645148268	0.01	0.232	0	Plasma	ABI3	imm	0
0	-0.879192997075942	0.105	0.296	0	Plasma	RHOG	imm	0
0	-0.879558271632708	0.372	0.441	0	Plasma	GMFG	imm	0
0	-0.882194530319329	0.074	0.241	0	Plasma	CAPG	imm	0
0	-0.887960453095019	0.847	0.87	0	Plasma	RPL22	imm	0
0	-0.890026837877084	0.879	0.866	0	Plasma	MTRNR2L8	imm	0
0	-0.891457358167871	0.006	0.217	0	Plasma	REL	imm	0
0	-0.892106878995702	0.083	0.274	0	Plasma	SKAP1	imm	0
0	-0.892952065165816	0.333	0.418	0	Plasma	GSTK1	imm	0
0	-0.894023530475036	0.008	0.19	0	Plasma	TIGIT	imm	0
0	-0.894038034415983	0.196	0.356	0	Plasma	TRAF3IP3	imm	0
0	-0.894619087161985	0.009	0.213	0	Plasma	TUBA1A	imm	0
0	-0.894638871695994	0.029	0.246	0	Plasma	DENND2D	imm	0
0	-0.897292072146715	0.274	0.393	0	Plasma	PSMB8	imm	0
0	-0.89743367598139	0.952	0.968	0	Plasma	RPL11	imm	0
0	-0.89850105725844	0.05	0.269	0	Plasma	ARHGAP9	imm	0
0	-0.901068436635703	0.136	0.31	0	Plasma	RNF213	imm	0
0	-0.901773763761747	0.002	0.194	0	Plasma	IL2RB	imm	0
0	-0.902854063680919	0.002	0.177	0	Plasma	ANXA1	imm	0
0	-0.903467172497216	0.799	0.823	0	Plasma	RPL27	imm	0
0	-0.90381467100455	0.956	0.98	0	Plasma	RPL19	imm	0
0	-0.906837721982283	0.978	0.984	0	Plasma	MT-CO3	imm	0
0	-0.907666236253552	0.686	0.723	0	Plasma	RPL38	imm	0
0	-0.910906084944517	0.772	0.786	0	Plasma	ATP5F1E	imm	0
0	-0.911479382333549	0.238	0.365	0	Plasma	ABRACL	imm	0
0	-0.912223048275941	0.914	0.936	0	Plasma	RPS25	imm	0
0	-0.913041932024519	0.952	0.953	0	Plasma	MALAT1	imm	0
0	-0.913716860117089	0.001	0.124	0	Plasma	XCL1	imm	0
0	-0.914271798665532	0.001	0.218	0	Plasma	SIRPG	imm	0
0	-0.915808699873552	0.702	0.762	0	Plasma	RPL31	imm	0
0	-0.918261539701269	0.918	0.957	0	Plasma	RPL39	imm	0
0	-0.919177364057914	0.855	0.878	0	Plasma	FTH1	imm	0
0	-0.922050971781174	0.213	0.379	0	Plasma	PGK1	imm	0
0	-0.922127424344355	0.964	0.973	0	Plasma	RPS27A	imm	0
0	-0.923817894234281	0.002	0.161	0	Plasma	SELL	imm	0
0	-0.928841628096614	0.239	0.342	0	Plasma	LDHA	imm	0
0	-0.929737218847388	0.471	0.547	0	Plasma	FXYD5	imm	0
0	-0.929743671725108	0.293	0.422	0	Plasma	TRAPPC1	imm	0
0	-0.931329098224117	0.015	0.25	0	Plasma	CLEC2D	imm	0
0	-0.933537482572529	0.665	0.707	0	Plasma	TOMM7	imm	0
0	-0.93597376926882	0.189	0.387	0	Plasma	FUS	imm	0
0	-0.936598242594239	0.915	0.945	0	Plasma	RPS6	imm	0
0	-0.939605177471327	0.217	0.405	0	Plasma	CAP1	imm	0
0	-0.940989310064889	0.181	0.365	0	Plasma	ARPC5	imm	0
0	-0.941282772902794	0.301	0.424	0	Plasma	PPP1CA	imm	0
0	-0.945944360625052	0.994	0.998	0	Plasma	MT-CO1	imm	0
0	-0.947011955894104	0.931	0.964	0	Plasma	RPS3A	imm	0
0	-0.947789316323962	0.948	0.969	0	Plasma	RPS23	imm	0
0	-0.94829462793554	0.108	0.331	0	Plasma	MSN	imm	0
0	-0.949106011792751	0.384	0.54	0	Plasma	TXNIP	imm	0
0	-0.949530016092004	0.052	0.3	0	Plasma	CSK	imm	0
0	-0.950858883788907	0.021	0.216	0	Plasma	ETS1	imm	0
0	-0.952961197012442	0.147	0.335	0	Plasma	OSTF1	imm	0
0	-0.956198067988529	0.148	0.262	0	Plasma	TUBA1B	imm	0
0	-0.959262607613619	0.921	0.949	0	Plasma	RPLP2	imm	0
0	-0.95944541663107	0.188	0.361	0	Plasma	PTPN6	imm	0
0	-0.96092954583606	0.294	0.406	0	Plasma	PAXX	imm	0
0	-0.961249263787796	0.215	0.406	0	Plasma	JAK1	imm	0
0	-0.963145916686421	0	0.143	0	Plasma	XCL2	imm	0
0	-0.966384614142912	0.14	0.356	0	Plasma	SEPT9	imm	0
0	-0.967792762016408	0.007	0.26	0	Plasma	DEK	imm	0
0	-0.967848499912654	0.761	0.79	0	Plasma	H3F3A	imm	0
0	-0.971805572605278	0.001	0.101	0	Plasma	TCL1A	imm	0
0	-0.973499409059038	0.269	0.443	0	Plasma	PRR13	imm	0
0	-0.974359593265046	0.154	0.344	0	Plasma	LY6E	imm	0
0	-0.97839434565054	0.565	0.636	0	Plasma	RHOA	imm	0
0	-0.984018714480446	0.618	0.655	0	Plasma	SRP14	imm	0
0	-0.984166862727177	0.124	0.262	0	Plasma	HLA-DMA	imm	0
0	-0.992536226132586	0.002	0.142	0	Plasma	GZMB	imm	0
0	-0.993159296094522	0.213	0.415	0	Plasma	STK17B	imm	0
0	-1.00175676389698	0.733	0.814	0	Plasma	RPS29	imm	0
0	-1.00526405838612	0.912	0.944	0	Plasma	RPL37	imm	0
0	-1.00624805358431	0.955	0.974	0	Plasma	RPS19	imm	0
0	-1.0066919953785	0.902	0.929	0	Plasma	PTMA	imm	0
0	-1.00864256837583	0.254	0.385	0	Plasma	S100A10	imm	0
0	-1.00974756802204	0.444	0.511	0	Plasma	HMGN2	imm	0
0	-1.01009111109514	0.513	0.601	0	Plasma	ITM2B	imm	0
0	-1.01117996476594	0.004	0.21	0	Plasma	SPOCK2	imm	0
0	-1.01509264868533	0.248	0.428	0	Plasma	CIB1	imm	0
0	-1.02400256376228	0.004	0.254	0	Plasma	FYN	imm	0
0	-1.02687794662346	0.086	0.334	0	Plasma	TBC1D10C	imm	0
0	-1.02853967192719	0.288	0.452	0	Plasma	CD99	imm	0
0	-1.02928607760031	0.195	0.393	0	Plasma	ENO1	imm	0
0	-1.0309660243134	0.81	0.871	0	Plasma	UBA52	imm	0
0	-1.03566417124781	0.039	0.253	0	Plasma	FCMR	imm	0
0	-1.03639198906954	0.343	0.526	0	Plasma	HSP90AA1	imm	0
0	-1.03685268034415	0.428	0.515	0	Plasma	S100A6	imm	0
0	-1.04129311684439	0.767	0.764	0	Plasma	MYL6	imm	0
0	-1.04260757609247	0.026	0.262	0	Plasma	LAT	imm	0
0	-1.04363708235792	0.192	0.395	0	Plasma	SEPT1	imm	0
0	-1.04423411829786	0.447	0.538	0	Plasma	PSMB9	imm	0
0	-1.04836566609033	0.199	0.423	0	Plasma	ZFAS1	imm	0
0	-1.05060993427397	0.002	0.247	0	Plasma	GZMM	imm	0
0	-1.05217484370581	0.169	0.371	0	Plasma	PKM	imm	0
0	-1.05371473836013	0.15	0.38	0	Plasma	CNN2	imm	0
0	-1.05418636808416	0.11	0.347	0	Plasma	RGS10	imm	0
0	-1.0552973273969	0.927	0.969	0	Plasma	RPL32	imm	0
0	-1.06062641013912	0.027	0.273	0	Plasma	CD69	imm	0
0	-1.0612402875204	0.28	0.492	0	Plasma	DAZAP2	imm	0
0	-1.06284335204228	0.121	0.375	0	Plasma	ACAP1	imm	0
0	-1.06395024967253	0.177	0.415	0	Plasma	SEPT7	imm	0
0	-1.06483988812356	0.914	0.941	0	Plasma	HLA-B	imm	0
0	-1.06544735627299	0.745	0.81	0	Plasma	HLA-E	imm	0
0	-1.06633916726444	0.004	0.248	0	Plasma	GIMAP4	imm	0
0	-1.06653506029869	0.189	0.426	0	Plasma	MBNL1	imm	0
0	-1.07528205984923	0.927	0.965	0	Plasma	RPS3	imm	0
0	-1.07557670334983	0.001	0.264	0	Plasma	CD247	imm	0
0	-1.07668775553977	0.582	0.701	0	Plasma	HSPA8	imm	0
0	-1.0780494831777	0.016	0.303	0	Plasma	LBH	imm	0
0	-1.08136030209948	0.547	0.634	0	Plasma	CLIC1	imm	0
0	-1.08452029302865	0.217	0.45	0	Plasma	CD53	imm	0
0	-1.08870147816478	0.258	0.465	0	Plasma	TAGLN2	imm	0
0	-1.09004670852092	0.002	0.236	0	Plasma	KLRD1	imm	0
0	-1.09697571758746	0.578	0.658	0	Plasma	ARPC2	imm	0
0	-1.09784532947512	0.271	0.418	0	Plasma	TUBB	imm	0
0	-1.10444749787749	0.867	0.916	0	Plasma	RPS21	imm	0
0	-1.10813900776251	0.001	0.237	0	Plasma	LINC01871	imm	0
0	-1.11245393029722	0.156	0.414	0	Plasma	CAPZB	imm	0
0	-1.11367013995491	0.016	0.259	0	Plasma	ID2	imm	0
0	-1.11571460722469	0.002	0.158	0	Plasma	LINC02446	imm	0
0	-1.11785016173911	0.49	0.628	0	Plasma	HNRNPA2B1	imm	0
0	-1.12110359168335	0.938	0.973	0	Plasma	RPL30	imm	0
0	-1.12354457054	0.328	0.544	0	Plasma	YWHAZ	imm	0
0	-1.13926400466861	0.009	0.301	0	Plasma	LCP2	imm	0
0	-1.14897781561553	0.209	0.447	0	Plasma	GPSM3	imm	0
0	-1.15115880422143	0.472	0.583	0	Plasma	LSP1	imm	0
0	-1.1554903279412	0.412	0.506	0	Plasma	TPI1	imm	0
0	-1.15565766134409	0.237	0.482	0	Plasma	ACTR3	imm	0
0	-1.15855069926673	0.061	0.37	0	Plasma	PPP1R18	imm	0
0	-1.16152070452741	0.489	0.629	0	Plasma	ARPC3	imm	0
0	-1.16748695367731	0.955	0.985	0	Plasma	RPS12	imm	0
0	-1.1691172316403	0.335	0.562	0	Plasma	YWHAB	imm	0
0	-1.17723746419884	0.526	0.645	0	Plasma	CALM1	imm	0
0	-1.17886381288139	0.824	0.889	0	Plasma	RPSA	imm	0
0	-1.20514837021256	0.413	0.614	0	Plasma	BTG1	imm	0
0	-1.21222493875724	0.051	0.371	0	Plasma	STK17A	imm	0
0	-1.21665475241163	0.004	0.201	0	Plasma	CXCR4	imm	0
0	-1.21843251954136	0.139	0.382	0	Plasma	UCP2	imm	0
0	-1.22201251849794	0.087	0.398	0	Plasma	MYH9	imm	0
0	-1.22821137156652	0.003	0.302	0	Plasma	GIMAP7	imm	0
0	-1.2283885657067	0.442	0.634	0	Plasma	COMMD6	imm	0
0	-1.23369073510126	0.635	0.763	0	Plasma	PPIA	imm	0
0	-1.23786739184037	0.037	0.206	0	Plasma	VPREB3	imm	0
0	-1.24407203473524	0.003	0.311	0	Plasma	CD96	imm	0
0	-1.25656416391546	0.139	0.452	0	Plasma	ARL6IP5	imm	0
0	-1.26464584813092	0.222	0.516	0	Plasma	TPM3	imm	0
0	-1.28250098738259	0.934	0.981	0	Plasma	RPL28	imm	0
0	-1.29004136525929	0.011	0.137	0	Plasma	CCL4	imm	0
0	-1.31716185194779	0.114	0.27	0	Plasma	HLA-DQA1	imm	0
0	-1.33147130023058	0.002	0.248	0	Plasma	CD8B	imm	0
0	-1.35378980528798	0.018	0.326	0	Plasma	COTL1	imm	0
0	-1.36762518935413	0.281	0.567	0	Plasma	MYL12B	imm	0
0	-1.38111398416977	0.003	0.348	0	Plasma	CD3G	imm	0
0	-1.38365680249815	0.941	0.983	0	Plasma	RPS27	imm	0
0	-1.4319644536226	0.007	0.279	0	Plasma	HOPX	imm	0
0	-1.43359123558856	0.005	0.396	0	Plasma	LCK	imm	0
0	-1.44661856589075	0.477	0.717	0	Plasma	RAC2	imm	0
0	-1.45468282003981	0.779	0.827	0	Plasma	GAPDH	imm	0
0	-1.47661854685044	0.076	0.29	0	Plasma	HLA-DQB1	imm	0
0	-1.48340895712965	0.005	0.212	0	Plasma	IL7R	imm	0
0	-1.50305091696979	0.003	0.34	0	Plasma	CST7	imm	0
0	-1.51527820347808	0.002	0.275	0	Plasma	CD8A	imm	0
0	-1.54678978715775	0.005	0.39	0	Plasma	FYB1	imm	0
0	-1.55554809187914	0.004	0.329	0	Plasma	TRBC1	imm	0
0	-1.56663369291673	0.017	0.423	0	Plasma	ALOX5AP	imm	0
0	-1.58526713879342	0.826	0.914	0	Plasma	TMSB10	imm	0
0	-1.58567500002962	0.165	0.567	0	Plasma	LIMD2	imm	0
0	-1.59236604315912	0.019	0.474	0	Plasma	LCP1	imm	0
0	-1.60007678685233	0.226	0.515	0	Plasma	RARRES3	imm	0
0	-1.66438149753305	0.068	0.327	0	Plasma	HLA-DRB5	imm	0
0	-1.6961910934933	0.004	0.411	0	Plasma	CD2	imm	0
0	-1.696487497206	0.025	0.436	0	Plasma	TRAC	imm	0
0	-1.72206517223302	0.041	0.535	0	Plasma	EVL	imm	0
0	-1.72392292071411	0.69	0.891	0	Plasma	HLA-A	imm	0
0	-1.73434054394103	0.088	0.503	0	Plasma	IFITM2	imm	0
0	-1.75518601053571	0.077	0.56	0	Plasma	ZFP36L1	imm	0
0	-1.77255828057812	0.004	0.257	0	Plasma	MS4A1	imm	0
0	-1.78196602291816	0.329	0.701	0	Plasma	MYL12A	imm	0
0	-1.81732186359003	0.135	0.5	0	Plasma	IFITM1	imm	0
0	-1.86117225089803	0.628	0.895	0	Plasma	ACTG1	imm	0
0	-1.86212558189444	0.921	0.761	0	Plasma	CD74	imm	0
0	-1.86866453758394	0.451	0.789	0	Plasma	CFL1	imm	0
0	-1.89797933413852	0.073	0.528	0	Plasma	HCST	imm	0
0	-1.93143073145965	0.187	0.51	0	Plasma	S100A4	imm	0
0	-1.93539484586894	0.112	0.67	0	Plasma	PTPRC	imm	0
0	-1.94648135164642	0.341	0.789	0	Plasma	ARHGDIB	imm	0
0	-1.97663306941419	0.23	0.663	0	Plasma	CD37	imm	0
0	-1.98575406512035	0.007	0.541	0	Plasma	TRBC2	imm	0
0	-2.01588672024343	0.002	0.129	0	Plasma	GNLY	imm	0
0	-2.07505236073649	0.224	0.481	0	Plasma	HLA-DPA1	imm	0
0	-2.12817530908488	0.125	0.717	0	Plasma	CORO1A	imm	0
0	-2.13683588324008	0.638	0.897	0	Plasma	PFN1	imm	0
0	-2.13809304805638	0.044	0.686	0	Plasma	LAPTM5	imm	0
0	-2.14517132097649	0.008	0.335	0	Plasma	KLRB1	imm	0
0	-2.21144434951652	0.548	0.829	0	Plasma	SH3BGRL3	imm	0
0	-2.22914072164499	0.028	0.446	0	Plasma	HLA-DPB1	imm	0
0	-2.28606706259486	0.005	0.385	0	Plasma	NKG7	imm	0
0	-2.30877935339554	0.079	0.438	0	Plasma	HLA-DRB1	imm	0
0	-2.30932111094451	0.008	0.533	0	Plasma	CD3E	imm	0
0	-2.32528614436629	0.007	0.528	0	Plasma	CD3D	imm	0
0	-2.3565391380952	0.009	0.497	0	Plasma	LTB	imm	0
0	-2.49248847903277	0.01	0.51	0	Plasma	CD7	imm	0
0	-2.55077363910873	0.005	0.331	0	Plasma	GZMA	imm	0
0	-2.6891360931608	0.124	0.822	0	Plasma	CD52	imm	0
0	-2.7381472975253	0.79	0.991	0	Plasma	TMSB4X	imm	0
0	-2.90780985519391	0.017	0.395	0	Plasma	HLA-DRA	imm	0
0	-2.98737698959245	0.015	0.592	0	Plasma	IL32	imm	0
0	-3.11634960411992	0.687	0.985	0	Plasma	ACTB	imm	0
0	-3.56172907133556	0.021	0.498	0	Plasma	CCL5	imm	0
3.08290163537254e-307	-0.482140358137522	0.063	0.142	7.29568672010912e-303	Plasma	ADGRE5	imm	0
3.968551759299e-306	-0.71860843219016	0.248	0.304	9.39157773838108e-302	Plasma	CALM3	imm	0
1.61277880263508e-305	-0.581383119943682	0.168	0.246	3.81664103643592e-301	Plasma	SCAF11	imm	0
3.19402860582659e-302	-0.557094603722665	0.131	0.211	7.55866869568862e-298	Plasma	BZW1	imm	0
1.59632162495258e-298	-0.496863642798539	0.096	0.176	3.77769512545028e-294	Plasma	TAF15	imm	0
1.36164640079187e-295	-0.468713270678288	0.048	0.122	3.22233620747397e-291	Plasma	PRKCB	imm	0
2.4133729869501e-295	-0.43584473513232	0.05	0.122	5.7112471736174e-291	Plasma	C12orf75	imm	0
1.93958357628033e-294	-0.484545271715512	0.072	0.15	4.59002453326741e-290	Plasma	ZC3HAV1	imm	0
1.12059775794403e-291	-0.764258938071445	0.301	0.335	2.65189459417455e-287	Plasma	POLD4	imm	0
2.05989607046484e-291	-0.469156670877676	0.084	0.162	4.87474405075504e-287	Plasma	OFD1	imm	0
5.55489048375227e-291	-0.385411086707444	0.04	0.111	1.31456483297998e-286	Plasma	GRK2	imm	0
2.66209295041175e-290	-0.518424029388115	0.108	0.186	6.29984296714941e-286	Plasma	DEF6	imm	0
2.32719926965979e-289	-0.512057855873096	0.104	0.181	5.5073170716499e-285	Plasma	HMOX2	imm	0
3.92263413253513e-289	-0.469952104094717	0.081	0.158	9.28291367464439e-285	Plasma	SMIM29	imm	0
5.51854942696924e-289	-0.364990954662353	0.044	0.114	1.30596472189227e-284	Plasma	MCRIP1	imm	0
1.7814391245015e-287	-0.57776508712082	0.604	0.521	4.21577568813279e-283	Plasma	RPL17	imm	0
4.01619181374044e-285	-0.516416856059816	0.102	0.18	9.50431792721675e-281	Plasma	RASSF5	imm	0
4.52307213034603e-283	-0.355917171763552	0.043	0.111	1.07038501964639e-278	Plasma	HPRT1	imm	0
1.09636115942532e-282	-0.67145262814836	0.37	0.38	2.59453868378002e-278	Plasma	DBI	imm	0
6.06229826666885e-282	-0.620159154600328	0.459	0.434	1.43464288480718e-277	Plasma	UBE2D3	imm	0
8.14300688938974e-281	-0.492138222560407	0.092	0.167	1.92704258037408e-276	Plasma	PHF20	imm	0
1.75865805088555e-278	-0.449361012059142	0.071	0.145	4.16186427742065e-274	Plasma	BAZ1A	imm	0
2.2444522996931e-276	-0.459992477611425	0.078	0.154	5.31149636722371e-272	Plasma	NCKAP1L	imm	0
8.58976870581288e-276	-0.466115892676706	0.069	0.141	2.03276876423062e-271	Plasma	MCUB	imm	0
4.11604920295296e-273	-0.416042712502569	0.056	0.127	9.74063043878819e-269	Plasma	GABPB1-AS1	imm	0
2.47375054139764e-272	-0.414675000266635	0.066	0.138	5.85413065621752e-268	Plasma	ITGB1BP1	imm	0
1.06494539165055e-269	-0.392534855844952	0.05	0.119	2.52019326934103e-265	Plasma	SFXN1	imm	0
5.47750592835784e-268	-0.440212726278459	0.064	0.135	1.29625177794588e-263	Plasma	FMNL1	imm	0
3.80810761293501e-266	-0.375332035940085	0.762	0.642	9.01188666601071e-262	Plasma	HINT1	imm	0
3.96783831350935e-265	-0.560153081702335	0.142	0.219	9.38988936891988e-261	Plasma	GNAI2	imm	0
1.32257848791793e-263	-0.388992902077547	0.038	0.102	3.12988199165777e-259	Plasma	CKS2	imm	0
6.84862726628837e-262	-0.35387939350594	0.041	0.106	1.62072764256714e-257	Plasma	MYO9B	imm	0
3.52295195806569e-261	-0.646856763557191	0.342	0.358	8.33706580876244e-257	Plasma	LSM7	imm	0
9.92469072776339e-261	-0.511643035286948	0.549	0.512	2.34867806072521e-256	Plasma	RPL36A	imm	0
1.91596873616104e-260	-0.359774365163614	0.04	0.104	4.53414001412509e-256	Plasma	NIN	imm	0
4.51746542771852e-260	-0.42123819558637	0.062	0.132	1.06905819346959e-255	Plasma	PPP1R16B	imm	0
6.63870614783815e-260	-0.605414367912247	0.243	0.299	1.5710498098859e-255	Plasma	SET	imm	0
1.56103823852151e-258	-0.481068873506345	0.083	0.154	3.69419699146115e-254	Plasma	TGFB1	imm	0
1.38513705867272e-257	-0.544765954186691	0.136	0.207	3.27792684934898e-253	Plasma	RAD21	imm	0
8.27647872415511e-256	-0.599155399233643	0.202	0.263	1.95862869007131e-251	Plasma	CNPY3	imm	0
5.12500818014485e-255	-0.386148894714888	0.047	0.112	1.21283318583128e-250	Plasma	SMS	imm	0
4.3970101193703e-254	-0.430265628786489	0.062	0.13	1.04055244474898e-249	Plasma	SSH2	imm	0
7.71445233019245e-253	-0.636748307220396	0.285	0.32	1.82562514394004e-248	Plasma	CDC37	imm	0
3.35254320640591e-252	-0.633231296845877	0.526	0.459	7.93379349795959e-248	Plasma	COX8A	imm	0
9.37959465880964e-252	-0.355138432481228	0.051	0.117	2.2196810760073e-247	Plasma	CYB5B	imm	0
3.67833957501911e-251	-0.469972056424817	0.099	0.169	8.70479060428271e-247	Plasma	TADA3	imm	0
2.88830718372157e-250	-0.59274620216826	0.234	0.286	6.83517895027709e-246	Plasma	HNRNPA0	imm	0
1.04481265163653e-249	-0.34999514716378	0.038	0.101	2.47254914009785e-245	Plasma	PPP6R1	imm	0
1.07595254639563e-247	-0.535416929009008	0.129	0.198	2.54624170104525e-243	Plasma	TSC22D4	imm	0
1.68977956005621e-247	-0.359893672382169	0.042	0.105	3.99886332887302e-243	Plasma	NUB1	imm	0
1.37502008457445e-246	-0.395102693473891	0.051	0.116	3.25398503014544e-242	Plasma	ARHGAP25	imm	0
3.03582283659366e-246	-0.649022888844388	0.2	0.257	7.18427474279889e-242	Plasma	DUT	imm	0
9.28213649876568e-245	-0.585691438177641	0.446	0.426	2.1966176024329e-240	Plasma	EIF3H	imm	0
1.94880698977232e-243	-0.321883309488478	0.039	0.101	4.61185174129619e-239	Plasma	AP1M1	imm	0
5.01193262428131e-243	-0.445863811755712	0.08	0.149	1.18607385553617e-238	Plasma	ATF7IP	imm	0
5.0555995817626e-243	-0.401770399627791	0.065	0.132	1.19640764102412e-238	Plasma	DR1	imm	0
6.64500818937386e-243	-0.506448948345822	0.047	0.11	1.57254118801532e-238	Plasma	FCRLA	imm	0
1.07169655125364e-242	-0.522681665430207	0.14	0.207	2.53616988854175e-238	Plasma	SCP2	imm	0
3.915283567514e-241	-0.350300161467706	0.044	0.106	9.26551856252188e-237	Plasma	RECQL	imm	0
1.36021856585902e-240	-0.605078615050128	0.414	0.406	3.21895723610537e-236	Plasma	NCL	imm	0
5.84755805573328e-240	-0.629884644207134	0.488	0.436	1.38382461388928e-235	Plasma	UQCR10	imm	0
6.58550138585841e-240	-0.407269783652295	0.057	0.122	1.55845890296339e-235	Plasma	HIF1A	imm	0
3.48003658259209e-239	-0.629617593596299	0.387	0.386	8.23550657270417e-235	Plasma	PNISR	imm	0
2.79808853882878e-237	-0.505622529172055	0.134	0.202	6.6216765271383e-233	Plasma	PPP2R1A	imm	0
6.86572148628345e-237	-0.467195600395665	0.096	0.164	1.62477298972898e-232	Plasma	FDFT1	imm	0
8.8534848241669e-237	-0.488164077622085	0.119	0.186	2.0951771836391e-232	Plasma	CCT6A	imm	0
1.01027900269545e-235	-0.58244463245002	0.277	0.326	2.39082525987878e-231	Plasma	ZFP36	imm	0
2.06802772748224e-235	-0.481778221718924	0.057	0.121	4.89398761708671e-231	Plasma	PBXIP1	imm	0
4.59938499204722e-234	-0.607276508742719	0.228	0.279	1.08844445836797e-229	Plasma	IL16	imm	0
5.9888684712635e-234	0.309749362968024	0.237	0.143	1.41726572372451e-229	Plasma	FOSB	imm	0
1.55167007194273e-229	-0.609426194023128	0.412	0.401	3.67202722525247e-225	Plasma	TRIR	imm	0
2.7418321774872e-229	-0.538388496605623	0.157	0.221	6.48854584802347e-225	Plasma	EMB	imm	0
5.91663209626844e-227	-0.406327116762991	0.065	0.13	1.40017098558193e-222	Plasma	UTRN	imm	0
2.37296616755651e-226	-0.700463274261456	0.098	0.163	5.61562443552248e-222	Plasma	HMGB2	imm	0
5.22613890163261e-226	-0.398845516891741	0.063	0.127	1.23676577107136e-221	Plasma	HERC1	imm	0
7.14607761100548e-226	-0.359889828224006	0.044	0.104	1.69111926664445e-221	Plasma	NECAP2	imm	0
1.90914018808809e-225	-0.666518356947904	0.16	0.219	4.51798025511045e-221	Plasma	CORO1B	imm	0
1.34554807821832e-224	-0.574229011481248	0.202	0.256	3.18423952710364e-220	Plasma	MAT2B	imm	0
3.35198690039251e-224	-0.504091149657817	0.133	0.198	7.93247699977888e-220	Plasma	HNRNPH3	imm	0
4.03628947208872e-224	-0.59216212254018	0.246	0.29	9.55187903569796e-220	Plasma	SRSF11	imm	0
6.55254484234345e-224	-0.564260769910505	0.168	0.228	1.55065973694058e-219	Plasma	TPR	imm	0
6.35377134659043e-222	-0.363882662014853	0.05	0.111	1.50361998917063e-217	Plasma	XPO1	imm	0
1.25463824693394e-221	-0.388717267135633	0.052	0.113	2.96910141136917e-217	Plasma	TRIM38	imm	0
1.69775978214498e-219	-0.405738782891903	0.061	0.123	4.01774852444609e-215	Plasma	PARP14	imm	0
5.60353828706389e-219	-0.5386518803092	0.159	0.219	1.32607733563367e-214	Plasma	M6PR	imm	0
9.79990360647307e-219	-0.710190581125695	0.441	0.406	2.31914718847185e-214	Plasma	C9orf16	imm	0
4.36345193015515e-218	-0.418678657892116	0.086	0.15	1.03261089927122e-213	Plasma	RAB14	imm	0
5.76521994280337e-218	-0.493291507656747	0.128	0.195	1.36433929946442e-213	Plasma	TGOLN2	imm	0
4.82172466330296e-216	-0.594977913160506	0.242	0.283	1.14106114157065e-211	Plasma	BANF1	imm	0
6.12864115881391e-216	-0.407675023586004	0.08	0.144	1.45034293023331e-211	Plasma	COX20	imm	0
2.3445411928384e-215	-0.360966919577396	0.05	0.108	5.54835673285207e-211	Plasma	STN1	imm	0
9.45638972970487e-215	-0.365040009640516	0.048	0.106	2.23785462953466e-210	Plasma	SAMD9	imm	0
1.98320292525362e-213	-0.536340545226628	0.204	0.257	4.69324972261269e-209	Plasma	RNPS1	imm	0
6.88882584000113e-213	-0.577243634556971	0.072	0.133	1.63024063503627e-208	Plasma	CD19	imm	0
1.47751775299906e-212	-0.440231263101595	0.081	0.144	3.49654576247227e-208	Plasma	TMPO	imm	0
3.11016517327644e-212	-0.643300488728524	0.293	0.325	7.36020588255869e-208	Plasma	IRF1	imm	0
9.97187471395653e-212	-0.551066603404297	0.19	0.243	2.35984415105781e-207	Plasma	UBE2N	imm	0
3.67099878862357e-211	-0.501929897974028	0.139	0.199	8.68741863327767e-207	Plasma	STMP1	imm	0
5.87506935274095e-210	-0.363757253633534	0.053	0.112	1.39033516232615e-205	Plasma	FAM208A	imm	0
8.53816058277864e-210	-0.570617103673416	0.459	0.427	2.02055570191457e-205	Plasma	EIF3E	imm	0
4.35934471725833e-209	-0.534072946275058	0.182	0.24	1.03163892733918e-204	Plasma	NUCKS1	imm	0
3.17673159336272e-208	-0.412789592271951	0.075	0.138	7.51773531569288e-204	Plasma	FAM107B	imm	0
1.6643915379999e-207	-0.423574163516307	0.073	0.134	3.93878257467676e-203	Plasma	SNAP23	imm	0
2.16308877384468e-207	-0.655991949664023	0.19	0.24	5.11894958330343e-203	Plasma	ALDOA	imm	0
1.23827687090865e-205	-0.369578379626296	0.055	0.114	2.93038221500533e-201	Plasma	R3HDM4	imm	0
4.79270430711817e-204	-0.527399584738602	0.177	0.233	1.13419347427952e-199	Plasma	XRCC5	imm	0
9.34101182452801e-204	-0.630725239291562	0.479	0.424	2.21055044827455e-199	Plasma	PARK7	imm	0
9.37147202792295e-204	-0.415290903560939	0.077	0.138	2.21775885540797e-199	Plasma	SUSD3	imm	0
1.80243126087331e-203	-0.475715091353774	0.12	0.181	4.26545357885668e-199	Plasma	LSM14A	imm	0
4.16993268865507e-203	-0.545811891749272	0.108	0.169	9.86814570770223e-199	Plasma	SYNE2	imm	0
1.45501022494875e-201	-0.550948947984388	0.178	0.231	3.44328169734121e-197	Plasma	TBRG1	imm	0
1.40229758325834e-200	-0.357678053488787	0.056	0.113	3.31853723078086e-196	Plasma	CRLF3	imm	0
1.41669043941355e-200	-0.444478753077004	0.08	0.141	3.35259792487217e-196	Plasma	TAGAP	imm	0
2.15029214470389e-200	-0.520295366563934	0.071	0.131	5.08866636044176e-196	Plasma	TNFAIP3	imm	0
2.22777373850746e-200	-0.36921582889729	0.083	0.148	5.27202655217789e-196	Plasma	ATP1A1	imm	0
4.06616955711079e-200	-0.341145340397502	0.053	0.11	9.62259025690268e-196	Plasma	GLOD4	imm	0
1.3888739542172e-199	-0.471529411166698	0.113	0.173	3.28677021265501e-195	Plasma	DDX39A	imm	0
2.57763948695583e-198	-0.527581916475168	0.177	0.229	6.09998384588096e-194	Plasma	MEAF6	imm	0
5.85633514973424e-198	-0.514254249174972	0.096	0.155	1.38590171318461e-193	Plasma	SNX2	imm	0
2.95881778911914e-197	-0.396329948573315	0.071	0.13	7.00204229795044e-193	Plasma	PHF11	imm	0
4.27898950317827e-197	-0.425550900113322	0.088	0.147	1.01262286592714e-192	Plasma	RASSF1	imm	0
8.24331155114091e-197	-0.427019883834052	0.094	0.155	1.9507796785775e-192	Plasma	TAOK3	imm	0
2.07283337362385e-196	-0.651430525297528	0.311	0.325	4.90536017868084e-192	Plasma	SELENOW	imm	0
1.63546856427831e-195	-0.511932840886709	0.159	0.213	3.87033635736461e-191	Plasma	PPP4C	imm	0
1.36147555733358e-194	-0.381965355190278	0.063	0.121	3.22193190642991e-190	Plasma	FLOT2	imm	0
2.71841983438522e-194	-0.791824841647228	0.351	0.363	6.43314053807263e-190	Plasma	HIST1H4C	imm	0
2.21370420491521e-192	-0.599964561484062	0.324	0.337	5.23873100093184e-188	Plasma	RSRP1	imm	0
2.65173396117611e-192	-0.454799281132882	0.098	0.157	6.27532841912325e-188	Plasma	SF3A2	imm	0
2.85159177872587e-192	-0.548678498726648	0.171	0.225	6.74829194435478e-188	Plasma	TAP1	imm	0
2.93919507164861e-192	-0.589820768364296	0.287	0.309	6.95560513705642e-188	Plasma	UBE2I	imm	0
8.85702242386055e-190	-0.379318258814382	0.064	0.121	2.0960143566066e-185	Plasma	MOB3A	imm	0
1.78144770514262e-189	-0.388108059105329	0.072	0.128	4.21579599422001e-185	Plasma	DUSP23	imm	0
2.16903713761258e-189	-0.49390451414333	0.154	0.21	5.13302638616016e-185	Plasma	HNRNPR	imm	0
4.51464802331163e-189	-0.359175817076082	0.054	0.109	1.0683914547167e-184	Plasma	PCSK7	imm	0
1.79293325132146e-186	-0.465328367836479	0.118	0.175	4.24297653925224e-182	Plasma	CCDC12	imm	0
2.40678430276916e-186	-0.3320697797249	0.673	0.564	5.69565505250321e-182	Plasma	UBC	imm	0
2.96156170690672e-186	-0.505846209697278	0.158	0.211	7.00853577939475e-182	Plasma	CACYBP	imm	0
3.99296322246186e-185	-0.573435895358753	0.243	0.276	9.449347465956e-181	Plasma	LSM2	imm	0
6.7197536284638e-185	-0.354513634248081	0.057	0.112	1.59022969617596e-180	Plasma	CNTRL	imm	0
4.71893820283728e-184	-0.435383726839334	0.099	0.156	1.11673672570144e-179	Plasma	KRAS	imm	0
5.68974903331355e-184	-0.381471019655866	0.068	0.124	1.34647910873365e-179	Plasma	ODF2L	imm	0
1.60713368312798e-183	-0.541193668395871	0.476	0.429	3.80328186112236e-179	Plasma	ANAPC16	imm	0
2.20487111717852e-183	-0.478937526539277	0.121	0.179	5.21782749880297e-179	Plasma	VPS13C	imm	0
6.43980437336959e-183	-0.376449551925081	0.064	0.119	1.52397970495791e-178	Plasma	ERICH1	imm	0
1.50456779901127e-182	-0.513887814396947	0.159	0.214	3.56055969636017e-178	Plasma	PRKAR1A	imm	0
5.84946831735128e-182	-0.456028737129259	0.103	0.161	1.38427667730118e-177	Plasma	RTN4	imm	0
2.09715816880477e-181	-0.331491909819644	0.054	0.107	4.96292480647649e-177	Plasma	FAM13B	imm	0
3.13199238633163e-181	-0.680752194637234	0.063	0.118	7.41185998225381e-177	Plasma	MARCKSL1	imm	0
3.89817445358504e-181	-0.542288901173543	0.185	0.232	9.22502984440899e-177	Plasma	PGLS	imm	0
3.94976110680754e-180	-0.42427796711635	0.092	0.149	9.34710965926005e-176	Plasma	MIER1	imm	0
4.52538317338829e-180	-0.632200834483204	0.265	0.291	1.07093192798234e-175	Plasma	SLC9A3R1	imm	0
5.45364117767749e-180	-0.563167935967594	0.557	0.466	1.29060418469738e-175	Plasma	SELENOH	imm	0
5.52879598071629e-180	-0.46590144318697	0.121	0.179	1.30838956883651e-175	Plasma	BPTF	imm	0
9.06405025296208e-179	-0.384023567951748	0.069	0.125	2.14500749236348e-174	Plasma	ASB2	imm	0
1.3628323791171e-177	-0.411686955886048	0.09	0.146	3.22514282518061e-173	Plasma	BLOC1S2	imm	0
5.13072682190993e-177	-0.555979251308256	0.23	0.267	1.21418650240498e-172	Plasma	EPC1	imm	0
6.48002527675982e-177	-0.379483226933483	0.074	0.129	1.53349798174521e-172	Plasma	ESD	imm	0
6.94583713000619e-176	-0.548525403609048	0.231	0.267	1.64373235681596e-171	Plasma	SNRPD3	imm	0
8.90987562909137e-176	-0.355783089064481	0.052	0.104	2.10852206762447e-171	Plasma	WDR82	imm	0
2.69479284339374e-175	-0.321373767460548	0.05	0.101	6.37722726389129e-171	Plasma	CHORDC1	imm	0
6.29514058227223e-174	-0.4667503388763	0.1	0.156	1.48974501879472e-169	Plasma	ENTPD1	imm	0
1.09439645074627e-172	-0.351340623910676	0.054	0.107	2.58988920069104e-168	Plasma	SMAP2	imm	0
4.55284440980519e-172	-0.288840973505861	0.05	0.102	1.0774306295804e-167	Plasma	RPIA	imm	0
6.16626233406121e-172	-0.571680103055366	0.287	0.311	1.45924598135558e-167	Plasma	GDI2	imm	0
8.54573551959154e-172	-0.349852268243745	0.067	0.121	2.02234831071134e-167	Plasma	GIT2	imm	0
4.28225259498701e-171	-0.381679445572318	0.072	0.127	1.01339507660368e-166	Plasma	PRRC2B	imm	0
2.2556643350621e-170	-0.565998515294341	0.407	0.384	5.33802964892446e-166	Plasma	RBM39	imm	0
4.55510419922629e-170	-0.414423332602228	0.096	0.15	1.0779654087469e-165	Plasma	PDCD10	imm	0
6.23446843250192e-170	-0.39716785699907	0.069	0.123	1.47538695455158e-165	Plasma	PSIP1	imm	0
8.29880988206227e-169	-0.605652043759357	0.308	0.319	1.96391335859004e-164	Plasma	VPS28	imm	0
1.95920061521064e-168	-0.572071785327994	0.274	0.301	4.63644825589598e-164	Plasma	DDX24	imm	0
8.08399088724577e-168	-0.379701462739164	0.063	0.116	1.91307644346671e-163	Plasma	NFATC3	imm	0
9.2200479125289e-168	-0.366965760979417	0.071	0.125	2.18192433849996e-163	Plasma	CELF1	imm	0
6.87939847616247e-167	-0.327598645039781	0.057	0.108	1.62800964938385e-162	Plasma	GTF2H5	imm	0
8.31385477485071e-167	-0.509811142554137	0.164	0.212	1.96747373246842e-162	Plasma	POLR2E	imm	0
1.24544470653657e-165	-0.562534771105712	0.226	0.259	2.9473448980188e-161	Plasma	OCIAD2	imm	0
1.3762825219251e-165	-0.487107609380259	0.166	0.218	3.25697258813575e-161	Plasma	SLC38A1	imm	0
1.48291716592768e-165	-0.442670018545511	0.122	0.176	3.50932347316786e-161	Plasma	ILF3	imm	0
3.84824579393648e-165	-0.48099047215582	0.182	0.229	9.10687367135067e-161	Plasma	SNRPF	imm	0
8.10908451130065e-165	-0.364856116959337	0.067	0.12	1.9190148495993e-160	Plasma	MAT2A	imm	0
1.54600517873397e-164	-0.35073822181776	0.063	0.114	3.65862125547394e-160	Plasma	ELOVL1	imm	0
2.85435282621407e-164	-0.403183921150463	0.081	0.134	6.7548259632356e-160	Plasma	TANK	imm	0
4.7152735276685e-164	-0.397323721178002	0.072	0.124	1.11586948032275e-159	Plasma	ADD3	imm	0
4.98835304322235e-164	-0.388151416678897	0.075	0.127	1.18049374767857e-159	Plasma	MFNG	imm	0
2.42783578914665e-163	-0.365357594135639	0.065	0.118	5.74547339501555e-159	Plasma	SMARCA2	imm	0
2.46453874899863e-162	-0.33851398542552	0.052	0.102	5.83233094950526e-158	Plasma	CAT	imm	0
1.9778033311962e-161	-0.358780258880556	0.067	0.119	4.68047158327582e-157	Plasma	CHD4	imm	0
2.28180132407693e-161	-0.454734120173337	0.127	0.181	5.39988283342805e-157	Plasma	OGA	imm	0
9.1972203942197e-161	-0.437578339879865	0.089	0.141	2.17652220629209e-156	Plasma	APOBEC3G	imm	0
1.03977726579103e-158	-0.489167954603238	0.107	0.159	2.46063289949448e-154	Plasma	HMGA1	imm	0
1.1032505440233e-156	-0.481536571833571	0.136	0.185	2.61084241243114e-152	Plasma	BLOC1S1	imm	0
4.9435376550769e-156	-0.549868436832266	0.34	0.341	1.16988818607395e-151	Plasma	MORF4L1	imm	0
1.82187038336202e-155	-0.353289852768071	0.07	0.121	4.31145626222622e-151	Plasma	UBTF	imm	0
4.93508865450207e-155	-0.62920144873026	0.483	0.422	1.16788873008791e-150	Plasma	PSME2	imm	0
1.08290408296289e-154	-0.376504042729938	0.09	0.144	2.56269251233167e-150	Plasma	PIM1	imm	0
5.60112540377429e-153	-0.355951837275924	0.058	0.106	1.32550632680318e-148	Plasma	SKAP2	imm	0
6.0744417961109e-153	-0.517754493896939	0.181	0.224	1.43751665104965e-148	Plasma	AP2M1	imm	0
6.47149413506782e-153	-0.512741128817169	0.176	0.219	1.5314790870638e-148	Plasma	THRAP3	imm	0
3.10964037343489e-152	-0.321749686751708	0.057	0.105	7.35896394373366e-148	Plasma	SUPT16H	imm	0
4.12070335731389e-152	-0.54721994331171	0.477	0.423	9.75164449508332e-148	Plasma	EIF3L	imm	0
1.19605893733955e-149	-0.490013813926289	0.159	0.207	2.83047347521404e-145	Plasma	SYNRG	imm	0
1.60465903567032e-149	-0.478027132094148	0.178	0.226	3.79742560791382e-145	Plasma	KPNB1	imm	0
5.98106925103333e-149	-0.364377532789444	0.058	0.106	1.41542003825704e-144	Plasma	PLEKHA2	imm	0
8.21416427199445e-149	-0.474374208956393	0.14	0.186	1.94388197496749e-144	Plasma	ZNRD1	imm	0
9.40776550492962e-149	-0.506617933028727	0.188	0.231	2.22634770674159e-144	Plasma	IDS	imm	0
8.21411903742478e-148	-0.438511643633261	0.118	0.168	1.94387127020657e-143	Plasma	IK	imm	0
1.57337966546235e-147	-0.485125142998287	0.163	0.208	3.72340297831665e-143	Plasma	DNAJC8	imm	0
5.93239180022934e-147	-0.783832236147277	0.417	0.38	1.40390051952427e-142	Plasma	S100A11	imm	0
9.17538302295655e-147	-0.534133301217154	0.564	0.462	2.17135439238267e-142	Plasma	COX5B	imm	0
2.06530028153321e-145	-0.480643026580971	0.629	0.502	4.88753311624834e-141	Plasma	ELOB	imm	0
3.46080317083525e-145	-0.51949685739781	0.568	0.469	8.18999070378161e-141	Plasma	UQCR11	imm	0
4.13128999355094e-145	-0.454380787885695	0.124	0.172	9.7766977697383e-141	Plasma	USP15	imm	0
1.68791784077885e-144	-0.442488504206961	0.14	0.191	3.99445757020315e-140	Plasma	DDX3X	imm	0
3.18522217969821e-144	-0.409814451755216	0.104	0.153	7.53782828825582e-140	Plasma	EIF6	imm	0
3.44804728006965e-144	-0.567044438361036	0.231	0.259	8.15980388828482e-140	Plasma	UBE2L6	imm	0
4.33960860488568e-144	-0.511547319203197	0.167	0.212	1.0269683763462e-139	Plasma	KHDRBS1	imm	0
1.3601818367969e-143	-0.543922298739355	0.205	0.238	3.21887031677988e-139	Plasma	OTUB1	imm	0
1.72311730518796e-143	-0.421470562828356	0.111	0.16	4.07775710272731e-139	Plasma	TMC6	imm	0
9.19317781789238e-143	-0.382630063853058	0.082	0.132	2.17556553060423e-138	Plasma	ARID1A	imm	0
3.19276320096271e-142	-0.509876185353602	0.172	0.216	7.55567411507825e-138	Plasma	TMEM123	imm	0
9.117826544357e-142	-0.44511868271358	0.643	0.514	2.15773365172208e-137	Plasma	UBL5	imm	0
1.85614374861187e-141	-0.339450350833944	0.062	0.109	4.39256418108999e-137	Plasma	IDI1	imm	0
1.961587560424e-141	-0.330595154649558	0.059	0.106	4.6420969617434e-137	Plasma	TOR1AIP1	imm	0
5.60610469202696e-139	-0.421097923270221	0.114	0.161	1.32668467536818e-134	Plasma	CCT2	imm	0
1.57846852500163e-138	-0.526303027839065	0.229	0.255	3.73544576441636e-134	Plasma	SUMO1	imm	0
4.49888862379351e-138	-0.430874838495556	0.108	0.156	1.06466199282073e-133	Plasma	MAX	imm	0
9.29835834405922e-138	-0.376522161338777	0.077	0.125	2.20045650212162e-133	Plasma	REST	imm	0
6.27143628544865e-137	-0.450120503977156	0.183	0.227	1.48413539695142e-132	Plasma	HNRNPM	imm	0
1.05533722106098e-136	-0.346728143165145	0.068	0.114	2.49745553364081e-132	Plasma	GLIPR2	imm	0
1.05600369047884e-136	-0.568856354534243	0.319	0.321	2.49903273351817e-132	Plasma	EID1	imm	0
1.55371167303182e-136	-0.560831683093308	0.214	0.246	3.6768586742298e-132	Plasma	TNFAIP8	imm	0
1.95109558897158e-136	-0.548360537191458	0.37	0.356	4.61726771130124e-132	Plasma	N4BP2L2	imm	0
3.81658504757269e-136	-0.530306128853473	0.237	0.266	9.03194851508077e-132	Plasma	SF3B1	imm	0
5.23040331777632e-136	-0.498213793186984	0.489	0.444	1.23777494515177e-131	Plasma	MTRNR2L1	imm	0
9.59966579628377e-136	-0.299126619289889	0.056	0.101	2.27176091069055e-131	Plasma	MAP4	imm	0
2.53587823092878e-135	-0.356855972474309	0.063	0.109	6.00115583349295e-131	Plasma	IVNS1ABP	imm	0
6.69334733240553e-135	-0.692051568717764	0.327	0.327	1.58398064621377e-130	Plasma	SAT1	imm	0
7.10369403022575e-135	-0.346758119592246	0.065	0.111	1.68108919225292e-130	Plasma	STARD3NL	imm	0
3.0949389866051e-134	-0.342244641549885	0.068	0.114	7.32417311180097e-130	Plasma	APMAP	imm	0
5.7899190770387e-134	-0.632159926749283	0.195	0.233	1.37018434958121e-129	Plasma	STAT1	imm	0
7.01159753426109e-134	-0.730016369285331	0.127	0.17	1.65929455648289e-129	Plasma	SMIM14	imm	0
1.24720478466363e-133	-0.35906693689469	0.077	0.124	2.95151012290649e-129	Plasma	KANSL1	imm	0
1.34638590910296e-133	-0.412348185870876	0.119	0.166	3.18622225389216e-129	Plasma	DYNC1H1	imm	0
1.69222300538049e-133	-0.352723235633119	0.075	0.121	4.00464574223294e-129	Plasma	NASP	imm	0
5.80174187857125e-133	-0.43551023757341	0.099	0.146	1.37298221556389e-128	Plasma	RBPJ	imm	0
1.27924254993585e-132	-0.518569914838972	0.209	0.241	3.0273274944232e-128	Plasma	SRSF10	imm	0
2.4558209404108e-132	-0.35676761114375	0.078	0.124	5.81170025548216e-128	Plasma	RRP7A	imm	0
2.54911469017857e-132	-0.563226293771497	0.208	0.238	6.03247991430758e-128	Plasma	RNF167	imm	0
7.72808032927799e-132	-0.381252700171727	0.088	0.134	1.82885020992364e-127	Plasma	SHKBP1	imm	0
1.34970773464465e-131	-0.418331113782768	0.099	0.145	3.19408335403657e-127	Plasma	NSMCE1	imm	0
1.84655042967734e-131	-0.327413232253658	0.071	0.116	4.36986159183143e-127	Plasma	LYPLA2	imm	0
2.23681653276726e-131	-0.380544826967089	0.09	0.136	5.29342632479373e-127	Plasma	DNAJB14	imm	0
2.54573022084757e-130	-0.337044874438198	0.069	0.114	6.02447056763578e-126	Plasma	VPS4B	imm	0
5.58833679119478e-130	-0.45041471735579	0.142	0.184	1.32247990163625e-125	Plasma	SSB	imm	0
1.46252998510679e-129	-0.511338711033405	0.29	0.303	3.46107720975522e-125	Plasma	SRSF3	imm	0
2.22835521200876e-129	-0.339391029564032	0.071	0.116	5.27340260921874e-125	Plasma	CDC40	imm	0
1.51611181487638e-128	-0.432030747340746	0.122	0.166	3.58787860990496e-124	Plasma	TMEM9B	imm	0
1.93710903278778e-128	-0.336562488305486	0.068	0.112	4.58416852609229e-124	Plasma	SRRT	imm	0
2.37520928798046e-128	-0.402893098950043	0.104	0.15	5.62093278000576e-124	Plasma	DCAF7	imm	0
8.12672845294591e-127	-0.385280688172598	0.095	0.14	1.92319028838965e-122	Plasma	RPA2	imm	0
8.92170980197544e-127	-0.338550410032996	0.07	0.114	2.11132262463749e-122	Plasma	SMC1A	imm	0
9.38377395123444e-127	-0.357679192562631	0.087	0.132	2.22067010555963e-122	Plasma	SNRNP40	imm	0
1.03524707926864e-126	-0.420261701542204	0.117	0.162	2.44991221308923e-122	Plasma	ATP6AP2	imm	0
3.02844803393812e-126	-0.323375764567973	0.062	0.107	7.16682227231457e-122	Plasma	TPP1	imm	0
1.77771156358987e-123	-0.454594708817229	0.168	0.206	4.20695441523543e-119	Plasma	FBL	imm	0
4.86540130940497e-123	-0.515681705571222	0.515	0.434	1.15139721987069e-118	Plasma	PTGES3	imm	0
6.52537103654527e-123	-0.355394971208714	0.081	0.125	1.54422905579844e-118	Plasma	IRAK4	imm	0
1.96377317284904e-122	-0.51998236932372	0.199	0.229	4.64726921354726e-118	Plasma	MIEN1	imm	0
2.286956298704e-122	-0.362220270910276	0.079	0.124	5.41208208088301e-118	Plasma	ERAP2	imm	0
3.15167557747306e-122	-0.477857665474428	0.174	0.215	7.45844025409e-118	Plasma	SFPQ	imm	0
1.43881287789755e-120	-0.33095746484255	0.073	0.116	3.40495067554454e-116	Plasma	STX10	imm	0
2.13192700095794e-120	-0.388294811350941	0.104	0.147	5.04520524776697e-116	Plasma	PUF60	imm	0
2.62295441474636e-120	-0.353968663887503	0.085	0.128	6.20722162249725e-116	Plasma	PPIH	imm	0
3.71877363867388e-120	-0.332347802906643	0.062	0.104	8.80047781592175e-116	Plasma	ARID5A	imm	0
8.06017715169026e-120	-0.4458206133172	0.134	0.175	1.9074409229475e-115	Plasma	CALCOCO2	imm	0
1.07293920226379e-119	-0.270710783512619	0.395	0.249	2.53911062215727e-115	Plasma	SCAND1	imm	0
2.95622500161568e-119	-0.366185274601298	0.078	0.121	6.9959064663235e-115	Plasma	CISD3	imm	0
6.34401929275234e-119	-0.327246645102999	0.069	0.111	1.50131216562984e-114	Plasma	MITD1	imm	0
1.05917758879755e-118	-0.342724129738454	0.073	0.115	2.5065437638894e-114	Plasma	ARL6IP6	imm	0
1.26502787126504e-118	-0.415841535232012	0.12	0.162	2.99368845734872e-114	Plasma	FIBP	imm	0
5.93792415638917e-118	-0.404014865358098	0.113	0.155	1.4052097516095e-113	Plasma	PRKDC	imm	0
2.14050245431933e-117	-0.41091926408842	0.106	0.149	5.06549905814671e-113	Plasma	BIN2	imm	0
2.34009741506169e-117	-0.493590397561878	0.353	0.348	5.53784053274349e-113	Plasma	EIF4G2	imm	0
2.65009968643833e-117	-0.547869832925714	0.272	0.282	6.27146090795632e-113	Plasma	ARHGDIA	imm	0
3.48403659774343e-117	-0.537131471559182	0.35	0.337	8.24497260855983e-113	Plasma	SERBP1	imm	0
3.80727908303747e-117	-0.491903949036571	0.169	0.205	9.00992595000818e-113	Plasma	PRPF38B	imm	0
5.79046776703564e-117	-0.375995618781597	0.096	0.138	1.37031419706899e-112	Plasma	DNAJA2	imm	0
2.69284416422404e-116	-0.547506317336902	0.278	0.287	6.37261571463619e-112	Plasma	SRRM1	imm	0
1.7177344792794e-115	-0.422544585442266	0.122	0.162	4.0650186452147e-111	Plasma	POLR3GL	imm	0
2.13785673984461e-115	-0.358394771919607	0.086	0.128	5.05923797484228e-111	Plasma	ADH5	imm	0
2.52555515856126e-115	-0.326001779006317	0.069	0.111	5.97672628273521e-111	Plasma	ASXL2	imm	0
2.92683212080547e-115	-0.463603131288576	0.18	0.215	6.92634821388614e-111	Plasma	ZNF207	imm	0
3.39417725710441e-115	-0.346857831339067	0.087	0.131	8.03232047893759e-111	Plasma	C6orf48	imm	0
5.67637680805379e-115	-0.326241537872106	0.072	0.112	1.34331457162593e-110	Plasma	CHIC2	imm	0
1.02434086112479e-114	-0.338380229861297	0.077	0.119	2.42410264785181e-110	Plasma	CDC123	imm	0
1.41017876417231e-114	-0.429068126389934	0.133	0.174	3.33718804541378e-110	Plasma	G3BP1	imm	0
5.70170309189854e-114	-0.577384521015049	0.333	0.324	1.34930803669779e-109	Plasma	CYTIP	imm	0
1.9356221706641e-113	-0.3598409512892	0.087	0.129	4.5806498668766e-109	Plasma	APOBEC3C	imm	0
3.40199582703827e-113	-0.444407742588132	0.161	0.198	8.05082312468607e-109	Plasma	CCT3	imm	0
3.65379992896727e-113	-0.311232211227742	0.061	0.102	8.64671753190105e-109	Plasma	LAMP1	imm	0
1.52529506185034e-111	-0.548170381897295	0.369	0.349	3.60961076386882e-107	Plasma	SRSF5	imm	0
1.53036010508799e-111	-0.464273604825996	0.578	0.469	3.62159718869074e-107	Plasma	ATP6V1G1	imm	0
3.03736103363961e-111	-0.366449869312004	0.083	0.124	7.18791488610814e-107	Plasma	KIF2A	imm	0
3.7582813611974e-111	-0.343577303482766	0.078	0.12	8.89397284127366e-107	Plasma	EFCAB14	imm	0
4.15804579149786e-111	-0.581337632419695	0.319	0.311	9.84001536557968e-107	Plasma	ATP6V1F	imm	0
4.5709057904791e-111	-0.390323757230513	0.108	0.148	1.08170485531688e-106	Plasma	POLE4	imm	0
1.14752328166299e-110	-0.426933016571389	0.13	0.169	2.71561384605546e-106	Plasma	SP140	imm	0
2.06582793470203e-109	-0.310637328015892	0.062	0.102	4.88878180747235e-105	Plasma	CREB1	imm	0
1.17601352298566e-108	-0.3159970867867	0.066	0.105	2.78303600214556e-104	Plasma	UBA3	imm	0
2.02485158794424e-108	-0.438114405850143	0.135	0.174	4.79181128287004e-104	Plasma	TMX4	imm	0
2.35172637448802e-108	-0.456525759546538	0.181	0.214	5.56536046522591e-104	Plasma	TERF2IP	imm	0
5.8492705660837e-108	-0.25669477107647	0.397	0.255	1.38422987946371e-103	Plasma	SNHG8	imm	0
9.3081487408654e-108	-0.568190400931785	0.444	0.384	2.2027733995258e-103	Plasma	NDUFB2	imm	0
6.30939953636171e-107	-0.345531333553263	0.087	0.128	1.49311940028e-102	Plasma	CNOT6L	imm	0
8.41287220558368e-107	-0.32067763972147	0.062	0.101	1.99090620745138e-102	Plasma	CDC42EP3	imm	0
1.22722169039808e-104	-0.351027779510978	0.092	0.132	2.90422013032704e-100	Plasma	LPIN1	imm	0
2.2407381562887e-104	-0.465314083395935	0.162	0.196	5.30270684685721e-100	Plasma	NAP1L4	imm	0
9.43675858304397e-104	-0.308861561831042	0.066	0.106	2.23320891867735e-99	Plasma	TRIM56	imm	0
1.17115514022395e-103	-0.29900225571417	0.066	0.104	2.77153863933998e-99	Plasma	MIF4GD	imm	0
1.63439472257425e-103	-0.43070976390638	0.15	0.186	3.86779511097197e-99	Plasma	PCM1	imm	0
2.01277268380862e-103	-0.378654558561814	0.104	0.142	4.76322655623311e-99	Plasma	GOLGA7	imm	0
4.47178021384423e-103	-0.34576631259973	0.081	0.12	1.05824678760624e-98	Plasma	GSDMD	imm	0
3.46173964123343e-102	-0.337232997371547	0.083	0.122	8.19220686097892e-98	Plasma	SZRD1	imm	0
4.70014256548308e-102	-0.256838859914524	0.369	0.237	1.11228873812157e-97	Plasma	PSMD8	imm	0
4.97691730772133e-102	-0.446880472566131	0.153	0.187	1.17778748087225e-97	Plasma	RBCK1	imm	0
2.0820390199393e-101	-0.507485886205426	0.245	0.258	4.92714534068636e-97	Plasma	PDCD6	imm	0
3.2226473310907e-101	-0.516993405942966	0.199	0.223	7.62639490902615e-97	Plasma	FKBP8	imm	0
3.44189752312709e-101	-0.394187463662793	0.146	0.184	8.14525048848027e-97	Plasma	NONO	imm	0
2.25816672166198e-99	-0.455073835452652	0.191	0.218	5.34395154681308e-95	Plasma	ENSA	imm	0
6.21507131650272e-99	-0.485849834557979	0.215	0.236	1.47079662705037e-94	Plasma	AIP	imm	0
6.91158016268575e-99	-0.368922178269942	0.108	0.146	1.63562544549958e-94	Plasma	ZMAT2	imm	0
7.20012948661314e-99	-0.350005143893561	0.097	0.135	1.703910643007e-94	Plasma	DENR	imm	0
2.35710399246805e-98	-0.325177224436454	0.08	0.119	5.57808659817564e-94	Plasma	ACIN1	imm	0
3.75926534206013e-98	-0.323571910364282	0.067	0.104	8.89630143198531e-94	Plasma	FNTA	imm	0
5.96666204898161e-98	-0.352760438242095	0.067	0.104	1.4120105738915e-93	Plasma	GGA2	imm	0
1.67678735009395e-97	-0.351989023790032	0.096	0.133	3.96811726399733e-93	Plasma	PTRHD1	imm	0
1.7750774185824e-97	-0.34517485372075	0.095	0.134	4.20072071107525e-93	Plasma	VMP1	imm	0
3.32999811453582e-97	-0.361008241529848	0.094	0.132	7.88044053804903e-93	Plasma	EPB41	imm	0
2.74815612472226e-96	-0.400241663835936	0.115	0.152	6.50351146915522e-92	Plasma	NIPBL	imm	0
6.75022731403353e-96	-0.310484207941261	0.069	0.105	1.59744129386603e-91	Plasma	OSGEP	imm	0
1.12311382583852e-95	-0.332026544440098	0.074	0.11	2.65784886884686e-91	Plasma	AC016831.7	imm	0
3.91964955106047e-95	-0.524810388726671	0.35	0.327	9.2758506625846e-91	Plasma	C11orf58	imm	0
7.40881418604077e-95	-0.347707469917734	0.085	0.122	1.75329587712655e-90	Plasma	RASA2	imm	0
9.14153600735218e-95	-0.314841455803304	0.072	0.108	2.16334449613989e-90	Plasma	PHF14	imm	0
1.17847113343686e-94	-0.550413179391724	0.319	0.305	2.78885193727832e-90	Plasma	SRP9	imm	0
1.30439311503296e-94	-0.366285139032896	0.1	0.137	3.0868463067255e-90	Plasma	KDM5A	imm	0
1.41094267141114e-94	-0.311761007712364	0.067	0.104	3.33899583189445e-90	Plasma	TACC1	imm	0
1.82153727115555e-94	-0.34409250887262	0.08	0.116	4.31066795218961e-90	Plasma	SLBP	imm	0
2.7815162672364e-94	-0.322417090794068	0.078	0.115	6.58245824641495e-90	Plasma	BRD4	imm	0
6.48994120209505e-94	-0.336848027325192	0.089	0.127	1.53584458547579e-89	Plasma	SMC3	imm	0
1.23803688371592e-93	-0.422872319235771	0.129	0.164	2.92981428531371e-89	Plasma	PHYKPL	imm	0
1.27163368703889e-92	-0.33373701965043	0.086	0.124	3.00932112037754e-88	Plasma	DNAJB1	imm	0
2.65715190144747e-92	-0.323840343042418	0.084	0.122	6.28814997477543e-88	Plasma	HELZ	imm	0
3.87392410617801e-92	-0.450986485449055	0.186	0.21	9.16764139727026e-88	Plasma	LSM6	imm	0
5.81098540100746e-92	-0.340007967191474	0.083	0.119	1.37516969514842e-87	Plasma	BDP1	imm	0
5.52885718618809e-91	-0.427039968359757	0.133	0.167	1.30840405311141e-86	Plasma	JMJD1C	imm	0
1.0271614496913e-90	-0.294816447942067	0.073	0.11	2.43077757069446e-86	Plasma	GNAI3	imm	0
4.36846577000527e-90	-0.413804244509134	0.132	0.164	1.03379742447175e-85	Plasma	RTF2	imm	0
5.09816901933352e-90	-0.425316694199977	0.14	0.172	1.20648169842528e-85	Plasma	CCNDBP1	imm	0
7.44310661115282e-90	-0.354193412970643	0.098	0.133	1.76141117952931e-85	Plasma	PTDSS1	imm	0
1.21050375296922e-89	-0.321385758611806	0.074	0.11	2.86465713140165e-85	Plasma	CHD1	imm	0
5.12025124893899e-89	-0.546564704620652	0.428	0.376	1.21170745806141e-84	Plasma	ANP32B	imm	0
5.29236973337822e-89	-0.288115189770732	0.35	0.229	1.25243929740396e-84	Plasma	TNFRSF14	imm	0
5.7939674031921e-89	-0.4473128095062	0.528	0.45	1.37114238596541e-84	Plasma	NOP53	imm	0
3.34783787729807e-88	-0.346728798145422	0.088	0.124	7.92265833662589e-84	Plasma	ANP32E	imm	0
3.58422137541036e-87	-0.387119341146971	0.115	0.149	8.48205988490861e-83	Plasma	XRN2	imm	0
4.10385179029016e-87	-0.470486968633095	0.219	0.236	9.71176526172167e-83	Plasma	SRI	imm	0
4.3497072720565e-87	-0.445670410014194	0.182	0.211	1.02935822593217e-82	Plasma	WASF2	imm	0
4.40540719707493e-87	-0.436076934422183	0.171	0.2	1.04253961318778e-82	Plasma	EWSR1	imm	0
2.52566226738015e-86	-0.402116096062061	0.09	0.124	5.97697975575512e-82	Plasma	STX7	imm	0
4.26040808383014e-86	-0.363682677028754	0.102	0.136	1.0082255730384e-81	Plasma	SEPHS2	imm	0
5.20423279441781e-86	-0.353732560964358	0.096	0.132	1.23158169079897e-81	Plasma	SF3A1	imm	0
9.20069595039669e-86	-0.493346762194566	0.473	0.4	2.17734469666138e-81	Plasma	UBE2D2	imm	0
4.8512957884897e-85	-0.348476408970257	0.079	0.114	1.14805914834609e-80	Plasma	RNF19A	imm	0
3.28439542349081e-84	-0.37288262845611	0.136	0.171	7.772521769691e-80	Plasma	KMT2A	imm	0
8.8217422438579e-84	-0.637956514720774	0.381	0.342	2.08766530200897e-79	Plasma	SYNGR2	imm	0
1.65767686877964e-83	-0.298908272918214	0.073	0.108	3.92289230996702e-79	Plasma	TRIP12	imm	0
7.72956798675899e-83	-0.290720404404213	0.071	0.104	1.82920226406652e-78	Plasma	NSL1	imm	0
8.67460918263706e-83	-0.447640321994178	0.159	0.186	2.05284626307106e-78	Plasma	ABHD14B	imm	0
8.75271321091904e-83	-0.322050534889751	0.112	0.15	2.07132958136399e-78	Plasma	IL2RG	imm	0
2.63078366674019e-82	-0.324371518248485	0.085	0.119	6.22574954734066e-78	Plasma	WAPL	imm	0
4.45962227197722e-82	-0.46677212181925	0.203	0.223	1.05536961066341e-77	Plasma	CCT4	imm	0
5.83442907617159e-82	-0.315393202986336	0.083	0.118	1.38071764087601e-77	Plasma	IST1	imm	0
1.18876919859299e-81	-0.450393863062824	0.184	0.207	2.81322230847031e-77	Plasma	HADHA	imm	0
1.23027029335781e-81	-0.299995570649455	0.078	0.111	2.91143464923125e-77	Plasma	SMIM12	imm	0
2.3918919899267e-81	-0.261341768533265	0.312	0.208	5.66041239416154e-77	Plasma	IFI27L2	imm	0
9.16277650477692e-81	-0.534478733910877	0.322	0.305	2.16837105985546e-76	Plasma	RBM8A	imm	0
1.59820363396649e-80	-0.309174983301809	0.182	0.121	3.7821488997817e-76	Plasma	GRN	imm	0
5.78546422664992e-80	-0.280114685085282	0.068	0.101	1.3691301092367e-75	Plasma	PSMA3-AS1	imm	0
1.57141550501743e-79	-0.30953551785155	0.077	0.11	3.71875479262375e-75	Plasma	LYRM2	imm	0
3.07216661710207e-79	-0.427638362541668	0.166	0.192	7.27028229937205e-75	Plasma	DDX46	imm	0
6.80358035010495e-79	-0.522877324525654	0.314	0.3	1.61006728985234e-74	Plasma	ATP5F1B	imm	0
1.00180577996432e-78	-0.477716091809249	0.49	0.41	2.37077337828556e-74	Plasma	C19orf53	imm	0
1.95449857340319e-78	-0.506571121125425	0.245	0.252	4.62532087395866e-74	Plasma	YWHAQ	imm	0
2.41895782226905e-78	-0.277823462886389	0.07	0.103	5.7244636863997e-74	Plasma	PEF1	imm	0
5.55331671636285e-78	-0.35147599004854	0.107	0.14	1.31419240092727e-73	Plasma	BIRC6	imm	0
5.81123304564909e-78	-0.254569816624368	0.275	0.183	1.37522830025286e-73	Plasma	MRPL34	imm	0
1.48504738087423e-77	-0.533780612843586	0.408	0.357	3.51436462683887e-73	Plasma	NOP10	imm	0
6.49844329493193e-77	-0.296625617147205	0.075	0.108	1.53785660574564e-72	Plasma	ARID1B	imm	0
6.50028965256523e-77	-0.426632945216128	0.17	0.195	1.53829354627956e-72	Plasma	TAF7	imm	0
1.88614524803109e-76	-0.440739562556988	0.414	0.376	4.46356272946558e-72	Plasma	DDX17	imm	0
2.22937859813022e-76	-0.411695271767237	0.145	0.173	5.27582445247516e-72	Plasma	ZNF292	imm	0
2.28303744438878e-76	-0.254438124096162	0.264	0.178	5.40280811214605e-72	Plasma	ANXA5	imm	0
4.46747334406743e-76	-0.300880688501226	0.072	0.104	1.05722756687356e-71	Plasma	ZMYM2	imm	0
4.55349629480511e-76	-0.365936861437993	0.112	0.144	1.07758489816563e-71	Plasma	SNRNP200	imm	0
4.63532804066786e-76	-0.314852830135065	0.081	0.113	1.09695038082405e-71	Plasma	AKIRIN1	imm	0
6.29090278569138e-76	-0.450241312140363	0.209	0.229	1.48874214423387e-71	Plasma	CDC42SE2	imm	0
1.27088103323026e-75	-0.302456891135498	0.077	0.108	3.00753996513942e-71	Plasma	AHSA1	imm	0
3.2623113957788e-75	-0.358022753311438	0.116	0.146	7.72025991811054e-71	Plasma	IAH1	imm	0
1.3727436052847e-74	-0.401121635091365	0.15	0.177	3.24859774190625e-70	Plasma	IRF2	imm	0
2.04588806080822e-74	-0.460384103347242	0.202	0.218	4.84159409590264e-70	Plasma	TALDO1	imm	0
2.66663296084799e-74	-0.561023142051272	0.399	0.349	6.31058690184677e-70	Plasma	LAMTOR4	imm	0
1.16558886996471e-73	-0.440537853326227	0.181	0.203	2.75836606077148e-69	Plasma	RAB7A	imm	0
1.18481567071806e-72	-0.282057812297985	0.071	0.101	2.80386628475428e-68	Plasma	SNX1	imm	0
1.72664426939452e-72	-0.415724345193802	0.154	0.18	4.08610366352214e-68	Plasma	RSF1	imm	0
2.14646030281768e-72	-0.281621533420772	0.307	0.206	5.07959830661805e-68	Plasma	MRPL54	imm	0
2.29319244443287e-72	-0.294681175547034	0.371	0.244	5.42683991975038e-68	Plasma	MRPS34	imm	0
3.1197987038258e-72	-0.669920389060688	0.226	0.237	7.38300363260376e-68	Plasma	RPS4Y1	imm	0
3.55756537450064e-72	-0.370556546536134	0.114	0.144	8.41897845875576e-68	Plasma	SMAP1	imm	0
3.94904050062164e-72	-0.490875304246092	0.323	0.306	9.34540434472111e-68	Plasma	ATP5PB	imm	0
9.798920098246e-72	-0.32515508492906	0.091	0.122	2.31891444124992e-67	Plasma	UVRAG	imm	0
5.01844390906161e-71	-0.324884079608638	0.097	0.128	1.18761475107943e-66	Plasma	STAG2	imm	0
5.63653410410085e-71	-0.433881674456114	0.133	0.165	1.33388579573547e-66	Plasma	AHNAK	imm	0
6.66758013800817e-71	-0.336654563568528	0.099	0.131	1.57788283965963e-66	Plasma	PTBP1	imm	0
1.59303767434497e-70	-0.28543185435864	0.328	0.22	3.76992365633736e-66	Plasma	NDUFC1	imm	0
1.18764496801456e-69	-0.45790665253198	0.165	0.186	2.81056181680646e-65	Plasma	AC243960.1	imm	0
3.69478940538039e-69	-0.305778507301384	0.092	0.124	8.74371912783268e-65	Plasma	PPP1CB	imm	0
6.35609626916196e-69	-0.28654957216584	0.337	0.225	1.50417018209718e-64	Plasma	NDUFA6	imm	0
4.07916230054885e-68	-0.40998812781785	0.156	0.18	9.65333758424886e-64	Plasma	SLTM	imm	0
1.08737414051409e-66	-0.312678218351572	0.085	0.115	2.5732709035266e-62	Plasma	POLR2A	imm	0
1.35324100032173e-66	-0.275109471984928	0.324	0.218	3.20244482726138e-62	Plasma	PPA1	imm	0
1.5711280280981e-66	-0.286445609390499	0.077	0.108	3.71807447849415e-62	Plasma	DHX9	imm	0
1.97752176100683e-66	-0.461541416423705	0.204	0.217	4.67980524742266e-62	Plasma	VDAC1	imm	0
3.29139822119528e-66	-0.488440791021347	0.263	0.262	7.78909389045863e-62	Plasma	BCAP31	imm	0
3.9035333105836e-66	-0.514411565456545	0.344	0.313	9.23771157949608e-62	Plasma	RBX1	imm	0
7.30229060614522e-66	-0.335883651638737	0.11	0.139	1.72808707194427e-61	Plasma	PDCD6IP	imm	0
8.88759103882757e-66	-0.270317747215954	0.34	0.231	2.10324841933855e-61	Plasma	EIF5A	imm	0
4.24067658752195e-65	-0.481978602626556	0.243	0.244	1.00355611443707e-60	Plasma	CLTA	imm	0
5.91254348025014e-64	-0.284415685703331	0.072	0.101	1.39920341460119e-59	Plasma	ERBIN	imm	0
1.52109468443684e-63	-0.399230498274123	0.155	0.179	3.59967057071979e-59	Plasma	DNAJA1	imm	0
2.69328460983711e-63	-0.357159853353704	0.114	0.141	6.37365802917952e-59	Plasma	GSTO1	imm	0
2.73286991735444e-63	-0.397105101730701	0.139	0.163	6.46733665941928e-59	Plasma	RNF149	imm	0
3.5577938913985e-63	-0.430337285937079	0.184	0.201	8.41951924399454e-59	Plasma	SYF2	imm	0
4.16758429117633e-63	-0.285714564067482	0.073	0.101	9.86258822506879e-59	Plasma	SHOC2	imm	0
9.53643399346626e-63	-0.362191355102218	0.111	0.138	2.25679710455379e-58	Plasma	UGP2	imm	0
1.30753101411103e-62	-0.388450550585113	0.14	0.165	3.09427214489375e-58	Plasma	SRSF1	imm	0
1.7509308620576e-62	-0.345473809519925	0.122	0.148	4.14357788505932e-58	Plasma	RAB11A	imm	0
3.73307670700113e-62	-0.343642038000051	0.118	0.145	8.83432602711818e-58	Plasma	PSMD13	imm	0
4.7072473973348e-62	-0.505399924357848	0.377	0.339	1.11397009657928e-57	Plasma	ANKRD12	imm	0
6.88066829022491e-62	-0.285226015456195	0.076	0.104	1.62831015088173e-57	Plasma	HADHB	imm	0
1.07659382235193e-61	-0.309523547446587	0.089	0.116	2.54775928059585e-57	Plasma	INO80E	imm	0
1.57009161652185e-61	-0.386607349221035	0.126	0.15	3.71562181049895e-57	Plasma	SMIM37	imm	0
6.65725505185718e-61	-0.4193100316662	0.146	0.17	1.575439408022e-56	Plasma	PPP2R5C	imm	0
1.42600721046041e-60	-0.345475424548994	0.103	0.13	3.37464606355457e-56	Plasma	CNPPD1	imm	0
1.68255164707016e-60	-0.305505529830512	0.089	0.117	3.98175847279154e-56	Plasma	ADD1	imm	0
4.31938062096767e-60	-0.301019476701568	0.383	0.256	1.022181423952e-55	Plasma	BSG	imm	0
7.35326014573082e-60	-0.376976982803824	0.138	0.162	1.7401490134872e-55	Plasma	FNBP4	imm	0
2.03417830555533e-59	-0.293793131338358	0.081	0.108	4.81388296009668e-55	Plasma	TFAM	imm	0
4.7688624766891e-59	-0.471956693506348	0.274	0.269	1.12855130510848e-54	Plasma	SF3B2	imm	0
6.02985032335374e-59	-0.343163394681687	0.112	0.138	1.42696407902166e-54	Plasma	NEMF	imm	0
7.54442438488497e-59	-0.4547554651859	0.28	0.274	1.78538803068303e-54	Plasma	EIF3D	imm	0
8.04882279350553e-59	-0.286762499499609	0.081	0.107	1.90475391408308e-54	Plasma	MRPL28	imm	0
1.66270657218521e-58	-0.302533881555119	0.087	0.114	3.93479510307629e-54	Plasma	ADSS	imm	0
1.89174155069477e-58	-0.403032636203749	0.162	0.182	4.47680637971916e-54	Plasma	MAF1	imm	0
3.11429627996474e-58	-0.433423081429813	0.176	0.192	7.36998214653655e-54	Plasma	PSMC5	imm	0
3.5236267629513e-58	-0.317450995210363	0.091	0.118	8.33866273452424e-54	Plasma	TROVE2	imm	0
3.57852078899556e-58	-0.419414326900546	0.159	0.179	8.46856944715799e-54	Plasma	GCC2	imm	0
9.190837805059e-58	-0.412759466163943	0.183	0.2	2.17501176656721e-53	Plasma	DDX6	imm	0
2.05137509748323e-57	-0.474638528779089	0.509	0.412	4.85457916819407e-53	Plasma	SLC25A3	imm	0
2.32368035135103e-57	-0.389738571921455	0.155	0.178	5.49898955147222e-53	Plasma	PRPF8	imm	0
3.66368256872046e-57	-0.272507687949312	0.078	0.104	8.67010479887698e-53	Plasma	SNAPIN	imm	0
1.05213085208503e-56	-0.257549424123645	0.472	0.313	2.48986766145923e-52	Plasma	PSMB1	imm	0
2.63039674441761e-56	-0.294421866382872	0.088	0.114	6.22483389566428e-52	Plasma	DEGS1	imm	0
3.03804735524977e-56	-0.45453446566248	0.212	0.221	7.18953906619858e-52	Plasma	HP1BP3	imm	0
5.46767305191272e-56	-0.303935158702422	0.075	0.101	1.29392482773514e-51	Plasma	ZNF106	imm	0
8.87800517683737e-56	-0.339080138423187	0.11	0.135	2.10097992509856e-51	Plasma	PRPF4B	imm	0
6.90518169419036e-55	-0.377268410751536	0.136	0.16	1.63411124793015e-50	Plasma	ZBTB20	imm	0
8.27339194345692e-55	-0.31370142628091	0.086	0.112	1.95789820341908e-50	Plasma	CYB5R3	imm	0
2.44231631743788e-54	-0.291888739656449	0.076	0.101	5.77974156521675e-50	Plasma	TMEM60	imm	0
2.9426567193732e-54	-0.286895701781705	0.084	0.11	6.96379712639667e-50	Plasma	POLR2B	imm	0
9.15612690018559e-54	-0.332278559954606	0.108	0.132	2.16679743092892e-49	Plasma	PPP1R7	imm	0
1.43347960634827e-53	-0.30076131483542	0.087	0.112	3.39232948842317e-49	Plasma	SMARCC2	imm	0
1.49577816999812e-53	-0.416338162859102	0.173	0.19	3.53975903930054e-49	Plasma	CAST	imm	0
7.16854854567946e-53	-0.458004179317431	0.203	0.21	1.69643701333504e-48	Plasma	MRPS6	imm	0
7.75388119223476e-53	-0.313158161232154	0.089	0.114	1.83495598414236e-48	Plasma	DMAC1	imm	0
8.07684574033877e-53	-0.467215047783874	0.323	0.3	1.91138554445117e-48	Plasma	NSA2	imm	0
4.40842682322583e-52	-0.434010144842264	0.182	0.196	1.04325420771639e-47	Plasma	RBMX	imm	0
5.93499087233225e-52	-0.315669731938192	0.091	0.115	1.40451558993743e-47	Plasma	HACD4	imm	0
9.86278429352617e-52	-0.47010377138913	0.2	0.209	2.33402790306297e-47	Plasma	ITGA4	imm	0
2.2025863914299e-51	-0.312310256370961	0.086	0.111	5.21242069531887e-47	Plasma	NCOA4	imm	0
2.97813190455446e-51	-0.275810181193852	0.317	0.222	7.04774915212813e-47	Plasma	HSPD1	imm	0
3.18467141049717e-51	-0.304586425879593	0.088	0.113	7.53652489294155e-47	Plasma	CNOT1	imm	0
4.57585705376431e-51	-0.312436253038481	0.337	0.231	1.08287657177332e-46	Plasma	C19orf70	imm	0
6.77073148641868e-51	-0.278362092567243	0.078	0.102	1.60229360626098e-46	Plasma	AATF	imm	0
1.41791352355422e-50	-0.380775949212263	0.144	0.163	3.35549235349107e-46	Plasma	SNRPA	imm	0
1.84120329021296e-50	-0.275889875500173	0.272	0.189	4.35720758628897e-46	Plasma	ELOC	imm	0
2.14532524420537e-50	-0.287577184081737	0.084	0.108	5.076912190412e-46	Plasma	PPP4R2	imm	0
2.25863789428376e-50	-0.319129471141848	0.104	0.127	5.34506657682253e-46	Plasma	ATG12	imm	0
2.64187197615886e-50	-0.263891692234372	0.535	0.353	6.25199003157995e-46	Plasma	ARL6IP4	imm	0
3.77334250332778e-50	-0.430187480629368	0.172	0.185	8.9296150341252e-46	Plasma	PIN1	imm	0
4.11728147419378e-50	-0.265392526297935	0.078	0.104	9.74354660867958e-46	Plasma	GNB1	imm	0
1.68425541556057e-49	-0.411780447625653	0.16	0.176	3.9857904409241e-45	Plasma	MDH1	imm	0
1.6915100525645e-49	-0.310316736408406	0.097	0.121	4.00295853939389e-45	Plasma	TTC1	imm	0
1.83123822588316e-49	-0.376394793899996	0.142	0.162	4.3336252615525e-45	Plasma	NKTR	imm	0
1.91444168660426e-49	-0.462207914049241	0.219	0.222	4.53052625134899e-45	Plasma	DHRS7	imm	0
4.51561468040553e-49	-0.393171602840781	0.151	0.168	1.06862021411797e-44	Plasma	PHB	imm	0
7.21018494920081e-49	-0.352541224926777	0.127	0.149	1.70629026822837e-44	Plasma	PAFAH1B1	imm	0
1.98691502515516e-48	-0.471812610430943	0.189	0.198	4.70203440702969e-44	Plasma	SIGIRR	imm	0
5.74132982758659e-48	-0.47370905345112	0.247	0.245	1.35868570369837e-43	Plasma	EIF2S3	imm	0
1.28275291742548e-47	-0.497829127034393	0.303	0.28	3.0356347790874e-43	Plasma	TMEM50A	imm	0
1.58153026271993e-47	-0.29618044698193	0.083	0.106	3.74269136672672e-43	Plasma	YDJC	imm	0
1.8149405142397e-47	-0.353539739782511	0.135	0.155	4.29505672694825e-43	Plasma	KIF5B	imm	0
2.73721127626513e-47	-0.396881471623726	0.169	0.184	6.47761048528143e-43	Plasma	PNN	imm	0
3.28678333030131e-47	-0.313698960761016	0.095	0.117	7.77817275115806e-43	Plasma	ECHDC1	imm	0
3.81028879765888e-47	-0.291452827501239	0.092	0.115	9.01704843965975e-43	Plasma	CCAR1	imm	0
4.75384378955905e-47	-0.253857363498115	0.24	0.17	1.12499713279915e-42	Plasma	MRPL33	imm	0
6.34729408084275e-47	-0.567631045155322	0.492	0.392	1.50208714423144e-42	Plasma	SLC25A5	imm	0
6.46456839670075e-47	-0.485069492882313	0.235	0.232	1.52984011107923e-42	Plasma	AP2S1	imm	0
1.53540023865313e-46	-0.430453769450427	0.216	0.221	3.63352466477264e-42	Plasma	RBM25	imm	0
2.90552116327407e-46	-0.499778133678238	0.445	0.367	6.87591583288809e-42	Plasma	NDUFS5	imm	0
3.17520813390353e-46	-0.290177239204046	0.096	0.119	7.51413004888271e-42	Plasma	UBA2	imm	0
3.35047499756405e-46	-0.296873201167441	0.324	0.225	7.92889908173532e-42	Plasma	RAD23A	imm	0
3.85985992148191e-46	-0.363543488541496	0.141	0.16	9.13435850418694e-42	Plasma	SETX	imm	0
4.16395226581282e-46	-0.479981789630512	0.221	0.226	9.85399303704604e-42	Plasma	LITAF	imm	0
6.04472794543827e-46	-0.311732889472223	0.107	0.13	1.43048486828797e-41	Plasma	VPS35	imm	0
1.1140478984937e-45	-0.301113810984396	0.082	0.105	2.63639435178534e-41	Plasma	HERPUD2	imm	0
1.39741199596561e-45	-0.288577552590673	0.084	0.107	3.30697548845263e-41	Plasma	PPT1	imm	0
2.65476365684557e-45	-0.384738688582198	0.169	0.181	6.28249819392504e-41	Plasma	MAGOH	imm	0
2.83076920200488e-45	-0.314725637919523	0.089	0.111	6.69901531654456e-41	Plasma	SF3B4	imm	0
3.38321183930413e-45	-0.396750232092558	0.184	0.195	8.00637081771322e-41	Plasma	CSNK1A1	imm	0
5.17952221466392e-45	-0.319730764727553	0.114	0.135	1.22573393210022e-40	Plasma	SMARCA5	imm	0
6.15259430810452e-45	-0.398830697850773	0.191	0.205	1.45601144301293e-40	Plasma	PTP4A2	imm	0
1.1762781082003e-44	-0.287636738959058	0.087	0.11	2.78366214305602e-40	Plasma	U2AF2	imm	0
1.44648419761415e-44	-0.809289921232202	0.197	0.199	3.42310485365389e-40	Plasma	CD79B	imm	0
1.63199754316708e-44	-0.363977334362239	0.128	0.148	3.86212218590489e-40	Plasma	CYLD	imm	0
1.87673554081755e-44	-0.287001435043957	0.086	0.107	4.44129465734473e-40	Plasma	POLR3K	imm	0
2.2759297323759e-44	-0.331453154645843	0.428	0.29	5.38598771166756e-40	Plasma	ICAM3	imm	0
2.35942414312837e-44	-0.494932906218167	0.329	0.297	5.58357723471328e-40	Plasma	NEDD8	imm	0
2.39166712378081e-44	-0.382756796396292	0.154	0.169	5.65988024842729e-40	Plasma	PSMA4	imm	0
3.24779748018488e-44	-0.405520176433832	0.144	0.161	7.68591273685751e-40	Plasma	CLDND1	imm	0
5.022301111188e-44	-0.454211860661823	0.224	0.226	1.18852755796264e-39	Plasma	CD47	imm	0
5.13719298995783e-44	-0.295250569862532	0.087	0.109	1.21571672107352e-39	Plasma	PRRC2A	imm	0
1.10232944894625e-43	-0.32983352616756	0.111	0.132	2.6086626409313e-39	Plasma	ZNF638	imm	0
1.51409467743134e-43	-0.331264967419571	0.094	0.115	3.58310505414126e-39	Plasma	APOL6	imm	0
2.44004278761279e-43	-0.282214132617358	0.09	0.111	5.77436125688566e-39	Plasma	RSU1	imm	0
3.23176626176376e-43	-0.343821298793938	0.102	0.122	7.64797485846393e-39	Plasma	CARHSP1	imm	0
1.99959605195416e-42	-0.320428832320908	0.107	0.127	4.73204405694953e-38	Plasma	NIFK	imm	0
2.1788351596518e-42	-0.264265937615426	0.08	0.101	5.15621340531599e-38	Plasma	TIPRL	imm	0
3.94356303408342e-42	-0.306558816880516	0.397	0.272	9.33244192015842e-38	Plasma	SELENOF	imm	0
7.14565713443185e-42	-0.262801981782152	0.082	0.104	1.6910197608633e-37	Plasma	ANKRD11	imm	0
1.17132164588863e-41	-0.259498592692553	0.214	0.153	2.77193267499544e-37	Plasma	DNAJC19	imm	0
1.54508294372598e-41	-0.28219585039061	0.286	0.203	3.65643878632753e-37	Plasma	FGFR1OP2	imm	0
1.61129075318561e-41	-0.316607083387765	0.098	0.119	3.81311956741375e-37	Plasma	USP34	imm	0
2.00051795388195e-41	-0.264178282164106	0.273	0.196	4.73422573786163e-37	Plasma	NDUFB1	imm	0
2.3091606525471e-41	-0.288781560068351	0.338	0.237	5.46462868425271e-37	Plasma	COPS9	imm	0
3.00798904825247e-41	-0.27977450002357	0.267	0.19	7.11840608268947e-37	Plasma	CHMP2A	imm	0
4.20541744071209e-41	-0.261817865102448	0.083	0.103	9.95212037344517e-37	Plasma	MTCH2	imm	0
8.16866334180262e-41	-0.518914793672743	0.339	0.308	1.93311417983759e-36	Plasma	CD44	imm	0
9.55630582119353e-41	-0.281939549904663	0.304	0.213	2.26149977258545e-36	Plasma	NDUFB3	imm	0
1.00005612160258e-40	-0.284689670394682	0.081	0.101	2.3666328117725e-36	Plasma	TRAPPC4	imm	0
1.10207426023594e-40	-0.320966188989723	0.107	0.126	2.60805873684836e-36	Plasma	BNIP2	imm	0
2.1640794594555e-40	-0.258475951534058	0.082	0.103	5.12129404080144e-36	Plasma	SAFB	imm	0
3.00892182157737e-40	-0.347122180612571	0.129	0.147	7.12061349076285e-36	Plasma	FLI1	imm	0
3.05641286461834e-40	-0.354666312145378	0.138	0.154	7.2330010441193e-36	Plasma	NSD1	imm	0
4.65087797250343e-40	-0.371396534480956	0.187	0.197	1.10063027219294e-35	Plasma	TRA2B	imm	0
7.08126450808981e-40	-0.266948535465303	0.263	0.189	1.67578124583945e-35	Plasma	OXA1L	imm	0
7.70641902439556e-40	-0.47576933373898	0.262	0.247	1.82372406212321e-35	Plasma	NDUFA12	imm	0
8.52043103422756e-40	-0.398160668513698	0.416	0.362	2.01636000424995e-35	Plasma	RBM3	imm	0
1.02810923027593e-39	-0.30411213582745	0.091	0.111	2.43302049344798e-35	Plasma	RNF216	imm	0
1.31852750544837e-39	-0.261570154228245	0.319	0.229	3.12029534164357e-35	Plasma	BRD2	imm	0
1.37969378975892e-39	-0.302240413575351	0.099	0.119	3.26504535346448e-35	Plasma	GOPC	imm	0
1.75902424877512e-39	-0.297274267406111	0.093	0.113	4.16273088472633e-35	Plasma	MTCH1	imm	0
2.8535067348129e-39	-0.524381365505675	0.47	0.38	6.75282368793474e-35	Plasma	CSTB	imm	0
2.93238523403678e-39	-0.556454821807317	0.239	0.246	6.93948965634805e-35	Plasma	RPS10	imm	0
5.45514465352794e-39	-0.293794266391705	0.085	0.105	1.29095998225739e-34	Plasma	ARID4A	imm	0
1.34542862064183e-38	-0.283232951967356	0.087	0.107	3.18395683074888e-34	Plasma	SNHG12	imm	0
1.35932278006592e-38	-0.42870149320408	0.223	0.223	3.21683735902599e-34	Plasma	SMCHD1	imm	0
2.17468332376203e-38	-0.265309569523142	0.08	0.101	5.14638808568285e-34	Plasma	EIF4A1	imm	0
6.25803298882333e-38	-0.253492396526865	0.268	0.202	1.48096350680504e-33	Plasma	AL138963.3	imm	0
6.51116356655788e-38	-0.372511526155963	0.162	0.175	1.54086685802592e-33	Plasma	EIF4H	imm	0
6.83270359314496e-38	-0.417199778994385	0.25	0.245	1.61695930531775e-33	Plasma	HSPB1	imm	0
8.93862578143499e-38	-0.278289122842485	0.083	0.102	2.11532579117659e-33	Plasma	NT5C3A	imm	0
1.42351372673543e-37	-0.280404275672118	0.09	0.11	3.3687452343194e-33	Plasma	PPHLN1	imm	0
1.52449477636461e-37	-0.275246886198651	0.085	0.104	3.60771688826684e-33	Plasma	CYTH4	imm	0
1.77766898872011e-37	-0.466212881647082	0.287	0.266	4.20685366180613e-33	Plasma	IMP3	imm	0
3.08279173759492e-37	-0.477669468883724	0.182	0.188	7.29542664701837e-33	Plasma	NOSIP	imm	0
3.3467388892824e-37	-0.312399676246637	0.098	0.117	7.92005758148679e-33	Plasma	ABI1	imm	0
3.71872994812067e-37	-0.324755728915427	0.109	0.127	8.80037442222757e-33	Plasma	ZNF800	imm	0
5.55272309090029e-37	-0.303026183708297	0.098	0.117	1.31405191946155e-32	Plasma	PITHD1	imm	0
7.2774944895455e-37	-0.273900715430159	0.087	0.107	1.72221907095094e-32	Plasma	SNW1	imm	0
9.79618704824464e-37	-0.264068682716884	0.086	0.105	2.3182676649671e-32	Plasma	FUBP1	imm	0
1.62334032676809e-36	-0.358087751164539	0.149	0.162	3.84163488329668e-32	Plasma	CAPZA2	imm	0
1.79109508725159e-36	-0.441678165381531	0.284	0.268	4.23862652398088e-32	Plasma	CD164	imm	0
4.0356776036175e-36	-0.31841164677855	0.116	0.132	9.55043104896082e-32	Plasma	NUDT5	imm	0
4.34744565179483e-36	-0.422680114302008	0.216	0.216	1.02882301349725e-31	Plasma	TAF1D	imm	0
4.54137438650232e-36	-0.449867466511725	0.358	0.316	1.07471624856577e-31	Plasma	ST13	imm	0
4.74063735604745e-36	-0.31128028367686	0.099	0.118	1.12187183030863e-31	Plasma	DHX36	imm	0
7.04125892050225e-36	-0.304328501593867	0.495	0.332	1.66631392353686e-31	Plasma	NDUFB10	imm	0
7.75107243543152e-36	-0.331162692473117	0.126	0.143	1.83429129184487e-31	Plasma	TMEM109	imm	0
1.28691299386947e-35	-0.291070077531415	0.09	0.109	3.04547959999211e-31	Plasma	RGS14	imm	0
1.4872427312936e-35	-0.430730760419325	0.293	0.272	3.5195599236063e-31	Plasma	EIF3M	imm	0
1.65623843871325e-35	-0.275445616571747	0.086	0.105	3.9194882652149e-31	Plasma	LARP7	imm	0
1.78458609725221e-35	-0.405944592465525	0.185	0.192	4.22322299914736e-31	Plasma	CYBC1	imm	0
2.12550534231303e-35	-0.34498212401134	0.675	0.505	5.03000839258379e-31	Plasma	NDUFA4	imm	0
2.3534508358116e-35	-0.283359874344299	0.218	0.158	5.56944140294816e-31	Plasma	CNIH1	imm	0
2.52248819087427e-35	-0.411783252295093	0.144	0.156	5.96946830370396e-31	Plasma	TUBA4A	imm	0
4.12278023634142e-35	-0.416305076588624	0.204	0.205	9.75655942930197e-31	Plasma	UBE2L3	imm	0
4.39840679918328e-35	-0.27074170611586	0.084	0.102	1.04088296902672e-30	Plasma	CEBPZOS	imm	0
5.26997923027624e-35	-0.301242476309994	0.094	0.112	1.24714058484487e-30	Plasma	C19orf25	imm	0
2.16544923421632e-34	-0.25930416217228	0.226	0.165	5.12453561277292e-30	Plasma	LAMTOR2	imm	0
4.51336888852135e-34	-0.370267533674697	0.166	0.176	1.06808874746858e-29	Plasma	PRPF40A	imm	0
6.99412345560364e-34	-0.439735850524687	0.288	0.269	1.6551593157686e-29	Plasma	SRSF2	imm	0
1.05075625525493e-33	-0.289614030145733	0.268	0.194	2.48661467806078e-29	Plasma	DCTN3	imm	0
1.11836733235594e-33	-0.286263573323274	0.09	0.108	2.64661629202033e-29	Plasma	USP1	imm	0
1.14267551472666e-33	-0.302880651913437	0.369	0.262	2.70414160560064e-29	Plasma	SQSTM1	imm	0
1.17116110814023e-33	-0.272921285647153	0.088	0.106	2.77155276241384e-29	Plasma	RBM42	imm	0
1.40933850546459e-33	-0.353136223992405	0.114	0.13	3.33519957318195e-29	Plasma	DRAM2	imm	0
2.4993249735045e-33	-0.453090431583966	0.267	0.25	5.91465254979839e-29	Plasma	ATP5F1C	imm	0
4.31845051671161e-33	-0.280781016813974	0.265	0.192	1.0219613147798e-28	Plasma	SNRPC	imm	0
8.93329873409403e-33	-0.287949008637571	0.345	0.245	2.11406514542335e-28	Plasma	RALY	imm	0
9.49957997994065e-33	-0.264866079004916	0.086	0.104	2.24807560225295e-28	Plasma	POLE3	imm	0
1.2227184986886e-32	-0.432984388218282	0.225	0.219	2.89356332714657e-28	Plasma	EIF1B	imm	0
1.41005019705173e-32	-0.274199673455789	0.095	0.113	3.33688379132293e-28	Plasma	BECN1	imm	0
2.30335355392464e-32	-0.468423959871444	0.316	0.283	5.45088618536266e-28	Plasma	PAIP2	imm	0
2.41981491745178e-32	-0.300916000459553	0.107	0.123	5.72649200214963e-28	Plasma	GLO1	imm	0
6.46117477977544e-32	-0.387087809518325	0.197	0.2	1.52903701163386e-27	Plasma	METTL9	imm	0
7.19749275717046e-32	-0.307164049735639	0.111	0.126	1.70328666098439e-27	Plasma	ABT1	imm	0
8.33937389701648e-32	-0.267081871877357	0.147	0.109	1.97351283272895e-27	Plasma	SYK	imm	0
8.65061432984626e-32	-0.267952161929984	0.087	0.105	2.04716788115812e-27	Plasma	SYNE1	imm	0
1.54506813524994e-31	-0.280293607934355	0.238	0.173	3.65640374206898e-27	Plasma	TOMM5	imm	0
1.83514065121203e-31	-0.254006433537131	0.657	0.433	4.34286035109328e-27	Plasma	GUK1	imm	0
4.80202405773089e-31	-0.292063155958487	0.098	0.114	1.13639899326201e-26	Plasma	NCBP2-AS2	imm	0
5.4798168989015e-31	-0.289701955851886	0.09	0.107	1.29679866912504e-26	Plasma	ELF2	imm	0
6.53336016871251e-31	-0.263010018911403	0.09	0.107	1.54611968392582e-26	Plasma	VMA21	imm	0
7.13427321492892e-31	-0.279517204797828	0.098	0.116	1.68832575631293e-26	Plasma	DOCK2	imm	0
7.79833186256108e-31	-0.300656792783446	0.27	0.196	1.84547523527508e-26	Plasma	NDUFV1	imm	0
1.46889650227116e-30	-0.281580611834486	0.377	0.267	3.4761435726247e-26	Plasma	COX7A2L	imm	0
1.51461238626974e-30	-0.37709280322094	0.161	0.17	3.58433021210735e-26	Plasma	PCNP	imm	0
1.53510979965683e-30	-0.263158163698327	0.238	0.175	3.63283734088789e-26	Plasma	RNASEH2B	imm	0
1.91701067124807e-30	-0.267383931697633	0.207	0.153	4.53660575350857e-26	Plasma	PNKD	imm	0
3.03755375976417e-30	-0.399719842659977	0.179	0.185	7.1883709724819e-26	Plasma	ADAR	imm	0
3.24004846266629e-30	-0.329588523983108	0.123	0.136	7.66757468689977e-26	Plasma	HPS1	imm	0
3.63156360473512e-29	-0.288577219726841	0.279	0.202	8.59409527060567e-25	Plasma	GTF2A2	imm	0
3.96090351230807e-29	-0.308579269057557	0.115	0.129	9.37347816187705e-25	Plasma	PLEKHJ1	imm	0
4.08333594216957e-29	-0.264481372648056	0.09	0.106	9.6632145071443e-25	Plasma	RNF4	imm	0
4.75253062424891e-29	-0.271306481433824	0.188	0.139	1.12468637222851e-24	Plasma	AC116366.3	imm	0
6.15528143513707e-29	-0.415840046762505	0.197	0.196	1.45664735162519e-24	Plasma	SNX17	imm	0
7.17152576951908e-29	0.25396180703271	0.241	0.198	1.69714157335669e-24	Plasma	FOS	imm	0
8.8565618290103e-29	-0.366800269241641	0.146	0.156	2.09590535683529e-24	Plasma	GGNBP2	imm	0
1.44088974937062e-28	-0.306733039391215	0.117	0.131	3.40986559188557e-24	Plasma	MED28	imm	0
1.78889460780121e-28	-0.349182892328711	0.14	0.151	4.23341908936156e-24	Plasma	ZFAND6	imm	0
1.9268310461663e-28	-0.3445729507376	0.126	0.137	4.55984567075254e-24	Plasma	RPA3	imm	0
2.0503776574251e-28	-0.269336416265963	0.087	0.103	4.85221872629651e-24	Plasma	STIP1	imm	0
2.11128692234256e-28	-0.268010185167124	0.218	0.161	4.99636050172366e-24	Plasma	TXNDC17	imm	0
2.47962283931865e-28	-0.274215287597374	0.549	0.375	5.86802744924758e-24	Plasma	GYPC	imm	0
2.59569006755369e-28	-0.31939371099961	0.124	0.136	6.14270054486581e-24	Plasma	THYN1	imm	0
6.20003306780664e-28	-0.351830056468612	0.14	0.149	1.46723782549644e-23	Plasma	C14orf119	imm	0
1.424907434431e-27	-0.376046167740793	0.177	0.179	3.37204344358096e-23	Plasma	NUTF2	imm	0
2.28317027580814e-27	-0.293739116341945	0.11	0.124	5.40312245769997e-23	Plasma	TRA2A	imm	0
4.96718735139147e-27	-0.345585509818823	0.162	0.169	1.17548488670679e-22	Plasma	RSRC2	imm	0
7.58482772396825e-27	-0.291505914855433	0.107	0.121	1.79494948087709e-22	Plasma	SENP6	imm	0
9.4352243876254e-27	-0.393893643516446	0.167	0.171	2.23284585133155e-22	Plasma	SPSB3	imm	0
1.55784261801357e-26	-0.334098921695477	0.127	0.14	3.68663455552912e-22	Plasma	DDX21	imm	0
2.80137510626015e-26	-0.33965208990311	0.134	0.145	6.62945418896464e-22	Plasma	EPS15	imm	0
4.57264122075187e-26	-0.285245156552963	0.099	0.113	1.08211554489093e-21	Plasma	URM1	imm	0
9.22598541968498e-26	-0.261601038740381	0.205	0.153	2.18332944956845e-21	Plasma	NBDY	imm	0
1.55022049068275e-25	-0.284367734852402	0.093	0.107	3.66859679120072e-21	Plasma	SLC25A11	imm	0
2.37108571532186e-25	-0.666126691912206	0.17	0.172	5.61117434530919e-21	Plasma	HLA-DQA2	imm	0
2.91041276900472e-25	-0.28380364025194	0.099	0.114	6.88749181784966e-21	Plasma	CYTH1	imm	0
3.34944691680864e-25	-0.35067263732685	0.358	0.254	7.92646612862765e-21	Plasma	MRPL41	imm	0
3.36091196848299e-25	-0.271603984701812	0.209	0.156	7.95359817341499e-21	Plasma	ADRM1	imm	0
3.95370011539339e-25	-0.332294730539332	0.126	0.137	9.35643132307846e-21	Plasma	G3BP2	imm	0
7.49117030677373e-25	-0.274561230966881	0.096	0.111	1.772785453098e-20	Plasma	HUWE1	imm	0
8.71694394153746e-25	-0.440808794274862	0.272	0.249	2.06286478376484e-20	Plasma	LSM8	imm	0
9.44780647798673e-25	-0.360002664952018	0.177	0.182	2.23582340301556e-20	Plasma	TNRC6B	imm	0
1.57722165278411e-24	-0.31616476063862	0.17	0.179	3.7324950413136e-20	Plasma	HNRNPD	imm	0
1.6503123971088e-24	-0.265142705415061	0.238	0.178	3.90546428775797e-20	Plasma	RBM17	imm	0
2.24572648882459e-24	-0.292239163978241	0.112	0.124	5.31451173580339e-20	Plasma	THOC2	imm	0
4.6914770019665e-24	-0.489196557134181	0.46	0.363	1.11023803251537e-19	Plasma	ATP5MF	imm	0
4.79342542513318e-24	-0.434028417229182	0.257	0.238	1.13436412685777e-19	Plasma	PSMA5	imm	0
5.94007853958167e-24	-0.277053179759301	0.089	0.103	1.405719586392e-19	Plasma	SCNM1	imm	0
9.36082885030618e-24	-0.370595452984771	0.184	0.185	2.21524014742496e-19	Plasma	SNRPE	imm	0
1.02908081452667e-23	-0.412730291105687	0.247	0.232	2.43531974757735e-19	Plasma	POLR1D	imm	0
1.3245971004459e-23	-0.305962680107818	0.098	0.111	3.13465903820523e-19	Plasma	TLK1	imm	0
3.80182915220848e-23	-0.465908312485549	0.362	0.318	8.99702868870136e-19	Plasma	PCBP1	imm	0
6.03961783244357e-23	-0.446586877160196	0.356	0.304	1.42927556004777e-18	Plasma	SAP18	imm	0
6.62841547404882e-23	-0.374595458207842	0.275	0.202	1.56861452193365e-18	Plasma	TSPO	imm	0
7.48206760396862e-23	-0.256394531722665	0.093	0.106	1.77063129847917e-18	Plasma	SSRP1	imm	0
7.52993068566336e-23	-0.293656143493622	0.113	0.125	1.78195809676223e-18	Plasma	LUC7L2	imm	0
2.38635045694199e-22	-0.262983178090686	0.311	0.233	5.64729835635322e-18	Plasma	SRRM2	imm	0
3.14727962299368e-22	-0.300732579650283	0.113	0.124	7.44803722781455e-18	Plasma	FAM32A	imm	0
3.83276347704721e-22	-0.302117346535418	0.43	0.305	9.07023476843223e-18	Plasma	EIF5	imm	0
4.22978477162053e-22	-0.348924307045639	0.165	0.168	1.000978566204e-17	Plasma	MED10	imm	0
4.69726670955162e-22	-0.268131924640593	0.198	0.15	1.11160816681539e-17	Plasma	UQCRC1	imm	0
9.59191530369119e-22	-0.302671904986997	0.129	0.139	2.26992675661852e-17	Plasma	TTC14	imm	0
1.89899872141469e-21	-0.486905610838884	0.346	0.294	4.49398047422786e-17	Plasma	PSMB3	imm	0
2.69222553164666e-21	-0.281217081165341	0.099	0.112	6.37115172064182e-17	Plasma	HNRNPAB	imm	0
3.19382945473251e-21	-0.305078917436317	0.305	0.225	7.55819740462449e-17	Plasma	IDH2	imm	0
3.31521887593935e-21	-0.36881782909353	0.177	0.178	7.84546546991047e-17	Plasma	U2SURP	imm	0
4.50713231045079e-21	-0.273200875171103	0.099	0.111	1.06661286126818e-16	Plasma	TSTA3	imm	0
4.66077626643719e-21	-0.302735276308484	0.359	0.264	1.10297270345236e-16	Plasma	MPHOSPH8	imm	0
8.44358256365722e-21	-0.309814646322613	0.293	0.215	1.99817381368948e-16	Plasma	UQCRFS1	imm	0
8.60501675471311e-21	-0.255431275571092	0.088	0.101	2.03637721500286e-16	Plasma	FAM192A	imm	0
1.32559020347635e-20	-0.260756905421744	0.097	0.109	3.13700921652679e-16	Plasma	NPEPPS	imm	0
1.71248256657737e-20	-0.37793256900921	0.16	0.163	4.05258999380535e-16	Plasma	GYG1	imm	0
2.17407260734151e-20	-0.264331272899012	0.222	0.17	5.14494282527369e-16	Plasma	APEX1	imm	0
3.0144710415325e-20	-0.312015682595721	0.453	0.317	7.13374571978667e-16	Plasma	ATP5MPL	imm	0
8.91594499786208e-20	-0.290566213226416	0.112	0.121	2.10995838374406e-15	Plasma	ASNA1	imm	0
1.51448190831981e-19	-0.29380585345208	0.246	0.186	3.58402143603882e-15	Plasma	SSU72	imm	0
2.04180880225494e-19	-0.293992623611778	0.115	0.125	4.83194053053631e-15	Plasma	PRPF6	imm	0
2.58487374631729e-19	-0.341663792668961	0.12	0.129	6.11710372065987e-15	Plasma	TUBB4B	imm	0
2.83365291666999e-19	-0.25486133523514	0.181	0.14	6.70583962729953e-15	Plasma	SRSF8	imm	0
3.3309385416179e-19	-0.305631509356761	0.234	0.181	7.88266605873875e-15	Plasma	MT2A	imm	0
3.46200269767526e-19	-0.334556089259276	0.111	0.12	8.19282938404851e-15	Plasma	WASHC1	imm	0
5.07020806019831e-19	-0.317877376924602	0.146	0.152	1.19986473744593e-14	Plasma	PPP1R11	imm	0
5.38232699979257e-19	-0.410703545485888	0.224	0.215	1.27372768450091e-14	Plasma	MYCBP2	imm	0
9.19643923834713e-19	-0.390227309639733	0.23	0.216	2.17633734575485e-14	Plasma	SS18L2	imm	0
1.01603605841248e-18	-0.294165554930082	0.122	0.131	2.40444933223313e-14	Plasma	TMX1	imm	0
2.35315775397332e-18	-0.430502420270285	0.268	0.241	5.56874782477787e-14	Plasma	SSBP1	imm	0
2.65729938585581e-18	-0.265389116635341	0.098	0.109	6.28849899662779e-14	Plasma	CAND1	imm	0
2.78753949754613e-18	-0.279857438007267	0.106	0.115	6.59671222094292e-14	Plasma	EIF4E2	imm	0
3.67451062934801e-18	-0.367985063094156	0.249	0.187	8.69572940435206e-14	Plasma	VAMP5	imm	0
3.90768235733586e-18	-0.338505340956736	0.413	0.293	9.24753029863531e-14	Plasma	POMP	imm	0
5.50017477699342e-18	-0.292970024672639	0.114	0.122	1.30161636097549e-13	Plasma	C1D	imm	0
5.96878880046998e-18	-0.339492723041394	0.145	0.149	1.41251386963122e-13	Plasma	SUMO3	imm	0
6.21828316919518e-18	-0.331398906369	0.565	0.381	1.47155671199004e-13	Plasma	POLR2L	imm	0
6.58220888100518e-18	-0.504705559872407	0.17	0.171	1.55767973168987e-13	Plasma	POU2F2	imm	0
6.70826844768784e-18	-0.28846429776734	0.116	0.124	1.58751172814533e-13	Plasma	ANKRD10	imm	0
8.17554069169174e-18	-0.258286433048872	0.183	0.142	1.93474170468885e-13	Plasma	PPP3CC	imm	0
1.00177187700771e-17	-0.277014969424367	0.102	0.111	2.37069314693876e-13	Plasma	MRPS5	imm	0
1.02389262679551e-17	-0.419331401623267	0.272	0.247	2.42304190131157e-13	Plasma	LUC7L3	imm	0
1.90036346923078e-17	-0.27327268690072	0.777	0.61	4.49721014993465e-13	Plasma	VIM	imm	0
1.96793019201849e-17	-0.351467923559087	0.17	0.169	4.65710679941176e-13	Plasma	PSMG2	imm	0
2.28470911385118e-17	-0.364659067890423	0.279	0.21	5.40676411792882e-13	Plasma	H2AFV	imm	0
2.31632751479272e-17	-0.296856583698886	0.12	0.128	5.48158906375697e-13	Plasma	CNOT2	imm	0
3.26269003751365e-17	-0.256034442667205	0.092	0.102	7.72115597377606e-13	Plasma	ZFAND2B	imm	0
4.63546796981166e-17	-0.280085686985124	0.096	0.106	1.09698349505593e-12	Plasma	MAZ	imm	0
4.93416634464107e-17	-0.342876922243731	0.163	0.164	1.16767046545931e-12	Plasma	PSMD4	imm	0
6.79987425785868e-17	-0.302725428232886	0.121	0.127	1.60919024312226e-12	Plasma	MRPL4	imm	0
9.30314390639762e-17	-0.34714508166081	0.186	0.183	2.201589005449e-12	Plasma	SNRPB2	imm	0
1.40840750263402e-16	-0.257541950568459	0.091	0.101	3.33299635498341e-12	Plasma	CCNH	imm	0
2.11637561474365e-16	-0.35585587039683	0.163	0.163	5.00840289229086e-12	Plasma	GNB2	imm	0
2.20143745914047e-16	-0.419295119402088	0.254	0.232	5.20970174705591e-12	Plasma	PPIG	imm	0
2.35420344749465e-16	-0.251592056240864	0.091	0.101	5.5712224584961e-12	Plasma	GON4L	imm	0
3.04293123056391e-16	-0.292963862788289	0.119	0.126	7.2010967571295e-12	Plasma	GRSF1	imm	0
4.37921664268274e-16	-0.311080277579993	0.128	0.135	1.03634161849087e-11	Plasma	PTPN1	imm	0
1.19909337132339e-15	-0.256340502197337	0.16	0.126	2.8376544632368e-11	Plasma	TRAPPC6A	imm	0
1.25843191476808e-15	-0.382436639880444	0.242	0.226	2.97807912629867e-11	Plasma	TAX1BP1	imm	0
1.32199374054266e-15	-0.358119043484954	0.602	0.455	3.1284981869942e-11	Plasma	TMBIM6	imm	0
1.72763025490288e-15	-0.310636138632298	0.338	0.249	4.08843699822767e-11	Plasma	SF3B6	imm	0
1.73827776713586e-15	-0.365276759771509	0.636	0.464	4.11363433592702e-11	Plasma	COX6A1	imm	0
2.18190895567644e-15	-0.28545646261561	0.493	0.349	5.16348754360829e-11	Plasma	PEBP1	imm	0
2.49451623935913e-15	-0.326024710465965	0.278	0.21	5.90327268044338e-11	Plasma	TMEM160	imm	0
2.65077643056427e-15	-0.275957144080467	0.11	0.117	6.27306242293034e-11	Plasma	DECR1	imm	0
4.18062616656217e-15	-0.260018085500427	0.109	0.118	9.89345182316937e-11	Plasma	ARPP19	imm	0
4.75203353204798e-15	-0.27921534342339	0.107	0.114	1.12456873535915e-10	Plasma	TOX4	imm	0
7.55645556282349e-15	-0.252659287983127	0.092	0.101	1.78823520894218e-10	Plasma	NCBP2	imm	0
8.14212917617215e-15	-0.281842515583738	0.198	0.154	1.92683486954114e-10	Plasma	MRPS12	imm	0
1.1830329933386e-14	-0.444560735192212	0.269	0.241	2.79964757873581e-10	Plasma	RSL1D1	imm	0
1.29597011080992e-14	-0.283074329811664	0.115	0.122	3.06691326723168e-10	Plasma	ATF6B	imm	0
1.40060789460974e-14	-0.264829835239251	0.095	0.103	3.31453858259395e-10	Plasma	HSPA4	imm	0
2.75761187044657e-14	-0.278983140250976	0.121	0.126	6.52588849141182e-10	Plasma	PHF5A	imm	0
5.37518483859644e-14	-0.272467616857654	0.196	0.152	1.27203749205385e-09	Plasma	CDC26	imm	0
6.86081133974359e-14	-0.321376203244554	0.267	0.206	1.62361100355032e-09	Plasma	TPM4	imm	0
6.88591223506135e-14	-0.349527943967835	0.165	0.162	1.62955113042727e-09	Plasma	LSM4	imm	0
7.78667209714103e-14	-0.461348238406391	0.408	0.328	1.84271595178842e-09	Plasma	COX7B	imm	0
8.29365658578941e-14	-0.380129122658711	0.17	0.165	1.96269383102706e-09	Plasma	DYNLT1	imm	0
9.31050244936894e-14	-0.318029507639437	0.123	0.127	2.20333040464316e-09	Plasma	OXLD1	imm	0
1.03851300082209e-13	-0.390567680951863	0.206	0.195	2.45764101644549e-09	Plasma	CASP4	imm	0
1.12817287841757e-13	-0.449862537432349	0.344	0.287	2.66982111677518e-09	Plasma	GABARAPL2	imm	0
2.03182874743187e-13	-0.325537593723133	0.141	0.143	4.80832273079752e-09	Plasma	BBX	imm	0
2.38721087170703e-13	-0.402491687697251	0.569	0.422	5.64933452789469e-09	Plasma	GNG5	imm	0
2.79499154945304e-13	-0.405814183057563	0.244	0.223	6.61434750178063e-09	Plasma	ARPC5L	imm	0
3.47327545573541e-13	-0.34527951597773	0.143	0.144	8.21950636599785e-09	Plasma	CMTM7	imm	0
3.58048016113766e-13	-0.298823664630755	0.247	0.191	8.47320630133228e-09	Plasma	ZRANB2	imm	0
3.77385960352283e-13	-0.293489588830913	0.121	0.126	8.93083875173679e-09	Plasma	MIS18BP1	imm	0
5.53699716356651e-13	-0.276064846065767	0.116	0.122	1.31033037875801e-08	Plasma	CAPRIN1	imm	0
6.04211608155267e-13	-0.262917017856322	0.121	0.128	1.42986677069944e-08	Plasma	SYNCRIP	imm	0
7.58225466016982e-13	-0.260902178609814	0.101	0.107	1.79434056532919e-08	Plasma	MRPL9	imm	0
8.49949400064989e-13	-0.257405609477386	0.184	0.146	2.0114052552538e-08	Plasma	VPS36	imm	0
8.65326247932984e-13	-0.257951150153878	0.098	0.105	2.04779456573341e-08	Plasma	RAMMET	imm	0
1.08261262864421e-12	-0.274438597137836	0.13	0.135	2.56200278568651e-08	Plasma	HSPA9	imm	0
1.29003447770446e-12	-0.418988667654566	0.606	0.446	3.05286659148761e-08	Plasma	GPX4	imm	0
3.01296329693054e-12	-0.261339586391132	0.186	0.148	7.13017764218613e-08	Plasma	LYPLA1	imm	0
3.57792774344203e-12	-0.314430225359331	0.135	0.137	8.46716600485556e-08	Plasma	HSD17B11	imm	0
4.48588403632806e-12	-0.253084446739074	0.175	0.14	1.06158445719704e-07	Plasma	NOP58	imm	0
1.01504619490644e-11	-0.294802514157411	0.117	0.121	2.40210682024609e-07	Plasma	TCIRG1	imm	0
1.21335686859052e-11	-0.388143946616546	0.211	0.197	2.87140902951947e-07	Plasma	APH1A	imm	0
1.3757827252656e-11	-0.253196038259767	0.096	0.102	3.25578981934105e-07	Plasma	LARS	imm	0
1.46866504693063e-11	-0.265529005616702	0.11	0.115	3.47559583356133e-07	Plasma	UBE2V2	imm	0
2.40190079588022e-11	-0.280590732522786	0.57	0.397	5.68409823345053e-07	Plasma	C4orf3	imm	0
4.13123966371161e-11	-0.341947503876329	0.185	0.178	9.77657866417352e-07	Plasma	SRSF4	imm	0
4.5218956818812e-11	-0.371165050856419	0.198	0.186	1.07010661311719e-06	Plasma	CLNS1A	imm	0
4.76927979807178e-11	-0.430166987485436	0.332	0.28	1.12865006421369e-06	Plasma	FAM96B	imm	0
5.24025340250613e-11	-0.384163589735698	0.434	0.311	1.24010596770307e-06	Plasma	REX1BD	imm	0
7.26249758621954e-11	-0.272068598320228	0.12	0.123	1.71867005377885e-06	Plasma	RPL7L1	imm	0
8.89862245092846e-11	-0.312970034592628	0.134	0.136	2.10585900301222e-06	Plasma	CGGBP1	imm	0
1.07631709075371e-10	-0.259646362440131	0.106	0.111	2.54710439526865e-06	Plasma	NDUFS2	imm	0
1.46929860190957e-10	-0.336587585033552	0.303	0.23	3.47709514141899e-06	Plasma	OCIAD1	imm	0
1.59487603117332e-10	-0.33750137309214	0.186	0.178	3.77427412777167e-06	Plasma	CCT7	imm	0
1.89334706057889e-10	-0.266242710062221	0.182	0.145	4.48060581885995e-06	Plasma	MRPS18C	imm	0
1.9169423850529e-10	-0.377101325825074	0.214	0.198	4.5364441542277e-06	Plasma	EIF3I	imm	0
2.03512426394862e-10	-0.337802682487342	0.142	0.141	4.81612157063442e-06	Plasma	CENPX	imm	0
2.03563610044845e-10	-0.389037650229129	0.311	0.233	4.81733283171126e-06	Plasma	DCXR	imm	0
2.67801077487979e-10	-0.375433112369288	0.301	0.227	6.33751249875303e-06	Plasma	METTL26	imm	0
4.18467887150329e-10	-0.327703410558781	0.168	0.163	9.90304254941255e-06	Plasma	TNIP1	imm	0
5.24496511882593e-10	-0.275331377962012	0.112	0.115	1.24122099537016e-05	Plasma	MAD2L2	imm	0
5.27450759821683e-10	-0.405685408685269	0.288	0.217	1.24821222311801e-05	Plasma	ATP6V0C	imm	0
5.5738863901556e-10	-0.269282197428948	0.126	0.129	1.31906021423032e-05	Plasma	CD46	imm	0
5.88750508335523e-10	-0.404564899417654	0.559	0.415	1.39327807797602e-05	Plasma	WDR83OS	imm	0
6.88257747617353e-10	-0.336621275316263	0.142	0.141	1.62876195973647e-05	Plasma	FLOT1	imm	0
6.95765290417846e-10	-0.260657653025804	0.1	0.105	1.64652855977383e-05	Plasma	UPF2	imm	0
7.26635329007224e-10	-0.431822041087027	0.42	0.333	1.7195825060956e-05	Plasma	SEM1	imm	0
9.25492250801637e-10	-0.341554105782175	0.17	0.163	2.19017741152207e-05	Plasma	NUDC	imm	0
1.15215138497531e-09	-0.421748064684577	0.393	0.323	2.72656625254407e-05	Plasma	TAPBP	imm	0
1.19995624896931e-09	-0.320466677346737	0.542	0.378	2.83969646318587e-05	Plasma	ATP5IF1	imm	0
1.30822111241254e-09	-0.357470277324419	0.184	0.175	3.09590526252428e-05	Plasma	ZNF428	imm	0
1.52587803636089e-09	-0.359346675549473	0.341	0.255	3.61099037304805e-05	Plasma	ATP5PD	imm	0
1.78943739934613e-09	-0.341351895625708	0.313	0.241	4.23470360555262e-05	Plasma	PARP1	imm	0
2.62785389468889e-09	-0.255483437350827	0.101	0.106	6.21881624178127e-05	Plasma	AFF4	imm	0
2.92187482845032e-09	-0.306786467603056	0.143	0.141	6.91461678152768e-05	Plasma	VDAC3	imm	0
3.22617977332844e-09	-0.345039102221788	0.171	0.163	7.63475443358174e-05	Plasma	MRFAP1L1	imm	0
4.44461552340584e-09	-0.255412172140637	0.195	0.159	0.000105181826361399	Plasma	PHIP	imm	0
4.6706128677357e-09	-0.312720079538593	0.169	0.165	0.000110530053514965	Plasma	HNRNPUL1	imm	0
4.71966061582754e-09	-0.407807011962608	0.25	0.222	0.000111690768473559	Plasma	SSNA1	imm	0
5.08096172187433e-09	-0.291599451764958	0.134	0.134	0.000120240959148156	Plasma	PPP2CA	imm	0
6.55830911455833e-09	-0.397553619627875	0.211	0.194	0.000155202385196023	Plasma	RANBP1	imm	0
8.6694478641822e-09	-0.367685895328675	0.211	0.195	0.000205162483705872	Plasma	PPM1G	imm	0
1.13162794998023e-08	-0.301719295032467	0.157	0.154	0.000267799754362822	Plasma	UQCRC2	imm	0
1.22838139729703e-08	-0.28273986738637	0.12	0.123	0.000290696457670341	Plasma	SEMA4D	imm	0
1.41629282121929e-08	-0.349846038442558	0.304	0.231	0.000335165696141546	Plasma	RNF7	imm	0
1.89871542508885e-08	-0.31636549912181	0.149	0.15	0.000449331005347275	Plasma	BIRC3	imm	0
2.50475897448091e-08	-0.259837874571442	0.113	0.116	0.000592751211310906	Plasma	TES	imm	0
2.76347610343505e-08	-0.271520105057221	0.128	0.129	0.000653976619877905	Plasma	SERINC3	imm	0
2.93250240944732e-08	-0.318081959748577	0.211	0.167	0.000693976695195709	Plasma	PRDX3	imm	0
2.95957624025039e-08	-0.250947884173612	0.106	0.109	0.000700383717255255	Plasma	PSMC4	imm	0
2.96342071873786e-08	-0.258979451992002	0.1	0.103	0.000701293513089314	Plasma	IDH3G	imm	0
3.30869551753379e-08	-0.327518486616767	0.138	0.137	0.000783002794224371	Plasma	IL10RA	imm	0
3.79430293029716e-08	-0.298652372211188	0.227	0.18	0.000897921788454822	Plasma	PFDN2	imm	0
3.87040704774495e-08	-0.294642421932074	0.133	0.132	0.000915931827848842	Plasma	ECHS1	imm	0
5.12786897109682e-08	-0.299973456400365	0.146	0.144	0.00121351019201006	Plasma	YTHDC1	imm	0
5.58269714141235e-08	-0.424506275644207	0.277	0.24	0.00132114527851523	Plasma	NHP2	imm	0
6.00809594786749e-08	-0.280904241567658	0.13	0.13	0.00142181590606284	Plasma	OLA1	imm	0
8.95180238763742e-08	-0.324063882599622	0.228	0.18	0.0021184440350344	Plasma	VPS29	imm	0
1.02059424764004e-07	-0.382095638731936	0.259	0.232	0.00241523628704015	Plasma	SEPT2	imm	0
1.21059846833551e-07	-0.272692819523212	0.172	0.167	0.002864881275316	Plasma	CLK1	imm	0
1.41112289081934e-07	-0.304766106686896	0.125	0.125	0.00333942232112397	Plasma	ATP6V0D1	imm	0
1.46589035425507e-07	-0.301087978615499	0.206	0.165	0.00346902952334461	Plasma	HSBP1	imm	0
1.82369692502375e-07	-0.256286576325231	0.151	0.124	0.00431577877306869	Plasma	TM2D3	imm	0
3.95402679868571e-07	-0.250949725322479	0.1	0.103	0.00935720441908974	Plasma	AGGF1	imm	0
4.7275919853054e-07	-0.37024862316596	0.419	0.308	0.0111878464332252	Plasma	TSTD1	imm	0
4.90850817741347e-07	-0.291070338902927	0.14	0.138	0.011615984601849	Plasma	ZNF24	imm	0
6.06255565849419e-07	-0.417067781379064	0.273	0.235	0.0143470379658265	Plasma	PYURF	imm	0
7.24190355194319e-07	-0.324395639471498	0.161	0.155	0.0171379647556736	Plasma	TIAL1	imm	0
9.81389146669163e-07	-0.274961941248706	0.134	0.133	0.0232245741559257	Plasma	ATXN10	imm	0
1.69922322647462e-06	-0.281056231170821	0.124	0.123	0.0402121176545219	Plasma	CHMP5	imm	0
1.89868015396824e-06	-0.296975226958952	0.141	0.138	0.0449322658436584	Plasma	DAP3	imm	0
1.96092329502473e-06	-0.286631517508767	0.131	0.129	0.0464052497767603	Plasma	BNIP3L	imm	0
2.01278236304608e-06	-0.31407544755252	0.218	0.175	0.0476324946214855	Plasma	PPCS	imm	0
2.05072155455852e-06	-0.378809197812712	0.389	0.288	0.0485303255886274	Plasma	HSPE1	imm	0
0	2.70243150010485	0.852	0.016	0	B Cell	MS4A1	imm	0
0	2.57017865873737	0.972	0.124	0	B Cell	HLA-DRA	imm	0
0	2.51933442522196	0.998	0.737	0	B Cell	CD74	imm	0
0	2.2608280559412	0.697	0.018	0	B Cell	VPREB3	imm	0
0	1.95671980857766	0.895	0.245	0	B Cell	CD79A	imm	0
0	1.95577046003184	0.917	0.285	0	B Cell	HLA-DPA1	imm	0
0	1.94594287897446	0.758	0.096	0	B Cell	HLA-DQB1	imm	0
0	1.92616831322273	0.9	0.206	0	B Cell	HLA-DRB1	imm	0
0	1.89629127279692	0.892	0.202	0	B Cell	HLA-DPB1	imm	0
0	1.84806764645411	0.734	0.137	0	B Cell	HLA-DRB5	imm	0
0	1.80173039650746	0.714	0.099	0	B Cell	HLA-DQA1	imm	0
0	1.76401201190707	0.606	0.081	0	B Cell	CD79B	imm	0
0	1.74113106758607	0.326	0.009	0	B Cell	TCL1A	imm	0
0	1.66721691063005	0.516	0.013	0	B Cell	BANK1	imm	0
0	1.62178722256015	0.917	0.47	0	B Cell	CD37	imm	0
0	1.60102805978561	0.508	0.06	0	B Cell	SMIM14	imm	0
0	1.45003756098238	0.405	0.002	0	B Cell	LINC00926	imm	0
0	1.44436428679935	0.448	0.026	0	B Cell	CD19	imm	0
0	1.43919329274381	0.425	0.032	0	B Cell	HVCN1	imm	0
0	1.38472292037903	0.574	0.134	0	B Cell	HLA-DMA	imm	0
0	1.37015618671185	0.298	0.007	0	B Cell	FCER2	imm	0
0	1.34878075066443	0.411	0.103	0	B Cell	HLA-DQA2	imm	0
0	1.32427010403993	0.631	0.266	0	B Cell	NCF1	imm	0
0	1.31685820922175	0.321	0.019	0	B Cell	CD83	imm	0
0	1.29870614836429	0.437	0.08	0	B Cell	RALGPS2	imm	0
0	1.28777000985914	0.368	0.018	0	B Cell	FCRLA	imm	0
0	1.28550062756809	0.367	0.012	0	B Cell	NAPSA	imm	0
0	1.26939973292289	0.349	0.01	0	B Cell	CD22	imm	0
0	1.20818139848083	0.43	0.096	0	B Cell	POU2F2	imm	0
0	1.19981366549494	0.314	0.004	0	B Cell	CD24	imm	0
0	1.17365504691712	0.397	0.049	0	B Cell	SELL	imm	0
0	1.16339014250851	0.425	0.134	0	B Cell	MEF2C	imm	0
0	1.11973107186885	0.371	0.036	0	B Cell	HLA-DMB	imm	0
0	1.10751742207604	0.292	0.004	0	B Cell	FAM129C	imm	0
0	1.09986234112675	0.428	0.081	0	B Cell	CXCR4	imm	0
0	1.09515065871725	0.271	0.013	0	B Cell	CD72	imm	0
0	1.09017842730375	0.33	0.046	0	B Cell	CD40	imm	0
0	1.08885765050165	0.31	0.004	0	B Cell	ARHGAP24	imm	0
0	1.07264747070494	0.32	0.011	0	B Cell	LY86	imm	0
0	1.0714429734813	0.295	0.008	0	B Cell	BCL11A	imm	0
0	1.06519193178648	0.272	0.058	0	B Cell	MARCKSL1	imm	0
0	1.04583230016411	0.311	0.021	0	B Cell	SWAP70	imm	0
0	1.04582558102331	0.338	0.077	0	B Cell	TCF4	imm	0
0	1.0420287685251	0.433	0.102	0	B Cell	SYPL1	imm	0
0	1.02700165337194	0.463	0.134	0	B Cell	FCMR	imm	0
0	1.02440482650871	0.799	0.276	0	B Cell	LTB	imm	0
0	1.0107723331615	0.19	0.003	0	B Cell	IGHD	imm	0
0	1.00931676646084	0.309	0.053	0	B Cell	ADAM28	imm	0
0	0.980789683096181	0.319	0.059	0	B Cell	SYK	imm	0
0	0.954429816658517	0.268	0.009	0	B Cell	MARCH1	imm	0
0	0.941461441829742	0.261	0.017	0	B Cell	BLK	imm	0
0	0.929604576718491	0.289	0.061	0	B Cell	BLNK	imm	0
0	0.922468639123245	0.218	0.01	0	B Cell	CR2	imm	0
0	0.916313465739218	0.281	0.05	0	B Cell	PDLIM1	imm	0
0	0.909914741171233	0.222	0.008	0	B Cell	PAX5	imm	0
0	0.889742518866781	0.229	0.006	0	B Cell	TLR10	imm	0
0	0.880124655839037	0.536	0.296	0	B Cell	SYNGR2	imm	0
0	0.876345284884314	0.332	0.088	0	B Cell	SNX2	imm	0
0	0.869240960559089	0.193	0.015	0	B Cell	LINC01781	imm	0
0	0.857240163683032	0.186	0.005	0	B Cell	CD1C	imm	0
0	0.85674685967452	0.259	0.024	0	B Cell	IRF8	imm	0
0	0.85640753731576	0.51	0.275	0	B Cell	POLD4	imm	0
0	0.848503520088954	0.199	0.014	0	B Cell	TNFRSF13C	imm	0
0	0.827281394158918	0.213	0.006	0	B Cell	GAPT	imm	0
0	0.825932596992382	0.285	0.068	0	B Cell	STX7	imm	0
0	0.825364438062595	0.194	0.003	0	B Cell	LINC01857	imm	0
0	0.822184130735432	0.214	0.038	0	B Cell	BASP1	imm	0
0	0.81297944919531	0.272	0.049	0	B Cell	PLEKHF2	imm	0
0	0.809742810963344	0.215	0.022	0	B Cell	HLA-DOB	imm	0
0	0.809079185835726	0.221	0.028	0	B Cell	CD180	imm	0
0	0.805004701130851	0.228	0.017	0	B Cell	CYBB	imm	0
0	0.802194571877798	0.219	0.009	0	B Cell	PKIG	imm	0
0	0.795121899322831	0.309	0.084	0	B Cell	LAT2	imm	0
0	0.79176049336354	0.36	0.117	0	B Cell	REL	imm	0
0	0.790116223658024	0.172	0.006	0	B Cell	SPIB	imm	0
0	0.787502099727198	0.204	0.017	0	B Cell	CIITA	imm	0
0	0.784555041869244	0.247	0.05	0	B Cell	CYB561A3	imm	0
0	0.768918803782281	0.198	0.009	0	B Cell	LINC02397	imm	0
0	0.767488158652813	0.273	0.086	0	B Cell	CTSH	imm	0
0	0.757926736876284	0.308	0.08	0	B Cell	RIPOR2	imm	0
0	0.748770268262303	0.219	0.012	0	B Cell	IGHV5-78	imm	0
0	0.737511608767755	0.184	0.011	0	B Cell	HLA-DOA	imm	0
0	0.733077184894144	0.181	0.012	0	B Cell	PHACTR1	imm	0
0	0.728196219279425	0.17	0.005	0	B Cell	FCRL1	imm	0
0	0.721617958950348	0.192	0.045	0	B Cell	TSPAN13	imm	0
0	0.719880102534252	0.217	0.039	0	B Cell	BTK	imm	0
0	0.719184468885503	0.214	0.031	0	B Cell	QRSL1	imm	0
0	0.704368324681618	0.176	0.008	0	B Cell	AFF3	imm	0
0	0.695451923592886	0.422	0.169	0	B Cell	ID3	imm	0
0	0.691685844509216	0.218	0.038	0	B Cell	RASGRP2	imm	0
0	0.675012738312275	0.211	0.034	0	B Cell	CCR6	imm	0
0	0.665319076806857	0.258	0.088	0	B Cell	DRAM2	imm	0
0	0.663110600646776	0.19	0.023	0	B Cell	FGD2	imm	0
0	0.659440489558812	0.229	0.052	0	B Cell	TMEM154	imm	0
0	0.656680508176007	0.164	0.005	0	B Cell	RUBCNL	imm	0
0	0.652991632956651	0.167	0.023	0	B Cell	FCRL3	imm	0
0	0.648990176777647	0.185	0.017	0	B Cell	AC119396.1	imm	0
0	0.647753190409251	0.17	0.016	0	B Cell	CXCR5	imm	0
0	0.646512489308094	0.671	0.427	0	B Cell	LIMD2	imm	0
0	0.645498560167044	0.558	0.354	0	B Cell	CD53	imm	0
0	0.639597120908101	0.187	0.062	0	B Cell	TNFRSF13B	imm	0
0	0.638432305159944	0.163	0.037	0	B Cell	FCRL2	imm	0
0	0.635263325639291	0.164	0.008	0	B Cell	HHEX	imm	0
0	0.625014404309362	0.151	0.009	0	B Cell	SCIMP	imm	0
0	0.624012429270908	0.277	0.084	0	B Cell	CD82	imm	0
0	0.624007029420987	0.161	0.023	0	B Cell	FCGR2B	imm	0
0	0.622288940585681	0.195	0.051	0	B Cell	SNX29	imm	0
0	0.622176421890554	0.754	0.49	0	B Cell	LAPTM5	imm	0
0	0.618567112169752	0.981	0.96	0	B Cell	RPS23	imm	0
0	0.618017114379722	0.22	0.058	0	B Cell	PARP15	imm	0
0	0.615824383018426	0.359	0.212	0	B Cell	TMEM243	imm	0
0	0.614967381471501	0.239	0.121	0	B Cell	TSPAN3	imm	0
0	0.613387507254911	0.146	0.025	0	B Cell	BACH2	imm	0
0	0.613359638659371	0.225	0.101	0	B Cell	CCDC50	imm	0
0	0.606313186044004	0.176	0.032	0	B Cell	AIM2	imm	0
0	0.601465569190399	0.332	0.154	0	B Cell	RGS19	imm	0
0	0.598742456635542	0.376	0.214	0	B Cell	CNPY3	imm	0
0	0.598559457549463	0.266	0.138	0	B Cell	PLCG2	imm	0
0	0.595080615318102	0.128	0.013	0	B Cell	LYL1	imm	0
0	0.591878951431259	0.988	0.97	0	B Cell	RPS8	imm	0
0	0.591107798483734	0.29	0.124	0	B Cell	SP110	imm	0
0	0.587446409347486	0.225	0.072	0	B Cell	PRKCB	imm	0
0	0.582243751807736	0.269	0.136	0	B Cell	MBD4	imm	0
0	0.580889670776712	0.202	0.066	0	B Cell	GGA2	imm	0
0	0.580106716318956	0.3	0.188	0	B Cell	SMARCB1	imm	0
0	0.579640179895596	0.162	0.033	0	B Cell	STAP1	imm	0
0	0.568825186738034	0.734	0.524	0	B Cell	BTG1	imm	0
0	0.564671596055793	0.18	0.055	0	B Cell	FCHSD2	imm	0
0	0.561676839588176	0.433	0.301	0	B Cell	RNASET2	imm	0
0	0.560306665292112	0.126	0.003	0	B Cell	CR1	imm	0
0	0.560137266200441	0.259	0.155	0	B Cell	POU2AF1	imm	0
0	0.558013648517576	0.221	0.112	0	B Cell	ORAI2	imm	0
0	0.555044277307222	0.176	0.043	0	B Cell	ALOX5	imm	0
0	0.553265384729929	0.934	0.859	0	B Cell	RPSA	imm	0
0	0.550477322860226	0.194	0.077	0	B Cell	CXXC5	imm	0
0	0.540167137566472	0.188	0.045	0	B Cell	PLAC8	imm	0
0	0.537516108932892	0.166	0.051	0	B Cell	GM2A	imm	0
0	0.535789757629614	0.163	0.032	0	B Cell	SPI1	imm	0
0	0.53573717991059	0.247	0.102	0	B Cell	GRN	imm	0
0	0.532666950287145	0.45	0.287	0	B Cell	PTPN6	imm	0
0	0.53034693009927	0.51	0.336	0	B Cell	ZFAS1	imm	0
0	0.530155100713247	0.385	0.266	0	B Cell	SNX3	imm	0
0	0.529826886462551	0.224	0.112	0	B Cell	NCOA3	imm	0
0	0.529150118032598	0.152	0.036	0	B Cell	LYN	imm	0
0	0.526213993352786	0.899	0.844	0	B Cell	EEF1B2	imm	0
0	0.522261982308648	0.143	0.024	0	B Cell	RNASE6	imm	0
0	0.521550591951286	0.13	0.009	0	B Cell	PLEKHG1	imm	0
0	0.519265251639603	0.177	0.06	0	B Cell	IFNGR2	imm	0
0	0.507197521797036	0.349	0.207	0	B Cell	TNFAIP8	imm	0
0	0.50569741607362	0.144	0.033	0	B Cell	PIK3AP1	imm	0
0	0.505453816297272	0.979	0.958	0	B Cell	RPL18A	imm	0
0	0.50383403606725	0.147	0.033	0	B Cell	CHI3L2	imm	0
0	0.501039328782258	0.361	0.224	0	B Cell	SP100	imm	0
0	0.499429900356456	0.163	0.039	0	B Cell	C1orf162	imm	0
0	0.49704481608708	0.109	0.005	0	B Cell	PLD4	imm	0
0	0.493143222344224	0.336	0.22	0	B Cell	EIF2S3	imm	0
0	0.492013903327604	0.164	0.063	0	B Cell	FAM30A	imm	0
0	0.491284717371558	0.158	0.051	0	B Cell	SH3BP5	imm	0
0	0.490428775159435	0.125	0.013	0	B Cell	SIGLEC10	imm	0
0	0.48836568315444	0.117	0.009	0	B Cell	WDFY4	imm	0
0	0.48729974785411	0.394	0.28	0	B Cell	GDI2	imm	0
0	0.484054984007801	0.139	0.043	0	B Cell	DOK3	imm	0
0	0.48336550761125	0.918	0.89	0	B Cell	RPL23A	imm	0
0	0.480465702885279	0.604	0.492	0	B Cell	HSP90AB1	imm	0
0	0.479815802079485	0.25	0.135	0	B Cell	SP140	imm	0
0	0.478802024635677	0.919	0.871	0	B Cell	RPL10A	imm	0
0	0.477337008578432	0.152	0.068	0	B Cell	LRMP	imm	0
0	0.475945062968334	0.932	0.871	0	B Cell	RPS2	imm	0
0	0.475703810074509	0.248	0.141	0	B Cell	PPM1K	imm	0
0	0.468528025326703	0.196	0.093	0	B Cell	ATP2B1	imm	0
0	0.467146881695329	0.992	0.969	0	B Cell	RPS27	imm	0
0	0.46487581311406	0.186	0.101	0	B Cell	SNHG7	imm	0
0	0.462871854776685	0.939	0.908	0	B Cell	RPL9	imm	0
0	0.462062228848327	0.106	0.001	0	B Cell	CLEC17A	imm	0
0	0.460187324642188	0.157	0.053	0	B Cell	SKIL	imm	0
0	0.458743562621371	0.162	0.077	0	B Cell	PLEKHA2	imm	0
0	0.455442303412727	0.202	0.09	0	B Cell	UVRAG	imm	0
0	0.453840818364523	0.608	0.477	0	B Cell	TXNIP	imm	0
0	0.453521945598187	0.932	0.898	0	B Cell	RPS21	imm	0
0	0.453404059520374	0.162	0.054	0	B Cell	RIC3	imm	0
0	0.453011279143545	0.311	0.192	0	B Cell	CTSS	imm	0
0	0.451270080317818	0.176	0.061	0	B Cell	TMEM131L	imm	0
0	0.451108586331078	0.944	0.915	0	B Cell	RPS5	imm	0
0	0.44980817309702	0.145	0.044	0	B Cell	ADAM19	imm	0
0	0.448979851536681	0.964	0.932	0	B Cell	RPS6	imm	0
0	0.448385868530355	0.299	0.19	0	B Cell	RCSD1	imm	0
0	0.447766928072365	0.977	0.951	0	B Cell	RPS3A	imm	0
0	0.446320419203395	0.342	0.246	0	B Cell	GRB2	imm	0
0	0.445607713295149	0.159	0.07	0	B Cell	ADK	imm	0
0	0.445178079372879	0.276	0.161	0	B Cell	NT5C	imm	0
0	0.442175398474267	0.978	0.961	0	B Cell	RPL11	imm	0
0	0.441181163320819	0.69	0.573	0	B Cell	ARPC3	imm	0
0	0.440179049176475	0.139	0.042	0	B Cell	PXK	imm	0
0	0.439800076912243	0.145	0.054	0	B Cell	MAP3K1	imm	0
0	0.439454696933914	0.104	0.011	0	B Cell	CD1D	imm	0
0	0.436741392619251	0.944	0.913	0	B Cell	RPL12	imm	0
0	0.435622073407159	0.113	0.014	0	B Cell	TFEB	imm	0
0	0.431868038200045	0.602	0.415	0	B Cell	ZFP36L1	imm	0
0	0.431821486748829	0.989	0.971	0	B Cell	RPL19	imm	0
0	0.430844043996437	0.173	0.074	0	B Cell	SKAP2	imm	0
0	0.423790431881283	0.106	0.011	0	B Cell	FADS3	imm	0
0	0.423577084783838	0.149	0.054	0	B Cell	WASHC4	imm	0
0	0.423400074141464	0.93	0.891	0	B Cell	RPL5	imm	0
0	0.422390170708709	0.225	0.128	0	B Cell	BIRC3	imm	0
0	0.422388114635847	0.444	0.298	0	B Cell	UCP2	imm	0
0	0.420526307577811	0.187	0.103	0	B Cell	ZCCHC7	imm	0
0	0.420305033826061	0.979	0.955	0	B Cell	RPL32	imm	0
0	0.419142200833456	0.23	0.113	0	B Cell	FOXP1	imm	0
0	0.415426917713928	0.134	0.056	0	B Cell	STRBP	imm	0
0	0.415214944304979	0.902	0.848	0	B Cell	RPL26	imm	0
0	0.41483830394854	0.141	0.048	0	B Cell	ARHGAP17	imm	0
0	0.412921544434778	0.111	0.021	0	B Cell	CDCA7L	imm	0
0	0.411824666098185	0.294	0.181	0	B Cell	WSB1	imm	0
0	0.409557665127707	0.256	0.152	0	B Cell	MTPN	imm	0
0	0.409326648981798	0.93	0.902	0	B Cell	RPS9	imm	0
0	0.409293730693339	0.199	0.119	0	B Cell	NCF4	imm	0
0	0.406653822333862	0.105	0.029	0	B Cell	STAG3	imm	0
0	0.405331547102174	0.233	0.127	0	B Cell	INPP5D	imm	0
0	0.405213970834703	0.454	0.367	0	B Cell	PNISR	imm	0
0	0.404227993360026	0.124	0.026	0	B Cell	CALHM6	imm	0
0	0.401887055250804	0.131	0.042	0	B Cell	MGAT5	imm	0
0	0.400470404550419	0.923	0.873	0	B Cell	RACK1	imm	0
0	0.400352058208834	0.963	0.929	0	B Cell	RPL3	imm	0
0	0.399490584479135	0.17	0.079	0	B Cell	TRIM38	imm	0
0	0.399156750776015	0.16	0.082	0	B Cell	DNAJC10	imm	0
0	0.398830870179458	0.943	0.928	0	B Cell	RPS25	imm	0
0	0.39862020133716	0.878	0.614	0	B Cell	CD52	imm	0
0	0.397435918149418	0.863	0.803	0	B Cell	RPL21	imm	0
0	0.394260905653908	0.113	0.028	0	B Cell	RIPOR1	imm	0
0	0.39166178645409	0.232	0.139	0	B Cell	JMJD1C	imm	0
0	0.391050757861781	0.11	0.05	0	B Cell	IL4R	imm	0
0	0.390254338629148	0.161	0.062	0	B Cell	TRAF5	imm	0
0	0.389876823663511	0.516	0.458	0	B Cell	ERP29	imm	0
0	0.389210996727485	0.122	0.039	0	B Cell	GCA	imm	0
0	0.388045577230683	0.968	0.95	0	B Cell	RPL8	imm	0
0	0.388019758279102	0.325	0.23	0	B Cell	EZR	imm	0
0	0.387657340466186	0.125	0.054	0	B Cell	CD55	imm	0
0	0.387631073487573	0.983	0.965	0	B Cell	RPS18	imm	0
0	0.386153479549517	0.125	0.04	0	B Cell	RASSF2	imm	0
0	0.386150898177159	0.979	0.961	0	B Cell	RPL30	imm	0
0	0.38550551351757	0.114	0.035	0	B Cell	RABEP2	imm	0
0	0.383361735428966	0.529	0.449	0	B Cell	NOP53	imm	0
0	0.376488810788637	0.105	0.034	0	B Cell	COBLL1	imm	0
0	0.376429930894015	0.533	0.48	0	B Cell	ATP6V1G1	imm	0
0	0.373340435141733	0.516	0.436	0	B Cell	MTRNR2L1	imm	0
0	0.373028053489792	0.825	0.778	0	B Cell	RPL13A	imm	0
0	0.372500669809594	0.23	0.143	0	B Cell	DBNL	imm	0
0	0.371998746463909	0.945	0.928	0	B Cell	RPS13	imm	0
0	0.369358060264848	0.113	0.033	0	B Cell	DAPP1	imm	0
0	0.368541824464347	0.113	0.033	0	B Cell	MAP4K4	imm	0
0	0.367845188379944	0.173	0.097	0	B Cell	ARID5B	imm	0
0	0.367056112472544	0.168	0.065	0	B Cell	SESN3	imm	0
0	0.366714197597816	0.204	0.105	0	B Cell	DCK	imm	0
0	0.3648053479368	0.966	0.944	0	B Cell	RPL39	imm	0
0	0.364171365181109	0.966	0.947	0	B Cell	RPL7A	imm	0
0	0.363510856995548	0.124	0.057	0	B Cell	IFT57	imm	0
0	0.363119719840723	0.833	0.798	0	B Cell	RPS11	imm	0
0	0.36133653729112	0.171	0.092	0	B Cell	PARP14	imm	0
0	0.360679400409041	0.931	0.911	0	B Cell	RPL36	imm	0
0	0.357440423165088	0.887	0.859	0	B Cell	RPL22	imm	0
0	0.355655537146458	0.214	0.125	0	B Cell	BCAS4	imm	0
0	0.3554896287111	0.141	0.058	0	B Cell	STAT6	imm	0
0	0.351512226198437	0.119	0.042	0	B Cell	CEPT1	imm	0
0	0.351248089106243	0.143	0.06	0	B Cell	IFNGR1	imm	0
0	0.350916924010651	0.949	0.934	0	B Cell	RPL37	imm	0
0	0.345195946748898	0.212	0.127	0	B Cell	OFD1	imm	0
0	0.343790217966654	0.143	0.049	0	B Cell	NCR3	imm	0
0	0.343221680906228	0.181	0.103	0	B Cell	SNAP23	imm	0
0	0.343112490845474	0.956	0.937	0	B Cell	RPL15	imm	0
0	0.343032074097743	0.997	0.989	0	B Cell	EEF1A1	imm	0
0	0.340930135486153	0.102	0.025	0	B Cell	SHISAL2A	imm	0
0	0.339641457732512	0.76	0.702	0	B Cell	RPL38	imm	0
0	0.336864098882053	0.962	0.952	0	B Cell	RPL18	imm	0
0	0.335467054490189	0.465	0.37	0	B Cell	IER2	imm	0
0	0.334981817033166	0.476	0.374	0	B Cell	GPSM3	imm	0
0	0.333890433681549	0.992	0.984	0	B Cell	RPL13	imm	0
0	0.333302883128066	0.972	0.964	0	B Cell	RPS28	imm	0
0	0.331676384273596	0.104	0.04	0	B Cell	RHBDF2	imm	0
0	0.329433073720867	0.325	0.225	0	B Cell	CSK	imm	0
0	0.329312886127047	0.114	0.042	0	B Cell	METTL21A	imm	0
0	0.329155016804381	0.124	0.041	0	B Cell	SNX10	imm	0
0	0.328494886156703	0.965	0.943	0	B Cell	MT-ND1	imm	0
0	0.328450656723095	0.175	0.098	0	B Cell	SSH2	imm	0
0	0.32832471280927	0.112	0.042	0	B Cell	CYSLTR1	imm	0
0	0.327473622903976	0.921	0.907	0	B Cell	MT-ND4L	imm	0
0	0.324603245386023	0.139	0.065	0	B Cell	CTSZ	imm	0
0	0.323870353031833	0.943	0.93	0	B Cell	RPL29	imm	0
0	0.323733129737486	0.124	0.053	0	B Cell	ATP2B1-AS1	imm	0
0	0.323642226260287	0.154	0.074	0	B Cell	LYSMD2	imm	0
0	0.323169720953541	0.948	0.947	0	B Cell	FAU	imm	0
0	0.318545378071322	0.969	0.96	0	B Cell	RPL34	imm	0
0	0.316214290195176	0.955	0.94	0	B Cell	RPLP2	imm	0
[truncated: 35,437 more rows]
