# Supplementary material for: Single-cell transcriptomic characterization of microscopic colitis
Source: Nat Commun. 2025 May 18;16:4618. doi: 10.1038/s41467-025-59648-8 (PMC12086216; doi:10.1038/s41467-025-59648-8)
Supplement: Supplementary file 5 — Supplementary Data 3 [file 41467_2025_59648_MOESM5_ESM.csv]

cluster	comp	gene	logFC	FDR
B Switched	CD	GBP2	2.12452855503923	0.000207285398467495
B Switched	CD	GBP1	1.55119245294823	0.00484630409634742
B Switched	CD	CCL25	2.93827294276258	0.00600065320960363
B Switched	CD	STAT1	1.73066916017599	0.00600065320960363
B Switched	CD	U62317.5	2.68824316394159	0.00600065320960363
B Switched	CD	GNLY	-3.42461846248193	0.0074799311781811
B Switched	CD	GBP4	1.59261548702459	0.00864492548520984
B Switched	CD	AL591518.1	-2.45867035578251	0.00982071153041806
B Switched	CD	TSHZ2	-2.3417207326117	0.0266092231380063
B Switched	CD	IGLV1-50	-1.9994024477263	0.096602217419255
B Switched	H	GBP2	3.01944622960557	1.07504710389754e-05
B Switched	H	GBP4	2.1212848169956	0.0062461755627858
B Switched	H	PCSK1N	-5.46731194593625	0.0062461755627858
B Switched	H	STAT1	1.76617174076001	0.0145293228382984
B Switched	H	CCL25	3.70415112369859	0.0537541298113879
B Switched	H	GBP1	1.47835235103457	0.0564883152987903
IGA_IGL	CD	IGKV1OR2-9	-3.77165575539837	0.000822902888434671
IGA_IGL	CD	FCMR	-2.35201213922056	0.000822902888434671
IGA_IGL	CD	IGKV1OR2-3	-4.14079608698418	0.00446671028546142
IGA_IGL	CD	IGKV1OR-3	-3.59343074400092	0.00850683853697152
IGA_IGL	CD	CCL25	2.8323205934168	0.0190806779011699
IGA_IGL	CD	PTP4A3	2.20846682664261	0.0190806779011699
IGA_IGL	CD	C11orf21	3.1449024154791	0.0267272310553015
IGA_IGL	CD	DPEP2	-1.85526398245669	0.0267272310553015
IGA_IGL	CD	IGKV1D-43	2.64509399982635	0.0267272310553015
IGA_IGL	CD	PDK4	-3.01005322785787	0.0267272310553015
IGA_IGL	CD	IGKJ1	4.45407846451914	0.0267272310553015
IGA_IGL	CD	STAT1	1.69934650454073	0.0267272310553015
IGA_IGL	CD	PDE7A	-1.60997761598089	0.0267272310553015
IGA_IGL	CD	IGKV1OR2-1	-4.31144215991665	0.0318469350021398
IGA_IGL	CD	FHL1	-1.57337203166998	0.0342227363583397
IGA_IGL	CD	AF165147.1	2.17110626313945	0.0342227363583397
IGA_IGL	CD	RTN4IP1	2.07763727806604	0.0342227363583397
IGA_IGL	CD	IGKV1-9	5.89302991524887	0.0342227363583397
IGA_IGL	CD	IGKV2D-30	6.14795049161557	0.0353652968766204
IGA_IGL	CD	IGKV1-8	5.2209459919093	0.0353652968766204
IGA_IGL	CD	AC026725.1	-3.05282957557928	0.0355651624180476
IGA_IGL	CD	AL159163.1	-3.54273727742897	0.0413162955837583
IGA_IGL	CD	IGKV1D-37	6.56844636024692	0.0413162955837583
IGA_IGL	CD	TLR10	3.69921812068192	0.0413162955837583
IGA_IGL	CD	ST3GAL6	-1.56500393706864	0.0413162955837583
IGA_IGL	CD	CSDC2	-2.89230527284459	0.0413162955837583
IGA_IGL	CD	PALD1	-2.61581745071631	0.0413162955837583
IGA_IGL	CD	IQCN	-2.76380183488875	0.0413162955837583
IGA_IGL	CD	NPTX2	-3.43142095867544	0.0413162955837583
IGA_IGL	CD	SORT1	-2.23720460774784	0.0430798508251352
IGA_IGL	CD	U62317.2	3.66567405674614	0.0444393625428601
IGA_IGL	CD	CIP2A	2.31820850848272	0.0488719712855931
IGA_IGL	CD	IGHV7-40	-3.58669292528804	0.0572888007225709
IGA_IGL	CD	SERPINE2	-2.65125462996011	0.0584967756045204
IGA_IGL	CD	BACH2	-2.31108523623273	0.0584967756045204
IGA_IGL	CD	ADAMDEC1	-2.11779808717754	0.0584967756045204
IGA_IGL	CD	BGLAP	-2.17271900072906	0.0584967756045204
IGA_IGL	CD	COL9A2	-1.55609943530181	0.0584967756045204
IGA_IGL	CD	PRSS21	1.9112012957826	0.0589343820031034
IGA_IGL	CD	TUBB6	-2.91553525022353	0.0598319496304635
IGA_IGL	CD	IGKV3D-11	4.10258775907632	0.0611865662131821
IGA_IGL	CD	TIMD4	2.3024141724485	0.0647951086742335
IGA_IGL	CD	WIZ	-1.56777803866684	0.0647951086742335
IGA_IGL	CD	NT5E	-1.59379151900586	0.0647951086742335
IGA_IGL	CD	ZBTB22	-1.9395472569448	0.0647951086742335
IGA_IGL	CD	POU5F1	3.32120129439932	0.0647951086742335
IGA_IGL	CD	RUFY4	3.38376752564996	0.0647951086742335
IGA_IGL	CD	MSLN	-3.32285688285828	0.0647951086742335
IGA_IGL	CD	AC062017.1	1.56071971088872	0.0647951086742335
IGA_IGL	CD	PCDHB14	-2.80323083908057	0.0647951086742335
IGA_IGL	CD	FAM83H	-2.84713310809225	0.0647951086742335
IGA_IGL	CD	CCDC149	-2.87119817044515	0.0647951086742335
IGA_IGL	CD	CYP2J2	-2.93926961496615	0.0647951086742335
IGA_IGL	CD	ABO	-3.94858047464051	0.0657176643820979
IGA_IGL	CD	SLA2	-1.84197560413653	0.0675367412646207
IGA_IGL	CD	LILRA2	-2.47851420135007	0.0718853668881171
IGA_IGL	CD	ICA1	-2.62011341605931	0.0718853668881171
IGA_IGL	CD	GPRC5D-AS1	2.28063611588794	0.0720074561477659
IGA_IGL	CD	AP001056.2	3.46827337941433	0.0731212450095639
IGA_IGL	CD	SAPCD1-AS1	-2.49944325934046	0.0778274783535033
IGA_IGL	CD	HOXB2	1.90113778496164	0.0798989334344316
IGA_IGL	CD	AP003721.4	2.00435084380341	0.0864547806773427
IGA_IGL	CD	CLIC3	1.94687899362372	0.0918999775019679
IGA_IGL	H	FCMR	-2.74446337149716	2.80553749155864e-06
IGA_IGL	H	SMOX	2.66515591026287	2.33995035241586e-05
IGA_IGL	H	CCDC149	-3.40840927388229	5.92743476531925e-05
IGA_IGL	H	TP53I11	3.33943381376572	0.000131208690624115
IGA_IGL	H	ICA1	-3.30043900457256	0.000131208690624115
IGA_IGL	H	AF165147.1	2.54553966846484	0.000265339885466932
IGA_IGL	H	IGKV1OR22-1	-3.77495843115774	0.000265339885466932
IGA_IGL	H	C4B	3.7564561024233	0.000265339885466932
IGA_IGL	H	TCF19	2.01328187769873	0.00046175802284559
IGA_IGL	H	TBXAS1	2.14861921468242	0.00108993059893696
IGA_IGL	H	AC012368.1	1.88391403428153	0.00119317655473092
IGA_IGL	H	IGHVII-43-1	-2.9108691498625	0.00119317655473092
IGA_IGL	H	LILRA2	-2.81560372480306	0.00124921482511198
IGA_IGL	H	IGKV1D-42	-2.9212874051886	0.00142843288378616
IGA_IGL	H	CLDN14	2.62761970678726	0.00245595538320687
IGA_IGL	H	IGKV1-13	2.4659430405433	0.0026177535387627
IGA_IGL	H	RASSF4	2.15252172433056	0.00317963398379057
IGA_IGL	H	SLC2A5	2.18838164804172	0.00317963398379057
IGA_IGL	H	IGHV3-37	3.8464357415617	0.00412952867920129
IGA_IGL	H	IGKV2-4	3.33532758381603	0.00445159226566156
IGA_IGL	H	PTP4A3	1.85240629025009	0.00445159226566156
IGA_IGL	H	IGKV1D-37	7.51778563328354	0.00612247653515802
IGA_IGL	H	AC099063.4	2.39017988565533	0.00694444287901412
IGA_IGL	H	GPR137B	-2.19288861906193	0.00694444287901412
IGA_IGL	H	LINC02240	-2.6684737613481	0.00718581018067215
IGA_IGL	H	AL590714.1	2.20764591436069	0.0102438558925088
IGA_IGL	H	RNF144A	-1.85563687618483	0.0102438558925088
IGA_IGL	H	CD163L1	-2.24420595820604	0.0110528460074698
IGA_IGL	H	IGKV3D-7	-4.04046120153964	0.0127142685474692
IGA_IGL	H	OXT	2.11086551284456	0.014379696785288
IGA_IGL	H	IGKV1D-43	2.07838316613185	0.015128153348469
IGA_IGL	H	FRGCA	1.92068941688552	0.0167156384849422
IGA_IGL	H	HVCN1	-1.70784563059069	0.0170689188632785
IGA_IGL	H	LINC00877	2.00863899799171	0.0174024139891148
IGA_IGL	H	PDE7A	-1.50876436525227	0.0175188930185941
IGA_IGL	H	CLIC3	2.04354730561532	0.0181518348865264
IGA_IGL	H	PDIA2	2.6178411563407	0.0181518348865264
IGA_IGL	H	POMZP3	2.36919158636915	0.0183560178334094
IGA_IGL	H	IGKV2-29	4.10083834221602	0.0183560178334094
IGA_IGL	H	BACH2	-2.15980204381815	0.0183560178334094
IGA_IGL	H	CCL25	1.84927219070463	0.0183560178334094
IGA_IGL	H	LINC00621	-2.37507813973819	0.0183560178334094
IGA_IGL	H	ITGB8	-2.66896850974924	0.0183560178334094
IGA_IGL	H	AL357992.1	-2.1636994295549	0.0183560178334094
IGA_IGL	H	ZCWPW2	2.34775707479102	0.0183560178334094
IGA_IGL	H	SPINK2	-1.92234201968577	0.0183560178334094
IGA_IGL	H	LMF1	1.56755036554862	0.0183560178334094
IGA_IGL	H	PABPC4	-1.59470639681657	0.020331611284477
IGA_IGL	H	ABCC4	1.88147606058232	0.020331611284477
IGA_IGL	H	TUSC1	-2.37095796611062	0.020331611284477
IGA_IGL	H	STEAP1	-2.42997782028827	0.020331611284477
IGA_IGL	H	RUFY4	2.33216856431368	0.0209447852822049
IGA_IGL	H	IER3-AS1	1.64340533616747	0.0209447852822049
IGA_IGL	H	IGHV1OR16-3	4.60870436327054	0.0218400009511419
IGA_IGL	H	IL3RA	2.53428227747583	0.0218400009511419
IGA_IGL	H	NT5E	-1.63633288133888	0.0218400009511419
IGA_IGL	H	IGHV3-76	3.5733585029697	0.0218888771295642
IGA_IGL	H	POU5F1	2.06029376908178	0.0228838213743164
IGA_IGL	H	C4A	2.25659310442616	0.0267759666802582
IGA_IGL	H	STAT1	1.43190116186263	0.0272048465833282
IGA_IGL	H	DHRS9	-3.01949016905875	0.0284732804129648
IGA_IGL	H	AC022915.2	-2.5345343745373	0.0292271889446495
IGA_IGL	H	ZDHHC14	-1.66246560820372	0.0311382963301162
IGA_IGL	H	ZSCAN18	-1.63370775041464	0.0344582486848404
IGA_IGL	H	LGALS3BP	2.7755689195899	0.0347632953185671
IGA_IGL	H	LRRK2	-1.71785802418407	0.0350496782590293
IGA_IGL	H	IGHEP1	-2.27082771589848	0.0367065917066403
IGA_IGL	H	IGHVII-51-2	-2.31120942068915	0.0367065917066403
IGA_IGL	H	LIX1-AS1	-2.2410941932832	0.0367065917066403
IGA_IGL	H	PCSK1N	-3.87630405796007	0.0368145599715134
IGA_IGL	H	IGKV2OR22-4	2.58966264898717	0.0381664055711027
IGA_IGL	H	FOXP1	-1.601669213626	0.0381664055711027
IGA_IGL	H	TNFSF13B	1.7098048638025	0.0402815699491717
IGA_IGL	H	LINC01679	1.6365015879963	0.0410056552453176
IGA_IGL	H	AC024592.3	1.66657433562603	0.0419598728363136
IGA_IGL	H	HOMER3	-1.36942746422583	0.0419598728363136
IGA_IGL	H	YBX3	-1.74817684324552	0.0438970046114774
IGA_IGL	H	LYPD6B	-1.43338009645575	0.0450570488081565
IGA_IGL	H	AL365277.1	-2.19106209785192	0.0512341284900011
IGA_IGL	H	ACOXL	1.7906963270663	0.0514077002928501
IGA_IGL	H	PTGS1	1.97016750749958	0.058405337339001
IGA_IGL	H	LAG3	1.99495751733565	0.0592688487365151
IGA_IGL	H	AHNAK	-1.43241803817238	0.061335907291752
IGA_IGL	H	AC093677.2	2.20679805401413	0.0613883515234267
IGA_IGL	H	C1orf61	1.31431935313278	0.0613883515234267
IGA_IGL	H	IGHVIII-51-1	2.24306718678538	0.0628050292471621
IGA_IGL	H	ZNF573	-1.59849518633523	0.0628050292471621
IGA_IGL	H	IGHV2OR16-5	-2.33747355428101	0.0632490466844139
IGA_IGL	H	AC087071.1	1.95803996294634	0.0632490466844139
IGA_IGL	H	KIAA0895L	1.97570916474595	0.0632490466844139
IGA_IGL	H	PRSS21	1.53802119572144	0.0654252839144032
IGA_IGL	H	AXIN2	-2.15192398726832	0.0659600767972511
IGA_IGL	H	IGKV5-2	3.46195334423456	0.0659600767972511
IGA_IGL	H	MYL4	1.9134011897185	0.0659600767972511
IGA_IGL	H	IFI27	1.86928799474144	0.0664529082762564
IGA_IGL	H	AC002480.2	2.53795544117219	0.0664529082762564
IGA_IGL	H	IGKJ3	3.03735125952764	0.0664529082762564
IGA_IGL	H	IGHV3-16	-1.90064297360195	0.0701744742399973
IGA_IGL	H	CD19	1.28446370717385	0.0716998071054337
IGA_IGL	H	NBPF14	2.06894176321662	0.0716998071054337
IGA_IGL	H	VPREB1	-2.42879780876438	0.0716998071054337
IGA_IGL	H	SERPINI1	1.46226192770504	0.0716998071054337
IGA_IGL	H	HIST1H1C	1.39996867124077	0.0716998071054337
IGA_IGL	H	HIST1H2AL	1.57115915686036	0.0716998071054337
IGA_IGL	H	CCL3	-2.64577325016675	0.0716998071054337
IGA_IGL	H	CNKSR1	1.27126791361008	0.0716998071054337
IGA_IGL	H	CALHM6	-1.95828279300966	0.0724235844539115
IGA_IGL	H	HLA-C	1.49166119525955	0.0731500879784912
IGA_IGL	H	VAV3	-1.7807096729872	0.0749819944275352
IGA_IGL	H	IGKV1-27	1.88562691057599	0.0751592072224186
IGA_IGL	H	IGLV9-49	6.10785884982144	0.081657610186484
IGA_IGL	H	CRNDE	-1.51770977264534	0.0822279959339245
IGA_IGL	H	EFNA1	1.58731769817438	0.0822279959339245
IGA_IGL	H	PDZD7	2.38763455355539	0.0822279959339245
IGA_IGL	H	FIRRE	2.40528237606032	0.0822279959339245
IGA_IGL	H	IGKV2OR2-1	2.5388645129579	0.0822279959339245
IGA_IGL	H	U62317.5	1.26698357317191	0.0829386143529997
IGA_IGL	H	CCSAP	-1.34729237338007	0.0842081405820009
IGA_IGL	H	IGHV3-33-2	2.10665062633307	0.0884849171829131
IGA_IGL	H	CCND2	1.32266410985867	0.0884849171829131
IGA_IGL	H	NECTIN2	2.14154930053837	0.0884849171829131
IGA_IGL	H	LINC02446	2.19042302326871	0.0884849171829131
IGA_IGL	H	PAX8	-1.61373360988303	0.0884849171829131
IGA_IGL	H	BTN1A1	-1.8228511995115	0.0884849171829131
IGA_IGL	H	CXCL10	-1.75733708983239	0.0884849171829131
IGA_IGL	H	LINC02413	-2.11253827515603	0.0888702170560273
IGA_IGL	H	DCBLD2	-2.14160010623878	0.0888702170560273
IGA_IGL	H	HOXB2	1.47430966687811	0.0890672239073193
IGA_IGL	H	ID2	-1.51533578543869	0.0890672239073193
IGA_IGL	H	COCH	1.74997594319222	0.0890790839486532
IGA_IGL	H	KYNU	-1.77657941869955	0.0890790839486532
IGA_IGL	H	CD48	-1.1800874313535	0.0890790839486532
IGA_IGL	H	ZBTB22	-1.65931194446132	0.0906152193783853
IGA_IGL	H	C16orf72	-1.28497584383877	0.0906152193783853
IGA_IGL	H	IGHVIII-44	2.39458936151875	0.0906152193783853
IGA_IGL	H	DCC	1.63596955823444	0.0933530603747245
IGA_IGL	H	AF213884.3	-1.66096673369822	0.0949267054443804
IGA_IGL	H	AC243960.3	1.57891975794673	0.0957673115355104
IGA_IGL	H	NUSAP1	1.86894282775714	0.0993076005884505
IGA_IGL	H	TSC22D1	1.45791712799538	0.0993076005884505
Cycling T GD	CD	IFNG	5.75660452666138	3.39473263609318e-11
Cycling T GD	CD	TRBV5-1	6.39894356041566	6.61095197505508e-10
Cycling T GD	CD	FCER1G	-2.43274319368976	5.14781368841528e-06
Cycling T GD	CD	CAPG	-2.26898899051344	4.75132109601584e-05
Cycling T GD	CD	TRAV27	5.28143287999863	8.8892633185613e-05
Cycling T GD	CD	TRBV29-1	5.01670946714081	0.000245032257720168
Cycling T GD	CD	TRGV4	-1.94504356776559	0.0013198418781804
Cycling T GD	CD	PTGER2	-2.42656190080144	0.00148576420823447
Cycling T GD	CD	HLA-DQA1	3.47149310616065	0.00166837471452275
Cycling T GD	CD	BATF	2.039575179491	0.00228923586114052
Cycling T GD	CD	MSC	4.66214056566655	0.00305093293843166
Cycling T GD	CD	CA10	-3.9614023246413	0.00337642037687433
Cycling T GD	CD	TXK	-2.22399337479449	0.00532806798132604
Cycling T GD	CD	CD6	2.38366492622005	0.00532806798132604
Cycling T GD	CD	SMCO4	1.96247219932875	0.0079336659827344
Cycling T GD	CD	TESC	1.91417330715587	0.00804464771819847
Cycling T GD	CD	HLA-DQA2	2.65732062954756	0.00804464771819847
Cycling T GD	CD	LGALS1	-1.65225929082829	0.0128081992380511
Cycling T GD	CD	HLA-DRB5	1.75665133187966	0.0159973000183754
Cycling T GD	CD	KLHL23	-2.53382645620306	0.0169445735843349
Cycling T GD	CD	AC245595.1	4.17049270841518	0.0183751813817772
Cycling T GD	CD	SH2D1B	-1.9766361677979	0.0217768694620688
Cycling T GD	CD	TMEM273	-3.63775436082168	0.0218770765190886
Cycling T GD	CD	TRAV22	3.6508180479268	0.0276534179373225
Cycling T GD	CD	TRBJ1-1	4.05228840848341	0.0322302292105323
Cycling T GD	CD	TCEAL4	-3.50034859516885	0.0329004065641181
Cycling T GD	CD	ADGRG3	-3.21659345200063	0.0353713380339904
Cycling T GD	CD	TRBV5-5	3.95458409235483	0.0373622821940397
Cycling T GD	CD	MAP3K20	2.87946739919443	0.0456040772025166
Cycling T GD	CD	MSC-AS1	3.91206040215043	0.0456690421391062
Cycling T GD	CD	FAM57A	-3.857834165572	0.0456690421391062
Cycling T GD	CD	TMEM173	3.96493051397699	0.0456690421391062
Cycling T GD	CD	RNF130	-2.30294232037562	0.052149385283645
Cycling T GD	CD	GBP5	1.72435324393359	0.0522963778445053
Cycling T GD	CD	FCRL4	-3.41260553671781	0.0522963778445053
Cycling T GD	CD	MYO7A	3.3438722281148	0.0548950876890025
Cycling T GD	CD	PRNP	-1.90008920729862	0.0625847080312535
Cycling T GD	CD	KLRF2	-3.38939216547691	0.0633870115147999
Cycling T GD	CD	HLA-DRA	1.51961718424904	0.0639648136137849
Cycling T GD	CD	MT1E	3.28768270410525	0.0719232268770006
Cycling T GD	CD	PAG1	1.87599667642906	0.0738900782946851
Cycling T GD	CD	LILRB1	-3.00395149623574	0.0755638212041973
Cycling T GD	CD	SAMSN1	-1.59411881076701	0.0816995515278394
Cycling T GD	CD	DOCK7	-3.54877704293438	0.0861336331993946
Cycling T GD	CD	RTKN2	2.70428822475927	0.0866583081223507
Cycling T GD	CD	SPON1	-3.63374347391822	0.0950238496816212
Cycling T GD	CD	MIAT	2.20336733346255	0.0950238496816212
Cycling T GD	CD	DHRS3	-2.93765247398331	0.0966725167981037
Cycling T GD	H	TRBV5-1	6.39894356041566	3.85036930284599e-06
Cycling T GD	H	IFNG	4.4908390230932	3.85036930284599e-06
Cycling T GD	H	LGALS1	-2.424971211474	3.85036930284599e-06
Cycling T GD	H	FCER1G	-2.34343644694034	7.54105846286953e-05
Cycling T GD	H	NENF	-2.87202959434659	0.000542088377603763
Cycling T GD	H	CAPG	-2.16583382590751	0.000542088377603763
Cycling T GD	H	CD6	3.5772351885783	0.00103543617390496
Cycling T GD	H	KIFC3	-3.6918508517189	0.00119100015421913
Cycling T GD	H	HLA-DRA	2.38788052707396	0.00119100015421913
Cycling T GD	H	TRDV2	5.52735292943023	0.00213735290436361
Cycling T GD	H	ZNF677	-4.78531087904581	0.00213735290436361
Cycling T GD	H	PAG1	3.42085830990345	0.00240433727087
Cycling T GD	H	HLA-DRB1	2.14344641940634	0.00241528480556358
Cycling T GD	H	PLK1	-2.68369573596372	0.00250605594922556
Cycling T GD	H	TRBV27	5.47352864821639	0.00258617285501131
Cycling T GD	H	BATF	2.31905326376473	0.00268098882776395
Cycling T GD	H	TXK	-2.38184628861831	0.0028092847625258
Cycling T GD	H	GNPTAB	-2.26618532992341	0.00311459075660228
Cycling T GD	H	IGHV1-18	-4.4873257266869	0.00504068593288576
Cycling T GD	H	TAF10	-2.87998642551023	0.00564891623538173
Cycling T GD	H	FAM81A	-3.34663650464123	0.00923509593877048
Cycling T GD	H	CHPT1	-3.90592975711103	0.00923509593877048
Cycling T GD	H	TRBV29-1	5.01670946714081	0.00992484755435323
Cycling T GD	H	HIST1H1E	-1.68304233633931	0.00992484755435323
Cycling T GD	H	TMEM273	-3.94191611762466	0.0102468330702069
Cycling T GD	H	LINC02132	-3.55235755030644	0.0102468330702069
Cycling T GD	H	ZBTB16	-3.50097326413214	0.0134563362383891
Cycling T GD	H	BAIAP2	-3.2995477281363	0.0134563362383891
Cycling T GD	H	STUB1	-1.78004912089245	0.0227885408027994
Cycling T GD	H	PLEKHA5	-4.25246250136143	0.0227885408027994
Cycling T GD	H	JAKMIP1	3.28737929417437	0.0252948331494667
Cycling T GD	H	TRBV12-3	-3.75144314884623	0.0252948331494667
Cycling T GD	H	HLA-DPB1	1.8658173155226	0.0300592581241099
Cycling T GD	H	LRRC25	-4.12808033231893	0.0372694325163259
Cycling T GD	H	UBE2C	-1.55456503168769	0.0372694325163259
Cycling T GD	H	RHOBTB3	-4.12484612202585	0.0372694325163259
Cycling T GD	H	SMCO4	1.94075240931405	0.0385351303656628
Cycling T GD	H	AREG	-3.31931066178955	0.0389183531526119
Cycling T GD	H	RAC1	-1.68065355842247	0.04138299344667
Cycling T GD	H	TRBV12-4	4.72979554748974	0.0431524257134541
Cycling T GD	H	TRAV27	3.63770258852762	0.0431524257134541
Cycling T GD	H	MSC	4.66214056566655	0.0439559994732077
Cycling T GD	H	COPRS	-2.41634796013092	0.0447641932050101
Cycling T GD	H	TIE1	-3.56890602059721	0.0448241448491376
Cycling T GD	H	ZNF667-AS1	-3.50079198488107	0.0501304927213423
Cycling T GD	H	FCRL4	-3.60040727565421	0.0511839926625192
Cycling T GD	H	YWHAH	-1.55780383898545	0.0514430186927672
Cycling T GD	H	METTL24	-3.98775622100098	0.053262900565952
Cycling T GD	H	TOP2A	-1.49577717147053	0.0576807151259915
Cycling T GD	H	MYO7A	4.53167578338848	0.0576807151259915
Cycling T GD	H	CEBPD	-2.16043426803394	0.0576807151259915
Cycling T GD	H	GNB2	-1.53493113167156	0.0588996074645425
Cycling T GD	H	CDCA7L	2.48744795550478	0.0594143856365454
Cycling T GD	H	HLA-DQB1	2.47971184783128	0.0594143856365454
Cycling T GD	H	LDLR	3.52861594909512	0.0594143856365454
Cycling T GD	H	PRKAR2B	-3.48679015792181	0.0594143856365454
Cycling T GD	H	MMP23B	-3.16778866952867	0.0594143856365454
Cycling T GD	H	SIT1	2.39283246735978	0.0594143856365454
Cycling T GD	H	SAMSN1	-1.67095026029	0.0594143856365454
Cycling T GD	H	LINC00402	-3.46974803758469	0.0594143856365454
Cycling T GD	H	RNF130	-2.32631863070099	0.0594143856365454
Cycling T GD	H	ABCD2	3.05769307803193	0.0594143856365454
Cycling T GD	H	SPINK2	-2.53007453289245	0.0594143856365454
Cycling T GD	H	HLA-DRB5	1.6596670467814	0.0637062589841233
Cycling T GD	H	AIG1	-2.93964877534855	0.0637062589841233
Cycling T GD	H	PHGDH	4.45179615570679	0.0664049209914935
Cycling T GD	H	GCLC	-3.13313094322915	0.0682401572559407
Cycling T GD	H	SNF8	-1.64527239253181	0.0683013596926167
Cycling T GD	H	ADGRG3	-3.20107676705788	0.0683013596926167
Cycling T GD	H	KLRF2	-3.44064961312312	0.0683013596926167
Cycling T GD	H	MAP3K20	3.42389046633816	0.0687147490555395
Cycling T GD	H	TSPAN13	-3.32506854096117	0.0749955780246245
Cycling T GD	H	KLRC1	-1.47476813404054	0.0751587959173607
Cycling T GD	H	USP13	-3.72903048127543	0.0868059768428823
Cycling T GD	H	SLC9A3R2	-3.80941437688945	0.0868059768428823
Cycling T GD	H	CKB	-3.80540296258429	0.0868059768428823
Cycling T GD	H	LTC4S	-3.92673657071955	0.0868059768428823
Cycling T GD	H	TRBV3-1	5.30461675460963	0.0868059768428823
Cycling T GD	H	TIAM1	-3.34123348076453	0.0868059768428823
Cycling T GD	H	SOCS1	-2.03172967567911	0.0913788538365036
Cycling T GD	H	GALNT10	-2.70979968726636	0.0913788538365036
Cycling T GD	H	GZMM	1.53783381216812	0.0949502798932994
T GD	CD	LINC00402	-3.741794034786	3.16501543005172e-11
T GD	CD	TOX2	4.18499775717058	3.46818860131352e-09
T GD	CD	SPON1	-4.26973366317485	5.33015486499747e-09
T GD	CD	DHRS3	-3.45184157438626	5.6103995316575e-09
T GD	CD	MSC	4.25608384066864	8.56755053558573e-09
T GD	CD	ETV7	3.98457460935731	1.57878075266966e-07
T GD	CD	CDCA7	3.31909629301114	4.28097962924661e-07
T GD	CD	FAM171A1	-4.0742131334686	4.28097962924661e-07
T GD	CD	MYO7A	3.84892535906147	9.09473194280416e-07
T GD	CD	SETBP1	2.90181732154876	9.60200322483504e-07
T GD	CD	PTGDR	-2.25271932691274	2.38208558085963e-06
T GD	CD	ICAM2	-2.25481788063038	2.79955466711602e-06
T GD	CD	IFNG	4.29167591798342	4.7983101440222e-06
T GD	CD	MSC-AS1	4.09814013569977	4.7983101440222e-06
T GD	CD	CD6	3.03372061166186	4.98619445954768e-06
T GD	CD	N4BP3	-3.38410007165798	5.65857081121047e-06
T GD	CD	INPP4B	2.05263663278058	5.65857081121047e-06
T GD	CD	CDKN2C	-2.46133138939537	8.50830898415681e-06
T GD	CD	ZNRF1	2.5864548401669	8.50830898415681e-06
T GD	CD	MYBL1	-2.05070454753461	9.248681762467e-06
T GD	CD	KCNN4	3.01699326077246	1.29620874129497e-05
T GD	CD	DOK7	-3.31505115104723	1.47954838817628e-05
T GD	CD	CA10	-2.25187444196519	1.80490741488238e-05
T GD	CD	RNF130	-2.73759753349609	2.28475779059116e-05
T GD	CD	PRNP	-1.97136121427824	3.76734261620362e-05
T GD	CD	TRBV6-1	4.99097002041148	3.76734261620362e-05
T GD	CD	CADM1	3.84662201623538	4.24016510190533e-05
T GD	CD	NPM2	-2.21849135529083	4.24016510190533e-05
T GD	CD	BTLA	2.46723407373848	5.45285890279058e-05
T GD	CD	PAG1	2.55675368512025	5.45285890279058e-05
T GD	CD	CEND1	3.21590660476684	5.45285890279058e-05
T GD	CD	GBP1	1.76322337513007	5.77736041115069e-05
T GD	CD	STAT1	2.04605074933701	6.08522573080425e-05
T GD	CD	TMCC3	-2.79735434374583	6.08522573080425e-05
T GD	CD	C15orf53	3.00461473304718	7.07666846809474e-05
T GD	CD	TBXAS1	2.89874123504079	0.000106498586420765
T GD	CD	VCAM1	4.44214778675044	0.000106498586420765
T GD	CD	HIVEP3	2.17900359913492	0.000110225102640415
T GD	CD	GRAMD2B	-2.35598925110656	0.000116472853683842
T GD	CD	MIR181A1HG	3.89442445494354	0.000118903813729843
T GD	CD	TRBV10-2	3.69109493874977	0.000118903813729843
T GD	CD	CEBPE	3.01434404646088	0.000183439225702052
T GD	CD	EPHA1	-1.82520465521721	0.000189698729635085
T GD	CD	CXXC5	-1.78981550514795	0.000189970675455459
T GD	CD	EXD2	-2.57533906838368	0.000189970675455459
T GD	CD	COL9A3	-2.86047828842302	0.000190455207718337
T GD	CD	AC245595.1	3.5598982085707	0.000196276450656048
T GD	CD	ADGRG6	-2.74179275186495	0.000218375430522011
T GD	CD	FGF9	3.18068109725649	0.000218375430522011
T GD	CD	TRBV18	3.30483807302496	0.0002549714104602
T GD	CD	TRBV5-5	5.48613873889975	0.000258126391136878
T GD	CD	FCRL1	-2.15661516554823	0.000260545559347254
T GD	CD	TMEM74B	2.91921563452059	0.000260545559347254
T GD	CD	MICAL3	-2.44754741477388	0.000287556060971142
T GD	CD	HLA-DQA1	2.64553453979399	0.000287556060971142
T GD	CD	GADD45G	1.95719099245143	0.000287556060971142
T GD	CD	VDR	2.83080515221656	0.000296626308910238
T GD	CD	LOXL1-AS1	-2.78871660034169	0.000296626308910238
T GD	CD	ZBTB16	-2.63020274474747	0.000304828359178219
T GD	CD	LINC02539	2.81520273978182	0.000306262915338959
T GD	CD	MAP3K20	2.65563603403808	0.000332116948663271
T GD	CD	GGT7	-2.28583186960031	0.000332116948663271
T GD	CD	IL10	3.52786395843982	0.000333177778372563
T GD	CD	LINC01943	2.93526510137349	0.000364692033561558
T GD	CD	NELL2	2.35097644114524	0.000387115711762142
T GD	CD	SLAMF1	2.69780478922363	0.000396540532079899
T GD	CD	CASS4	1.66078768246538	0.000437569111622042
T GD	CD	IGHV3-30	3.16458764811757	0.000460559347168584
T GD	CD	RASGRF2	-2.46181356593517	0.000460559347168584
T GD	CD	SMCO4	2.15882753727481	0.000503299876551778
T GD	CD	TNFSF10	1.50006361401261	0.000576419692736903
T GD	CD	TRBJ2-1	-2.20703761287631	0.000576419692736903
T GD	CD	TRPS1	1.96717292369252	0.000586950289682631
T GD	CD	TRAV2	2.85427033464374	0.000599446232376725
T GD	CD	PECAM1	1.66837184692022	0.000611669393158026
T GD	CD	TRBV4-1	4.25558667180918	0.00064704841372778
T GD	CD	AC010424.3	3.96049206814413	0.000710721325472415
T GD	CD	TSPAN4	-1.8583929870327	0.000736469868249186
T GD	CD	HLA-DRA	1.76545216710014	0.000766561014114787
T GD	CD	SLAMF8	1.55166492741351	0.00081109351405755
T GD	CD	KLHL23	-3.02479151616701	0.000904338934380485
T GD	CD	TRERF1	1.42958964859479	0.000907416739278762
T GD	CD	PHLPP1	-2.87824934221199	0.000907416739278762
T GD	CD	ISM1	-2.92912002281453	0.000907416739278762
T GD	CD	CNR2	-2.84130068274205	0.000907416739278762
T GD	CD	FOXP2	2.83041135476899	0.000946340069108206
T GD	CD	GBP4	1.23506264778542	0.000946340069108206
T GD	CD	DMKN	-2.15123056592124	0.00106346794480441
T GD	CD	LRRC25	-3.27849198183565	0.00108602750453805
T GD	CD	QPCT	-1.94542243822177	0.00108602750453805
T GD	CD	PARP9	1.27478118700614	0.00111290024881818
T GD	CD	FRMD4A	-2.35191438696593	0.00113469662857049
T GD	CD	TXK	-2.28848351011553	0.00115152089386945
T GD	CD	TRAV9-2	2.86487002784108	0.00164268823257166
T GD	CD	MT1E	2.77317699919433	0.00174408711357935
T GD	CD	HSPA1B	-1.84353577058353	0.0017957902542218
T GD	CD	CCNJL	-2.67136438286187	0.0018291959788845
T GD	CD	ARAP3	-2.55321767062623	0.0018291959788845
T GD	CD	LINC02132	-1.93236133229237	0.00188976060587949
T GD	CD	TNFRSF25	2.04035700705892	0.0018961743332432
T GD	CD	SERPINE2	-2.83027630988498	0.00202968865745604
T GD	CD	FBP1	-2.24180437767982	0.00202968865745604
T GD	CD	TTC24	2.03973086750299	0.00219018536012379
T GD	CD	IQCD	3.04895311940918	0.00233540319363361
T GD	CD	ATP1B1	-2.34172006616384	0.00233579322914691
T GD	CD	GLUL	-1.92210799897315	0.00255657093401357
T GD	CD	ASAP1	1.63274723979684	0.00258160366274811
T GD	CD	LINC01637	-2.66214269793	0.00260084001267649
T GD	CD	PLAC8	-2.22090295085014	0.00266126731185871
T GD	CD	AC008035.1	-1.40934824606846	0.00268745978196339
T GD	CD	CCDC50	-1.36988315185295	0.00268884739347955
T GD	CD	SSBP2	-1.73121683023609	0.00279749184534443
T GD	CD	TFRC	1.47207557447511	0.00283875423933933
T GD	CD	AL591468.1	2.49805208383503	0.00308091702646673
T GD	CD	TRAV1-1	4.24537397088239	0.00308091702646673
T GD	CD	PEX11A	-1.73482610710097	0.0031231998178759
T GD	CD	CDC42EP3	-1.20875003373315	0.00319963095756008
T GD	CD	TRIB1	3.22429280598514	0.00319963095756008
T GD	CD	FHL1	-2.64198444184614	0.00347033821779537
T GD	CD	PAWR	-2.29448853500364	0.00348978945875099
T GD	CD	LRP12	2.82506238447699	0.00350561652989636
T GD	CD	AC084048.1	3.1380313051539	0.0035704611572197
T GD	CD	SYCE1	2.97741021937273	0.0035704611572197
T GD	CD	MIAT	1.97469128137541	0.0035704611572197
T GD	CD	TESC	1.74608796146987	0.0035704611572197
T GD	CD	MAFB	-2.8467676734763	0.0035704611572197
T GD	CD	NEFM	-2.84202511441446	0.0035704611572197
T GD	CD	AIG1	-1.67304916955285	0.00359443586109259
T GD	CD	JAZF1	-1.85677844799051	0.00359902335517189
T GD	CD	FAM53B	1.90896323806681	0.00366648993940544
T GD	CD	FAM81A	-1.77806361928736	0.00385583029885317
T GD	CD	MYO1D	-2.0093098135386	0.00385583029885317
T GD	CD	TRBV25-1	-4.42435104361055	0.00385583029885317
T GD	CD	BATF	1.70140682050224	0.00385583029885317
T GD	CD	BCL3	2.20211583649647	0.00425241547189815
T GD	CD	ITGAX	3.43969094970408	0.00425241547189815
T GD	CD	PTPRK	3.91359181533803	0.00425241547189815
T GD	CD	PDLIM1	-1.79373663789564	0.00425241547189815
T GD	CD	CD79A	2.32577810478315	0.00432253391693357
T GD	CD	TP53INP1	1.39754321891551	0.00479355405510327
T GD	CD	FCHO2	-2.01698034797781	0.00479355405510327
T GD	CD	TMEM273	-2.37211882505834	0.00498925172125239
T GD	CD	AL356276.1	-3.09513636628989	0.00502941581540576
T GD	CD	CTLA4	3.51220018432817	0.00502941581540576
T GD	CD	SOCS2	-2.07705907518294	0.00502941581540576
T GD	CD	HECW2	2.22173794094933	0.00517941042084935
T GD	CD	IQCN	-2.57596721603831	0.00542343127376699
T GD	CD	CLU	2.30969827338428	0.00542343127376699
T GD	CD	ADGRG5	1.75648729462338	0.00562984830440776
T GD	CD	GBP5	1.39972181379108	0.00573369426595495
T GD	CD	TRBV7-2	4.39237898705513	0.00630463032269788
T GD	CD	WWC2	-2.48286968544052	0.00630463032269788
T GD	CD	CCR9	-1.92446325997531	0.00651245547336177
T GD	CD	FCER1G	-2.8469458721402	0.00666527458564876
T GD	CD	GALNT8	-2.7140674948443	0.00666527458564876
T GD	CD	GPHN	-1.62562290806973	0.00666527458564876
T GD	CD	KIF26B	-2.52512064498618	0.00666527458564876
T GD	CD	INPP5F	1.29782268354584	0.00666527458564876
T GD	CD	MAML3	-2.86489276085412	0.00666527458564876
T GD	CD	LILRB2	-2.74988907271732	0.00679043926155078
T GD	CD	TRIO	-2.19830160464945	0.00708753744976996
T GD	CD	FCRL4	-3.30503618640418	0.00755710699199313
T GD	CD	PTGER2	-1.37859800734237	0.00755710699199313
T GD	CD	TMEM178A	-2.77176096278387	0.00755710699199313
T GD	CD	SORBS3	-1.56305349247556	0.00819610533625566
T GD	CD	ELFN1-AS1	-2.36089464920935	0.00819610533625566
T GD	CD	TMEM220	-2.24770852573331	0.00819610533625566
T GD	CD	CHN1	3.27732045249644	0.00847124804776072
T GD	CD	DPF3	1.97183087141719	0.0084853311789842
T GD	CD	CACNA1D	2.95152928298539	0.0086912323239184
T GD	CD	BFSP2-AS1	1.88637124605606	0.00910128475858154
T GD	CD	TRAV3	2.77107673231353	0.00910128475858154
T GD	CD	TLR5	-2.20112330605073	0.00955743139915328
T GD	CD	FABP5	1.95708985398255	0.0102635377906508
T GD	CD	CCL20	3.0889274225031	0.0104576629844464
T GD	CD	LMCD1	2.63946125575706	0.0112605638408538
T GD	CD	SERINC2	-2.15907776944203	0.0119743586274543
T GD	CD	TRAV1-2	2.97859308033563	0.0121222188433152
T GD	CD	TDRD12	-2.91400362807972	0.0121222188433152
T GD	CD	TNS3	3.36265923801274	0.0121222188433152
T GD	CD	LINC02446	3.06377225105932	0.0121222188433152
T GD	CD	EGFL6	-2.74194652308164	0.0123975669308258
T GD	CD	HDGFL3	1.75362870650941	0.0125728770235909
T GD	CD	GPRC5D-AS1	2.07154074166677	0.0125782055676143
T GD	CD	VGF	-1.97249424867023	0.0129796765192475
T GD	CD	RIN1	-2.0773376140079	0.0131141254289085
T GD	CD	FUT8	1.2418782854204	0.0134417055392381
T GD	CD	AMZ1	1.44622407431562	0.0136320482172298
T GD	CD	TRBV30	4.38429144952859	0.0136320482172298
T GD	CD	ATP6V1B1-AS1	-2.65393746153964	0.0137582326017203
T GD	CD	SMOX	-1.56303578522863	0.0142025206418773
T GD	CD	NRBP2	-2.00468937099299	0.0144509902720863
T GD	CD	KRT81	-3.5378139999229	0.0144509902720863
T GD	CD	WASF1	-1.82628831207717	0.0146451738389684
T GD	CD	PIK3R6	-1.22468647335034	0.0148502920153615
T GD	CD	AL035701.1	-2.07122635122408	0.0150895803682835
T GD	CD	IGKV1-6	2.45582904254192	0.0153394379468397
T GD	CD	REG4	5.21592579615791	0.0153938238230127
T GD	CD	TRAV38-1	3.37697265833628	0.0156337033090228
T GD	CD	SLC22A15	-2.1147475523352	0.0156337033090228
T GD	CD	REC8	1.37390207721607	0.0156337033090228
T GD	CD	AC006942.1	-1.88435705884146	0.0158524901056273
T GD	CD	HAPLN3	1.3271416967425	0.0164437957419433
T GD	CD	AC133644.2	2.84123262050171	0.016854420649233
T GD	CD	TCEAL4	-1.54606905176854	0.0169901478056882
T GD	CD	NPW	2.27506151943074	0.0171444100212711
T GD	CD	FCGR3A	-3.52721409249525	0.0176446286481618
T GD	CD	KLRF2	-3.33832557894541	0.0178756086168672
T GD	CD	HELLS	1.6556707050392	0.0181659146307026
T GD	CD	DHX32	-1.46096728603347	0.0193798395600626
T GD	CD	DHDH	-2.22242846715061	0.0196040327182314
T GD	CD	TGFBR3	1.85310619486269	0.0196802131415997
T GD	CD	PTCH1	-2.07677161927865	0.0197373830167263
T GD	CD	S1PR3	-1.76788097095463	0.0198478431457369
T GD	CD	FCRL2	-2.32023224212918	0.0198478431457369
T GD	CD	TRAJ44	-1.6225712231013	0.0201682555379274
T GD	CD	TMEM173	1.49542441339865	0.0210207526364842
T GD	CD	RBPJ	1.15905142302688	0.0220432718272326
T GD	CD	HYI	-1.62216403012047	0.0220432718272326
T GD	CD	C1orf21	-1.56373837174913	0.0223163445830759
T GD	CD	P2RY14	2.8780927370788	0.0223163445830759
T GD	CD	HLA-DRB1	1.43895091002249	0.0223163445830759
T GD	CD	CARD17	-1.92435036349714	0.0223163445830759
T GD	CD	SIX4	-2.18541233034045	0.0223163445830759
T GD	CD	IQCA1	-2.33651907271385	0.022320902762648
T GD	CD	FAM83D	2.29217278547124	0.0227298583548198
T GD	CD	MGST2	-1.65218854769731	0.024935411191238
T GD	CD	XKR9	-2.29486266397441	0.024935411191238
T GD	CD	DHCR24	1.92001228073682	0.0250746416458987
T GD	CD	RNF144B	-2.23263559018454	0.0253960482615649
T GD	CD	PILRB	-1.03175163140249	0.0254172661644909
T GD	CD	CD5	1.8381287727589	0.0257442674110654
T GD	CD	LILRB1	-1.29046811141164	0.0257442674110654
T GD	CD	YPEL4	-1.70940860470301	0.0257442674110654
T GD	CD	NBPF3	-1.39731223861274	0.0261315954108435
T GD	CD	SH2D1B	-1.49770622025034	0.0262298881436769
T GD	CD	UBE2H	0.975135951423712	0.0262298881436769
T GD	CD	ELOVL2	-2.31148493270702	0.0262298881436769
T GD	CD	PFKFB2	-2.36681617035548	0.0262298881436769
T GD	CD	MYLK	-2.54667288506425	0.0262298881436769
T GD	CD	CD19	-2.50325049478377	0.0262298881436769
T GD	CD	KIRREL2	1.98906308171953	0.0272271757381076
T GD	CD	VNN2	1.12361241460641	0.0272271757381076
T GD	CD	MID1IP1	-1.03309272248094	0.0274863547887323
T GD	CD	SLCO4A1	-1.30121857449215	0.0274863547887323
T GD	CD	CD226	1.07049541354618	0.0274863547887323
T GD	CD	ATL1	-2.06812229008189	0.0275780646419368
T GD	CD	C12orf42	-1.83614553531894	0.0275780646419368
T GD	CD	CNN3	-1.89800282482198	0.02797270038296
T GD	CD	CCDC65	1.81525983140719	0.0286499292223713
T GD	CD	TRBV15	2.91545656953941	0.0286499292223713
T GD	CD	TJP3	-1.5228521819574	0.0289274720407387
T GD	CD	MYL6B	1.22185189212446	0.029646900632151
T GD	CD	AC092580.2	1.89908849627024	0.029646900632151
T GD	CD	AK4	-1.98617324538386	0.030630086091964
T GD	CD	IQGAP2	-1.09942784899828	0.0309554538856979
T GD	CD	LINC02384	2.44461763781709	0.0315531848245792
T GD	CD	DIXDC1	2.41855402669068	0.0315531848245792
T GD	CD	METTL24	-1.36130032097173	0.0331148824459184
T GD	CD	ASIC1	1.63809994813839	0.0332277267936151
T GD	CD	LDLR	1.43883081118757	0.033231714397592
T GD	CD	MAL	1.53861924680303	0.0332807474513404
T GD	CD	IRF8	-1.30097546464457	0.0332807474513404
T GD	CD	TRBV1	2.30390355108391	0.0344488557568153
T GD	CD	CNN1	2.38931665661016	0.0344488557568153
T GD	CD	TP63	2.71009410463985	0.0344488557568153
T GD	CD	SMIM14	-1.12785654609227	0.0347786909048795
T GD	CD	ZNF677	-1.69814110453512	0.0349399295563641
T GD	CD	BOLA2	-2.25751796388626	0.0349399295563641
T GD	CD	LINC01023	-2.27810222633048	0.0349399295563641
T GD	CD	OTOF	-2.42098537660494	0.0349399295563641
T GD	CD	AHI1	1.23771160454016	0.0353502965793397
T GD	CD	RARA	-1.19865159867617	0.0358614044931777
T GD	CD	TRAJ45	-1.58332790181994	0.0373422302661561
T GD	CD	PHLDB2	-1.63726300027379	0.0377341780884048
T GD	CD	IGHM	2.01314500901669	0.037792551864273
T GD	CD	CATSPER1	-2.47679928609994	0.03904220559753
T GD	CD	RHEBL1	-1.67212180846835	0.039375722383651
T GD	CD	RUNX1	1.08917227682311	0.0394161848196687
T GD	CD	HLA-DPB1	1.23761890679493	0.0397306281858117
T GD	CD	ZNF280B	2.0873375056952	0.0411900784403049
T GD	CD	PPP1R2C	-3.28288279414082	0.0413946855621508
T GD	CD	FAM241B	-1.87035898392243	0.0415419004847916
T GD	CD	CNTLN	2.05192933164421	0.0416704275907692
T GD	CD	WNT10A	-2.20323920461982	0.0416704275907692
T GD	CD	LRP1	-2.21927743882547	0.0416704275907692
T GD	CD	AKT3	1.00245606688652	0.0417826806275848
T GD	CD	AC009237.14	2.24491453932345	0.0418549475964118
T GD	CD	KNL1	1.86902228786587	0.0422620426894929
T GD	CD	RGS18	1.58139295908932	0.0460556176668355
T GD	CD	AF165147.1	-1.25221601100212	0.0461187881796783
T GD	CD	PDE7B	1.96482912621985	0.0461187881796783
T GD	CD	SHISAL1	-2.28167327676139	0.0464523702980261
T GD	CD	SPATA7	-1.5539963233452	0.0468334695013343
T GD	CD	FAM50B	1.55948299755161	0.0470971708387043
T GD	CD	FKBP5	2.61451948112872	0.0473258363081884
T GD	CD	UST	1.56004932243639	0.0478411581965682
T GD	CD	GALE	-1.14365258721322	0.048866372634734
T GD	CD	FAM57B	-1.63781296252939	0.0490200442634444
T GD	CD	SBNO2	1.22449856328255	0.0498757525508228
T GD	CD	BCL11B	1.32983703360049	0.0504060221020151
T GD	CD	LINC02580	-2.19982188059595	0.0505464553084283
T GD	CD	VPS13A-AS1	-2.22579006461774	0.0505464553084283
T GD	CD	B3GAT1	-2.40339236045907	0.0505464553084283
T GD	CD	HDAC9	1.60626095722188	0.0505464553084283
T GD	CD	RXRA	-1.48690330003186	0.0512590647318075
T GD	CD	OSBPL5	-1.923683726037	0.0512590647318075
T GD	CD	SPINT2	-1.3465994091051	0.0515356489353486
T GD	CD	MTHFD2	0.968506268405524	0.0516073260934754
T GD	CD	AC121338.1	2.07519575642586	0.05174473965575
T GD	CD	LINC00944	-1.22402955318422	0.0518824020902015
T GD	CD	BFSP2	1.74137596783565	0.0527390607242613
T GD	CD	LINC01006	1.61376204832787	0.0527390607242613
T GD	CD	ATF7IP2	1.09026386634315	0.0535954617695683
T GD	CD	ITGA5	-2.18999420676589	0.0549261506311049
T GD	CD	SQLE	1.14757146595353	0.0555449985251891
T GD	CD	LUZP1	-1.12934352348318	0.0564944895984171
T GD	CD	NINJ2	1.33559304229493	0.057305326600231
T GD	CD	LZTFL1	-0.96964859165953	0.0577899898990168
T GD	CD	DBH-AS1	1.92252373448585	0.05887279932793
T GD	CD	IGLV7-43	1.98526282876149	0.0615146547750471
T GD	CD	DAPK2	1.1769581457482	0.0624160073302849
T GD	CD	ZSCAN18	-1.09839224688356	0.0635680820473366
T GD	CD	HACD1	-1.76710807637958	0.0638692387313828
T GD	CD	TRAV8-4	3.24068424961116	0.0638929780165589
T GD	CD	B3GNT8	-2.05598109617091	0.0638929780165589
T GD	CD	CXCL16	-2.17711804443831	0.0638929780165589
T GD	CD	WIPF3	-2.05298510003475	0.0638929780165589
T GD	CD	SLA	0.991398885230513	0.064711449423314
T GD	CD	TYROBP	-1.96651487138044	0.064711449423314
T GD	CD	LATS2	-1.47090381396406	0.0671431918566394
T GD	CD	AC022075.2	1.92878943233582	0.0674149998446818
T GD	CD	HLA-DOA	2.02004980861007	0.0674149998446818
T GD	CD	LMO7	-1.1996050411829	0.0693168540106968
T GD	CD	LRRC34	1.38590729351828	0.069383332100005
T GD	CD	EGLN2	-1.68405430009258	0.069383332100005
T GD	CD	ANKS1B	2.95936718523322	0.069383332100005
T GD	CD	NCR3LG1	-1.97177022564284	0.069383332100005
T GD	CD	KRT86	-2.49460985987671	0.0698682875939439
T GD	CD	RNF165	-2.26054072879495	0.0724043126690032
T GD	CD	RIMS3	-1.96373087620636	0.0724043126690032
T GD	CD	ZNF233	-2.18428191589561	0.0724043126690032
T GD	CD	PPM1H	-2.26151320547172	0.0724043126690032
T GD	CD	ATG16L2	-0.927812000154311	0.0727566352815045
T GD	CD	IGLV3-19	2.26761379990038	0.0732745359436074
T GD	CD	TRBV11-1	2.03990751242966	0.0746619100934821
T GD	CD	CYTH3	-1.41280179888435	0.074823351714486
T GD	CD	TRAV17	2.21240988276	0.0748472067312108
T GD	CD	SAMD3	-1.34095159787012	0.0767881184166053
T GD	CD	GPR55	1.09629603021676	0.0774882896917263
T GD	CD	IGLV2-23	2.39987251459474	0.0774882896917263
T GD	CD	PLEK	-1.87951703055405	0.0780989048657155
T GD	CD	ANKRD35	1.1823739681462	0.0783422707383631
T GD	CD	ABCD2	0.90896520386861	0.0788912246243253
T GD	CD	INAVA	1.79215668243678	0.0789462238439831
T GD	CD	CD82	1.72184931614016	0.0804287441354338
T GD	CD	A4GALT	-2.32868818619087	0.0805944017490111
T GD	CD	C3orf14	1.61339645395035	0.0805944017490111
T GD	CD	ANO7	-1.94274752499956	0.0805944017490111
T GD	CD	AC015819.2	1.58562558685977	0.0805944017490111
T GD	CD	IGHV1-69D	4.15512773894923	0.0805944017490111
T GD	CD	AHNAK	1.1885355386182	0.0807999941656967
T GD	CD	NLRP11	2.1945936669271	0.0813570713368692
T GD	CD	S100Z	-1.92058477763968	0.0813570713368692
T GD	CD	SPEF2	-1.13546926900239	0.0813570713368692
T GD	CD	ITGB2	1.42830103141044	0.0813570713368692
T GD	CD	KCNK5	1.06063694602747	0.0816983811553896
T GD	CD	PDE9A	-1.89275056263597	0.0816983811553896
T GD	CD	GFI1B	-1.87373997092812	0.0816983811553896
T GD	CD	ABCA1	-1.51742961830432	0.0816983811553896
T GD	CD	TRAV27	3.04770722198668	0.0821090771348135
T GD	CD	PRKD3	-0.885570833011898	0.0831130332914679
T GD	CD	SDC3	-2.23685362909986	0.0834691030072503
T GD	CD	SDSL	3.46123983678897	0.0834691030072503
T GD	CD	SPATA3-AS1	2.40433734353875	0.0838014594029857
T GD	CD	SYT11	0.966925734034996	0.0841336344615693
T GD	CD	LGALS3	-1.30699624939326	0.0841553939904093
T GD	CD	IGLV1-47	2.00075193762633	0.084525347108022
T GD	CD	ZC4H2	-1.77415217123012	0.0855432382638653
T GD	CD	NETO2	-1.93320838368708	0.0859940135343432
T GD	CD	HPN	1.67875941352151	0.086563228092717
T GD	CD	SLC7A4	-1.2003620353806	0.0865665416527218
T GD	CD	CXCL13	4.77417870871206	0.0877193009745812
T GD	CD	FP475955.1	2.79634142207619	0.0886243360554966
T GD	CD	PAX8	-1.51135524810996	0.0886243360554966
T GD	CD	SIGLEC10	-1.17606103328703	0.0890254119803654
T GD	CD	LSR	-1.22605564959563	0.0905573494265711
T GD	CD	IGLV3-21	2.79623491122264	0.0918993378548682
T GD	CD	SNX20	0.858404552080393	0.094263230199957
T GD	CD	IGKV1-16	2.09173634054771	0.094263230199957
T GD	CD	MOCOS	-2.05927460124158	0.094263230199957
T GD	CD	ADM5	-2.06516884202233	0.094263230199957
T GD	CD	FGF17	-2.07813653024574	0.094263230199957
T GD	CD	RBP5	-2.09772684633802	0.094263230199957
T GD	CD	CAND2	-2.09939519701863	0.094263230199957
T GD	CD	AC044781.1	-2.10705861712812	0.094263230199957
T GD	CD	SNAI1	-2.12331941978577	0.094263230199957
T GD	CD	AC073869.3	-2.13700835041515	0.094263230199957
T GD	CD	MIR1-1HG-AS1	-2.17496344461528	0.094263230199957
T GD	CD	TRBV12-5	3.16779281683255	0.094263230199957
T GD	CD	TP73	1.97116534846793	0.094263230199957
T GD	CD	JAKMIP1	1.06227280566329	0.094263230199957
T GD	CD	ODF3B	1.13970551824183	0.094263230199957
T GD	CD	DNM1	-1.72883759418172	0.094263230199957
T GD	CD	C3	-1.80985831236189	0.094263230199957
T GD	CD	ADAP2	-1.85138938452697	0.094263230199957
T GD	CD	ARHGAP10	1.63361672942516	0.094263230199957
T GD	CD	MAP3K5	0.995018678559352	0.094263230199957
T GD	CD	CCL4	1.11901561413383	0.0957726868403864
T GD	CD	TRAV12-2	1.91264195581634	0.0966590516673143
T GD	CD	DUSP6	-1.08877496542566	0.0982217841941581
T GD	CD	GPR19	1.47238838333827	0.0989205874043216
T GD	H	LINC00402	-3.5574612520138	5.75100810729152e-10
T GD	H	SPON1	-4.57727118384974	8.00176576599024e-10
T GD	H	MYBL1	-2.59965822320737	1.473506808497e-08
T GD	H	PAG1	3.86843433527212	3.1984304559629e-07
T GD	H	MYO7A	5.32912684834231	3.1984304559629e-07
T GD	H	MSC	3.93323479255532	7.16428149936509e-07
T GD	H	NPM2	-2.66319312618886	1.051371269034e-06
T GD	H	DHRS3	-3.04347618844674	1.09822870356785e-06
T GD	H	CDCA7	3.58467753269063	1.1177079069373e-06
T GD	H	ETV7	4.18273026767189	1.76108247849461e-06
T GD	H	TOX2	3.21844628359235	1.76108247849461e-06
T GD	H	HLA-DRA	2.64792149344865	2.19571342076858e-06
T GD	H	N4BP3	-3.63840435426494	2.47660065074183e-06
T GD	H	LINC02132	-2.71271645591354	3.44425485313637e-06
T GD	H	HLA-DRB1	2.66121821760404	3.81438953453772e-06
T GD	H	MSC-AS1	5.21739364437589	3.92040220629207e-06
T GD	H	TMEM74B	4.97305309950354	1.39711230748585e-05
T GD	H	CD6	2.95343066273829	1.89697826163999e-05
T GD	H	IFNG	4.06227471511179	2.67333278946783e-05
T GD	H	ICAM2	-2.07463542586863	3.85053137904548e-05
T GD	H	DMKN	-2.65829303631744	4.02254824531699e-05
T GD	H	KLHL23	-3.69133054191395	5.08087594014061e-05
T GD	H	ABCA1	-2.62154538101519	5.66890122718237e-05
T GD	H	TRBV18	4.99715654656672	5.66890122718237e-05
T GD	H	CDKN2C	-2.3340363629348	5.86887436481748e-05
T GD	H	TMEM173	2.89561902387308	6.21728895936474e-05
T GD	H	SPINK2	-2.79345878398454	6.21728895936474e-05
T GD	H	AIG1	-2.21552725726666	6.85669873988723e-05
T GD	H	SETBP1	2.44813505730475	6.85669873988723e-05
T GD	H	ISM1	-3.35413895245783	7.74976698258717e-05
T GD	H	GBP1	1.74589105769285	7.74976698258717e-05
T GD	H	PLAC8	-2.87022248293295	7.98202278713971e-05
T GD	H	FAM81A	-2.29386950720966	9.69772545269415e-05
T GD	H	CA10	-2.12301383700114	0.000104693213160938
T GD	H	PECAM1	1.98393635904377	0.000107333925504261
T GD	H	FRMD4A	-2.7706328503568	0.000110617998470742
T GD	H	CLU	4.14467311354525	0.000123268163258734
T GD	H	PAGE5	-3.51190430928477	0.000151131339489787
T GD	H	TBXAS1	3.33412534371905	0.00015680065310607
T GD	H	ADGRG6	-2.91374469388986	0.00015680065310607
T GD	H	MYO1D	-2.54201492132691	0.00015680065310607
T GD	H	PDLIM1	-2.27073628169219	0.000174218318926537
T GD	H	HLA-DQB1	2.5908698336211	0.000184100915483726
T GD	H	TRBV27	5.90980414752422	0.000184100915483726
T GD	H	TRBV6-1	5.01848707976581	0.000201208723209927
T GD	H	FOXP2	4.06614575466218	0.000236391738666647
T GD	H	LOXL1-AS1	-2.90382887286684	0.000245178315520904
T GD	H	PRKAR2B	-2.37619268923716	0.000256137854975952
T GD	H	EXD2	-2.55748245040434	0.000344215243445128
T GD	H	CXXC5	-1.73110404859974	0.000344215243445128
T GD	H	AC008035.1	-1.64229678465143	0.000344215243445128
T GD	H	IL10	4.24046609714363	0.000359335446755837
T GD	H	RNF130	-2.39823098935329	0.000399089360919065
T GD	H	SMCO4	2.40850029298239	0.000399089360919065
T GD	H	NETO2	-3.02502764135633	0.000399089360919065
T GD	H	PRNP	-1.72696095328477	0.000460733975489344
T GD	H	INPP4B	1.64443546045239	0.000464933147398117
T GD	H	SOCS2	-2.50970820167007	0.000465877436436995
T GD	H	TP53INP1	1.80035124568833	0.000480153785493014
T GD	H	BTLA	2.36577472538573	0.000499197706522498
T GD	H	ST8SIA1	3.24427480539449	0.000591332706605101
T GD	H	CTLA4	6.64614123053093	0.000623634057477421
T GD	H	FGF9	3.4371976658177	0.000652443770707016
T GD	H	ZNF677	-2.36570261414768	0.000718925831470024
T GD	H	TRIO	-2.61101048133695	0.000736868709448674
T GD	H	HLA-DPB1	1.81769344683093	0.000736868709448674
T GD	H	TMEM273	-2.7628506072522	0.000747653761523389
T GD	H	DOK7	-2.95737940446291	0.000821983963070406
T GD	H	TRPS1	2.14603762347735	0.000867559636133509
T GD	H	TRBV5-5	5.96855244421667	0.000889979934590083
T GD	H	PDE5A	-3.2045604499271	0.000918413805101445
T GD	H	TRERF1	1.54322609466229	0.000928082317412102
T GD	H	CATSPER1	-3.3875926030682	0.000928082317412102
T GD	H	CASS4	1.72761301434504	0.000994894188980082
T GD	H	TXK	-2.30513761738502	0.000997116594172107
T GD	H	COL9A3	-2.72633649430042	0.00101397360285498
T GD	H	KCNQ5	-1.91321834715808	0.00121888008526178
T GD	H	GBP4	1.26979016300352	0.00130355193580997
T GD	H	FBP1	-2.39892947993085	0.00133730426552357
T GD	H	TTC24	2.39255893493393	0.00139871492277289
T GD	H	LINC01006	2.95029584283994	0.00139871492277289
T GD	H	CCNJL	-2.81224973349705	0.00139871492277289
T GD	H	TRAV12-2	4.53626988581413	0.00142503028295094
T GD	H	TRAV26-1	3.80486667623908	0.00142503028295094
T GD	H	FAM50B	2.59680094130058	0.00144748578341025
T GD	H	TRAV2	3.19016067682879	0.00156955470068306
T GD	H	PCSK1N	-4.62017219029934	0.00157460241873946
T GD	H	GBP5	1.55509855971606	0.00169840366696944
T GD	H	MT1E	3.29167690963543	0.00171152837063624
T GD	H	RASGRF2	-2.41684333063972	0.00175634606250245
T GD	H	ZDHHC23	-3.08539996909238	0.00187366119129587
T GD	H	EPB41L4A	-2.99815384502541	0.00187366119129587
T GD	H	KCNN4	2.30544292694052	0.00195502933194359
T GD	H	BEX2	-2.03726058345762	0.00240765052083169
T GD	H	TRBV23-1	3.75678044652312	0.00251370458769793
T GD	H	QPCT	-1.92684258931484	0.00256435006616463
T GD	H	BMP4	-3.10222582775633	0.0025653683407727
T GD	H	RGS18	2.51297973277108	0.00259264449046141
T GD	H	PTGDR	-1.58370677635707	0.00259264449046141
T GD	H	BATF	1.77923281775522	0.00266572180672658
T GD	H	LINC02446	3.62652914787942	0.00271935792570425
T GD	H	MICAL3	-2.21530683246992	0.0027668124237583
T GD	H	LDLR	2.07775392402822	0.00282502996674237
T GD	H	PDE7B	3.20868548705311	0.00284884051297699
T GD	H	ZBTB16	-2.35778898834535	0.00284884051297699
T GD	H	CDKN2B	-2.79066836770597	0.00299793610092153
T GD	H	GADD45G	1.75475751876216	0.00299793610092153
T GD	H	RXRA	-1.95607151256131	0.00339397377097497
T GD	H	GPR55	1.66353512813506	0.00357583602707717
T GD	H	TYROBP	-2.65233431248174	0.00370288090069525
T GD	H	GRAMD2B	-2.01464250754865	0.00374643602047079
T GD	H	MUCL1	-3.13057891937648	0.00374643602047079
T GD	H	ZNRF1	1.8232959626303	0.00389474763715139
T GD	H	LSR	-1.70358407295412	0.00397118103171929
T GD	H	IGLV3-27	-2.72253268795395	0.00397118103171929
T GD	H	LRRC25	-3.18177001077189	0.00397118103171929
T GD	H	IGKV2-29	-2.8247075970454	0.00397118103171929
T GD	H	MAP3K20	2.43675579007797	0.00401964087455488
T GD	H	TFRC	1.54946620300809	0.00410666389283202
T GD	H	ZNF208	-2.72398801901985	0.00410666389283202
T GD	H	HLA-DPA1	1.55333330192446	0.00410666389283202
T GD	H	NELL2	2.1448355763197	0.00412934006059736
T GD	H	HAPLN3	1.60994049026816	0.00417315468754312
T GD	H	TJP3	-1.86336216265305	0.00430151005622491
T GD	H	FRMD6-AS1	-1.99053821531064	0.0043245216148737
T GD	H	AC010424.3	3.96049206814413	0.0043245216148737
T GD	H	C9orf66	-2.02618891385297	0.0043245216148737
T GD	H	GGT7	-2.02851588362646	0.0043245216148737
T GD	H	TRBV11-1	3.53218921394303	0.0043245216148737
T GD	H	TRBV9	4.10767835589636	0.00439959069544235
T GD	H	AHI1	1.64467043993899	0.00442974052892127
T GD	H	TRAV16	2.86239491995471	0.00464872388424075
T GD	H	VCAM1	3.58460698262575	0.00465223423636945
T GD	H	HYI	-1.90369313079163	0.00481185008647541
T GD	H	RUBCNL	-2.88832877760073	0.0048192716114956
T GD	H	GPHN	-1.71400809450905	0.00533991966195469
T GD	H	SERPINE2	-2.71009346549323	0.00550656328559416
T GD	H	FAM53B	1.95985194332292	0.00556227621096112
T GD	H	CCDC50	-1.31123303258227	0.00557790620178198
T GD	H	UCP2	1.28134440049648	0.00557790620178198
T GD	H	MTHFD2	1.2635336244566	0.00557790620178198
T GD	H	JAK3	1.22553898239129	0.0058520413316592
T GD	H	SQLE	1.56905064366605	0.00587780954854787
T GD	H	TESC	1.70220029933507	0.00598330364076158
T GD	H	FCER1G	-2.84468205583465	0.00605783714803826
T GD	H	SIT1	1.99677367453942	0.00609932100822947
T GD	H	CEBPE	2.70901905186609	0.00622595086259386
T GD	H	JAKMIP1	1.55433157421586	0.00639479235523117
T GD	H	PSAT1	2.36655049279533	0.00654733348228669
T GD	H	GALNT8	-2.90665013656329	0.00664554142092531
T GD	H	STAP1	-2.44386983319702	0.00697984868233774
T GD	H	ELFN1-AS1	-2.58762201447707	0.00697984868233774
T GD	H	TRAV35	3.28619684810457	0.00703777506388053
T GD	H	ATF7IP2	1.47526866042854	0.00703777506388053
T GD	H	HDGFL3	2.02866070865826	0.00707229084677749
T GD	H	ADORA2A	2.35213818987444	0.00714463848697475
T GD	H	SORBS3	-1.59563944508246	0.00719739089900683
T GD	H	SPART	-2.12073502675367	0.00739989100399988
T GD	H	WWC2	-2.55148260516356	0.0077251494490753
T GD	H	ITGB2	2.07121278798185	0.0077251494490753
T GD	H	TRBV6-6	5.09251118288955	0.00775860802526283
T GD	H	DRAXIN	-1.36396509603829	0.00775860802526283
T GD	H	MGST2	-1.92801730774589	0.00775860802526283
T GD	H	TRBJ1-1	3.15995323218554	0.00783114597158328
T GD	H	AC009237.14	3.32356681131507	0.00783114597158328
T GD	H	STAT1	1.40050223687613	0.00851603254964043
T GD	H	AC058791.1	2.21301041738371	0.00851603254964043
T GD	H	BEX5	-2.68888703963157	0.00851603254964043
T GD	H	ATP1B1	-2.20012344218679	0.00879604354065934
T GD	H	ADGRG1	-1.30914227015602	0.0100332017821322
T GD	H	TRAV3	3.16540817852456	0.0101469758899943
T GD	H	MIR181A1HG	2.68978440857805	0.010350367125358
T GD	H	TRBV19	5.25343320086504	0.0103990946267844
T GD	H	DUSP6	-1.39263360665845	0.0104787896203913
T GD	H	RNF144B	-2.50301319960017	0.010792211343176
T GD	H	REC8	1.54418217767835	0.0115406955810149
T GD	H	LMCD1	3.27890690706927	0.0116270267571092
T GD	H	LINC02580	-2.87806600517313	0.0116521719984229
T GD	H	RUNX1	1.35355985840119	0.011806385957972
T GD	H	IGHM	2.51793531693643	0.0118255553225155
T GD	H	PTCH1	-2.29956365614646	0.0118385517254951
T GD	H	MIAT	1.85680383452401	0.0119368090950172
T GD	H	CD226	1.20841518594756	0.0122223412088528
T GD	H	TRAV9-2	2.65873514263661	0.0124041688513628
T GD	H	DHCR24	2.35972221839235	0.0129872484055004
T GD	H	SLC22A15	-2.22299175683863	0.0129872484055004
T GD	H	GZMB	1.52584057179955	0.0129872484055004
T GD	H	CD74	1.51074543656934	0.0131479246219156
T GD	H	FABP5	1.99802564436225	0.0133352861875988
T GD	H	TRAV24	3.3336601490521	0.0133352861875988
T GD	H	SAMD3	-1.62184217382252	0.015180180679722
T GD	H	CADM1	2.93227684628695	0.0153862907888776
T GD	H	TRAV8-6	2.74349688432497	0.0154743743656779
T GD	H	ZDHHC1	-2.5976239554951	0.0158215374876955
T GD	H	TCEA3	-2.77022557136952	0.0158215374876955
T GD	H	TRBV10-2	2.74852676354646	0.0159239012601288
T GD	H	HLA-DOA	3.10002893559891	0.016030031396162
T GD	H	LAT	1.18790066271481	0.016030031396162
T GD	H	HLA-DQA1	1.83247156900098	0.0167080389157213
T GD	H	LINC02539	2.12519530432159	0.0175932309401833
T GD	H	CDC42EP3	-1.06412519827614	0.0181013942039645
T GD	H	VANGL1	-1.90672578703639	0.0181013942039645
T GD	H	SLAMF8	1.26063043662303	0.0181013942039645
T GD	H	BICDL2	-2.20770328986158	0.0182262288727887
T GD	H	TNFRSF25	1.77574945131089	0.018367893014271
T GD	H	ZSCAN20	-1.91472751064544	0.0183972277639979
T GD	H	PSTPIP2	-2.36847179334789	0.0188109726928406
T GD	H	SNX20	1.09566706578278	0.0190387855908925
T GD	H	NMB	-1.81878911241232	0.0195383143895718
T GD	H	FAM171A1	-2.65622184772625	0.0195383143895718
T GD	H	LINC01023	-2.72889518924511	0.0195383143895718
T GD	H	HIVEP3	1.47014527414489	0.0196709376860615
T GD	H	EPHA1-AS1	-1.66573952114651	0.0207483409422946
T GD	H	ZEB2	1.22965552227862	0.0211137923619063
T GD	H	F2R	2.11641062804039	0.0216824037324684
T GD	H	FBN1	-2.86337971239466	0.0217980101175013
T GD	H	LY6E-DT	2.86677214606223	0.0222142216734452
T GD	H	IQCD	3.04895311940918	0.0222142216734452
T GD	H	DNASE1L2	3.12919415686841	0.0222142216734452
T GD	H	D2HGDH	1.36508298269154	0.0225078215273769
T GD	H	RILP	-1.66308237288258	0.0225078215273769
T GD	H	PIGZ	-1.90296082970498	0.0225078215273769
T GD	H	GBP2	1.08369054869965	0.0225078215273769
T GD	H	CRYBG1	-1.20003213400529	0.0225078215273769
T GD	H	NLRC5	1.15760706964275	0.0230236875777452
T GD	H	LINC00861	2.50068646522786	0.0234428308997597
T GD	H	TGFBR1	-1.1284456374967	0.0239084988931781
T GD	H	TRBJ2-5	3.60779325970992	0.0239096073924107
T GD	H	SLAMF1	1.96249892417256	0.0239339846400448
T GD	H	DPF3	1.96131630402052	0.0241777305034837
T GD	H	TNFSF10	1.14370847692884	0.0245462234807733
T GD	H	LRFN1	-1.54612467374823	0.0246138554999387
T GD	H	FUT8	1.24248520964741	0.0246138554999387
T GD	H	FCHO2	-1.84760253058061	0.0259294498601704
T GD	H	MSMO1	1.17126730728781	0.0261507096838785
T GD	H	IQGAP2	-1.13117419431145	0.0261507096838785
T GD	H	JAML	1.16098867497253	0.0262057312263394
T GD	H	PTPRK	3.54427169157785	0.0266387884346598
T GD	H	C3	-2.15637280824187	0.0267652031264072
T GD	H	LARGE2	-1.98026294236734	0.0267898176596004
T GD	H	RBMS2	-2.11327594547726	0.0267898176596004
T GD	H	FBXO2	-1.26992771632553	0.0273224360186795
T GD	H	INPP5F	1.17061649738305	0.0284550920448172
T GD	H	SLC9B1	2.17781084970194	0.0290932421718132
T GD	H	ACOT7	1.25348621538523	0.0292034109915327
T GD	H	APLP1	2.85549352864545	0.0304673839982462
T GD	H	TMEM231	-2.20503353914482	0.0310848480913198
T GD	H	SLC12A8	-2.80755553883696	0.0314868790399959
T GD	H	CXCR6	1.19927093458519	0.0318877684379231
T GD	H	CALHM1	-2.35474223507169	0.0327707704815994
T GD	H	PODXL	-2.43131422365441	0.0327707704815994
T GD	H	RHOBTB3	-2.52991807639147	0.0327707704815994
T GD	H	PIK3R6	-1.18308170346188	0.0328019358547806
T GD	H	MMP23B	-1.59376525666348	0.0328019358547806
T GD	H	APOC2	-2.24083069402105	0.0328206230001993
T GD	H	TRAV5	3.06998492176409	0.0349173817415675
T GD	H	ZSCAN18	-1.21316751129724	0.0349173817415675
T GD	H	FAM229B	-1.85252159131132	0.0349320534839365
T GD	H	AC073254.1	-1.78006845045344	0.03538950173033
T GD	H	TRIM7	-1.76505041251329	0.0371928578569938
T GD	H	PCK2	1.16495663021537	0.0371928578569938
T GD	H	ARID5B	1.17684578618207	0.037249566962769
T GD	H	RBPJ	1.08694594490294	0.0382002988115997
T GD	H	AL662844.4	1.6199245190545	0.0382002988115997
T GD	H	AC119396.1	2.20415835765221	0.0383630815578716
T GD	H	DUSP4	1.43618095372604	0.0383630815578716
T GD	H	TRBV30	4.14081713252049	0.0383630815578716
T GD	H	EPHA1	-1.30616135465354	0.0383630815578716
T GD	H	VNN2	1.15345814150517	0.0383630815578716
T GD	H	TDRD9	-2.20243547495705	0.038653030010197
T GD	H	ST20-AS1	1.86838369056066	0.0407053606903875
T GD	H	ZC4H2	-2.00044811685578	0.0409437898020722
T GD	H	KLF7	3.04259921083559	0.0421974675944538
T GD	H	GPR183	3.12232473291709	0.0421974675944538
T GD	H	LINC00649	1.18335431621921	0.0421974675944538
T GD	H	TCEAL4	-1.45485939209884	0.0421974675944538
T GD	H	NPW	2.2616227361989	0.0421974675944538
T GD	H	IGHV4-59	-2.33235234844445	0.0421974675944538
T GD	H	AL138820.1	-2.42836779804764	0.0421974675944538
T GD	H	CHRNA5	-2.44386750926759	0.0421974675944538
T GD	H	TRAV25	5.26832121886799	0.0421974675944538
T GD	H	NXPH4	-2.63239073862124	0.0421974675944538
T GD	H	AC123912.1	-2.07936436763097	0.0430514547673399
T GD	H	TMCC3	-1.88965784109384	0.0430573622226915
T GD	H	TRBV10-3	5.09943621246137	0.0430725560734003
T GD	H	C1orf56	-1.35123292791823	0.0434432025594093
T GD	H	CITED4	-3.15983527262992	0.0447324155022829
T GD	H	HAVCR2	1.11793448019061	0.0447324155022829
T GD	H	BISPR	1.02519878017917	0.0447324155022829
T GD	H	ADGRG5	1.51297304711384	0.0464495247432362
T GD	H	RAB6B	-2.1443864158421	0.0476730775779966
T GD	H	CCL3	1.61808157053926	0.052168653639446
T GD	H	TRBV12-5	4.34587990252444	0.052168653639446
T GD	H	GLUL	-1.55743222515124	0.0533430623051217
T GD	H	MAP7D3	-1.15269448709657	0.0533430623051217
T GD	H	TRAV10	2.31122157057287	0.0534311159372917
T GD	H	RTKN2	3.18287527711634	0.0540827846634265
T GD	H	YES1	-1.10759646814767	0.0551599497590804
T GD	H	ITGAX	2.64013468893916	0.0554127913206451
T GD	H	IGHG4	2.70961771289448	0.0554127913206451
T GD	H	TNFRSF9	1.51118712074547	0.0569478283780652
T GD	H	AAMDC	-1.20235295186859	0.0572542447272918
T GD	H	SPHK1	1.76269371658199	0.057256642144635
T GD	H	CHN1	2.9871475438944	0.057256642144635
T GD	H	CD200R1	1.35436963460527	0.0576502749719955
T GD	H	TRAV12-1	3.04663408831602	0.0579011848317056
T GD	H	RASL11A	2.62468097989186	0.0579514268109636
T GD	H	AC016596.1	2.81741316470225	0.0579514268109636
T GD	H	AADACL2-AS1	-4.37238633077167	0.0579514268109636
T GD	H	CD82	1.96236241588548	0.0579514268109636
T GD	H	CDKN2A	-1.11727739263419	0.0586478098998152
T GD	H	CHRFAM7A	-1.84992384073199	0.0590779575678781
T GD	H	TRAV1-2	2.63154530792284	0.0598966716757677
T GD	H	PRKD3	-0.936949801165986	0.0610226068727655
T GD	H	MICAL2	2.03407867853771	0.0613977640362678
T GD	H	RFESD	-1.53992349529635	0.0614464477856556
T GD	H	GALE	-1.15379166255843	0.0614464477856556
T GD	H	TBC1D4	1.61172238817394	0.0614895289756513
T GD	H	TRAF3IP2	-2.00743034262077	0.0624252263843826
T GD	H	SYT11	1.04918195725505	0.0625470674494354
T GD	H	TRBV5-7	2.76773883205335	0.0625470674494354
T GD	H	TRBV11-2	3.00299787780364	0.0627293932242277
T GD	H	SLC43A2	1.8150020482278	0.0630283085625077
T GD	H	UBE2H	0.921250247174908	0.0635771801440213
T GD	H	P2RX5	1.63014273237926	0.0635771801440213
T GD	H	CD5	1.69988172118577	0.0635771801440213
T GD	H	FCRL1	-1.48200495496072	0.0635771801440213
T GD	H	BCL11B	1.32401056929303	0.0635771801440213
T GD	H	SLC16A14	-2.01747052545151	0.0635771801440213
T GD	H	MAFB	-2.32982134172262	0.0635771801440213
T GD	H	IFNG-AS1	-2.35519748717037	0.0635771801440213
T GD	H	CHMP4C	-2.42719318261309	0.0635771801440213
T GD	H	TLR8-AS1	-2.45890631292234	0.0635771801440213
T GD	H	LCNL1	-2.4807257223928	0.0635771801440213
T GD	H	RAG1	-2.44926734404508	0.0635771801440213
T GD	H	PFKFB2	-2.48574714090871	0.0635771801440213
T GD	H	AL450311.2	-2.43985407026338	0.0635771801440213
T GD	H	AC004466.1	-2.47342296467816	0.0635771801440213
T GD	H	ADM5	-2.54092171732893	0.0635771801440213
T GD	H	CHADL	-2.47914339881208	0.0635771801440213
T GD	H	OR1I1	-2.57406732788865	0.0635771801440213
T GD	H	TRBV3-1	3.01619155313331	0.0638251111326812
T GD	H	AC005498.2	-2.33007227661979	0.0638251111326812
T GD	H	AGMAT	2.15254202354292	0.064207592354558
T GD	H	AC015819.2	1.84101996428999	0.0646453784601318
T GD	H	EPN2	-1.3335211128058	0.0650951781750473
T GD	H	NCAM1	-2.16853314540205	0.0654586459915403
T GD	H	ERICH6-AS1	-1.18249777092537	0.0660259142342045
T GD	H	FMO5	-1.43116707958919	0.0663776405515816
T GD	H	SUSD3	1.03193423488607	0.0663776405515816
T GD	H	PRR7	-1.03443666493313	0.0694053507074192
T GD	H	HELLS	1.54387794489852	0.0697777304355295
T GD	H	LTF	-1.62394555797003	0.0707901482519144
T GD	H	IFI44L	-2.46456951662165	0.0710050167166159
T GD	H	INSIG1	1.06733273114068	0.0710050167166159
T GD	H	AMZ1	1.24117909301299	0.0713991668868212
T GD	H	MYL6B	1.15181911468089	0.072731900647276
T GD	H	TNFRSF14	0.990010542075044	0.0730971720871531
T GD	H	SEPT8	-1.32742149943016	0.0730971720871531
T GD	H	BFSP2	1.8641574716	0.0730971720871531
T GD	H	HMGA1	0.965478854896668	0.0735199709241227
T GD	H	AC006207.1	2.0318246611305	0.0735199709241227
T GD	H	HSD17B14	-1.41430525539523	0.0741862891436676
T GD	H	TRBV5-4	3.86534738298767	0.0743743993834615
T GD	H	PRRG3	-3.53296635520644	0.0751502097419624
T GD	H	AC116348.2	2.76112910316982	0.0756469448634841
T GD	H	PER2	-1.36810264629918	0.0766157181098629
T GD	H	ASAP1	1.20214324169718	0.0767161642379055
T GD	H	CLDN7	-1.03480633005902	0.0781458615144331
T GD	H	RORA	1.07486414822736	0.0782016926045716
T GD	H	PLD6	1.88009387939531	0.0789531880632793
T GD	H	ACVR1B	-1.61039703673159	0.0808353300689251
T GD	H	C12orf40	2.3463363650304	0.0808353300689251
T GD	H	PHGDH	2.54430826831744	0.0808353300689251
T GD	H	HDAC9	1.62751955017538	0.0808353300689251
T GD	H	MED15	0.957847733916884	0.0808353300689251
T GD	H	FNIP2	-1.77344500092495	0.0808353300689251
T GD	H	RIC3	-1.53612971844986	0.0808353300689251
T GD	H	TRAV8-2	2.0286746404404	0.0814304218538317
T GD	H	YPEL2	0.979421176304975	0.0818460531340574
T GD	H	AC136475.3	-1.52579708335966	0.0830203052408617
T GD	H	IRF8	-1.21102379544895	0.0835880663951703
T GD	H	TMEM140	0.940424257935478	0.0835880663951703
T GD	H	DNAJC18	1.70485107338647	0.0839860733932723
T GD	H	LDHB	1.10745617325058	0.0851395620279465
T GD	H	CCDC173	-2.27055495453994	0.0866306629765251
T GD	H	PTPRM	-2.27030119439099	0.0866306629765251
T GD	H	AEBP1	-2.51409128535356	0.0866306629765251
T GD	H	CTTNBP2NL	-2.32776227624471	0.0866306629765251
T GD	H	AC068580.4	-2.41367115073323	0.0866306629765251
T GD	H	PAWR	-1.79158157938288	0.0866306629765251
T GD	H	MYC	1.10335548105862	0.087124283314239
T GD	H	PAX8	-1.7311927469338	0.0887183632730283
T GD	H	SMOX	-1.34164829176689	0.0887183632730283
T GD	H	PARP9	0.8517803074662	0.0887183632730283
T GD	H	LINC02325	1.50389027999314	0.0908929760268485
T GD	H	FDFT1	0.992662780170773	0.0909233070777428
T GD	H	PIK3R3	1.19801762554466	0.091292662159195
T GD	H	PRSS22	-1.91329996654863	0.0914891710249246
T GD	H	AC020658.2	-1.88113959256364	0.0914891710249246
T GD	H	PDE8A	-1.53624247400715	0.0923858083941335
T GD	H	TRBV4-1	2.23685467630051	0.0925951593499613
T GD	H	SNX10	-0.927362839326877	0.0952514773489492
T GD	H	FCGR3A	-3.04170991018654	0.0960811443812223
T GD	H	PDCD1	2.65950427391443	0.0964115536396693
T GD	H	SREBF2	0.999522636831848	0.0980832459504073
T GD	H	CPQ	-1.14549174418509	0.0981246818820181
T GD	H	COPZ2	-1.87108658098882	0.0992666703456321
T GD	H	FAM157C	-1.7838623423641	0.0992666703456321
T GD	H	TRAV41	2.50125447921285	0.0994468918494941
T GD	H	BICDL1	1.12953887999327	0.0998035227673818
T CD4+ Naive	H	STAT1	1.69320840131819	0.0688927884640107
T CD4+ Tfh	CD	PDE7B	3.15499628440833	0.00334931777525742
T CD4+ Tfh	CD	ENTPD1	3.14598675965717	0.00334931777525742
T CD4+ Tfh	CD	GBP5	2.33234885614447	0.00794531374407493
T CD4+ Tfh	CD	PPP1R2C	-2.9460458845868	0.0122312604780303
T CD4+ Tfh	CD	CXCR3	2.12350172309283	0.0122312604780303
T CD4+ Tfh	CD	DLGAP1	4.33873600546393	0.0122312604780303
T CD4+ Tfh	CD	FOSB	-1.8476618053786	0.025659119133385
T CD4+ Tfh	CD	FAM129A	3.40940710312257	0.0256846967583481
T CD4+ Tfh	CD	AL606807.1	5.18495319315896	0.0256846967583481
T CD4+ Tfh	CD	LINC01871	2.03867308521958	0.0256846967583481
T CD4+ Tfh	CD	HLA-DRB1	2.30331213286809	0.0256846967583481
T CD4+ Tfh	CD	MIR4435-2HG	2.27449110059302	0.0256846967583481
T CD4+ Tfh	CD	ZBTB16	-3.13694203747311	0.0256846967583481
T CD4+ Tfh	CD	BHLHE40-AS1	2.46095667640279	0.0385954660302554
T CD4+ Tfh	CD	EGR1	-2.90023285547331	0.0403855504552352
T CD4+ Tfh	CD	MIR3142HG	2.42538929684397	0.0477456957668502
T CD4+ Tfh	CD	HLA-DPB1	2.02441998191176	0.0477456957668502
T CD4+ Tfh	CD	HLA-DPA1	1.87969170974512	0.0477456957668502
T CD4+ Tfh	CD	CARD17	3.1935736669126	0.0521492922696188
T CD4+ Tfh	CD	PHGR1	-2.44278369190801	0.0539724123199081
T CD4+ Tfh	CD	GBP1	1.8915656205656	0.0565112155336449
T CD4+ Tfh	CD	CRIP2	-2.96293877559264	0.062117856545196
T CD4+ Tfh	CD	HLA-DRA	2.61611295067713	0.062117856545196
T CD4+ Tfh	CD	STAT1	1.58694394627222	0.0648081132777449
T CD4+ Tfh	CD	USP30-AS1	2.54568851955732	0.0737361815302219
T CD4+ Tfh	CD	ETV7	2.92840871510178	0.076553221153606
T CD4+ Tfh	CD	GBP4	1.82542484205044	0.0849940348387698
T CD4+ Tfh	CD	METTL8	1.76915851925756	0.0881527541216165
T CD4+ Tfh	CD	TYMP	1.90666381406345	0.0893278048729156
T CD4+ Tfh	CD	HLA-DRB5	2.66071680306705	0.0952012722945978
T CD4+ Tfh	CD	TPD52L1	-2.30774763293062	0.0952012722945978
T CD4+ Tfh	CD	GNLY	-4.15475071191472	0.0973758724849597
T CD4+ Tfh	H	CXCR3	3.64355187686868	2.93643776590296e-05
T CD4+ Tfh	H	HLA-DRB1	3.20677099284661	0.00320451592458617
T CD4+ Tfh	H	HLA-DRB5	4.3083328869989	0.00320451592458617
T CD4+ Tfh	H	CHN1	3.81061934210421	0.00385314767377079
T CD4+ Tfh	H	PDE7B	2.99236985046134	0.00385314767377079
T CD4+ Tfh	H	USP9Y	-3.02120664423716	0.00482202198881861
T CD4+ Tfh	H	CD200R1	3.03706900657485	0.00482202198881861
T CD4+ Tfh	H	HLA-DPA1	2.49403981847912	0.00482202198881861
T CD4+ Tfh	H	IFNG	3.64043596896746	0.00482202198881861
T CD4+ Tfh	H	GBP1	2.52706365137706	0.00517625776008646
T CD4+ Tfh	H	GBP5	2.37224506860506	0.00517625776008646
T CD4+ Tfh	H	DLGAP1	4.33873600546393	0.00517625776008646
T CD4+ Tfh	H	LINC01871	2.43945458539918	0.0054193176351406
T CD4+ Tfh	H	HLA-DPB1	2.49630177944471	0.00746179581708823
T CD4+ Tfh	H	STAT1	2.06946859467305	0.00934577999636944
T CD4+ Tfh	H	TSPAN12	-2.90790116138419	0.0122645910584293
T CD4+ Tfh	H	PECAM1	3.59118327171864	0.0134577619760181
T CD4+ Tfh	H	AC018816.1	3.87275822170884	0.0134577619760181
T CD4+ Tfh	H	TESC	3.08125913654706	0.0134577619760181
T CD4+ Tfh	H	ENTPD1	2.48094648675821	0.0167290777537874
T CD4+ Tfh	H	AC022239.1	-2.72419157595612	0.0222414285291049
T CD4+ Tfh	H	PCSK1N	-3.69124044303238	0.0249838260050247
T CD4+ Tfh	H	LYPD3	-2.28123889988205	0.0492237064502832
T CD4+ Tfh	H	TRAV5	2.86793432426493	0.072177978681406
T CD4+ Tfh	H	IL12RB2	3.12494808303031	0.072177978681406
T CD4+ Tfh	H	GPR171	2.13190652307811	0.0883912114784692
T CD4+ Tfh	H	SYT5	-2.4843527597715	0.0968207721325804
T CD4+ Tfh	H	PTMS	-2.00409480184508	0.0968207721325804
T CD8+ Trm GzmHi	CD	SPINK2	-4.35147173049524	3.834836367783e-09
T CD8+ Trm GzmHi	CD	PTGDR	-3.63039310365073	6.15656898947851e-09
T CD8+ Trm GzmHi	CD	MYBL1	-3.5617575831245	2.76368516257471e-08
T CD8+ Trm GzmHi	CD	TXK	-4.90891113774633	1.33748894526842e-07
T CD8+ Trm GzmHi	CD	SPON1	-4.32957701133697	1.33748894526842e-07
T CD8+ Trm GzmHi	CD	TOX2	3.74225162417434	2.15609427263156e-07
T CD8+ Trm GzmHi	CD	DHRS3	-4.2840926965946	6.06767507141922e-07
T CD8+ Trm GzmHi	CD	PTGER2	-2.33926885256462	1.25874031272087e-06
T CD8+ Trm GzmHi	CD	IFNG	2.7542045033097	1.31602953179394e-06
T CD8+ Trm GzmHi	CD	PRNP	-2.34291844006953	1.46830162748401e-06
T CD8+ Trm GzmHi	CD	LILRB1	-3.97121398219099	1.75472370851836e-06
T CD8+ Trm GzmHi	CD	EPHA1	-2.93926566255844	6.99632882918784e-06
T CD8+ Trm GzmHi	CD	ICAM2	-2.95641018743654	6.99632882918784e-06
T CD8+ Trm GzmHi	CD	TMEM273	-3.76477273894867	6.99632882918784e-06
T CD8+ Trm GzmHi	CD	MYO7A	3.68210935384066	1.82608264389292e-05
T CD8+ Trm GzmHi	CD	LAT2	-2.78005366178049	2.95548240553893e-05
T CD8+ Trm GzmHi	CD	LINC02256	-2.53637431051391	2.95548240553893e-05
T CD8+ Trm GzmHi	CD	LYAR	-1.97046398754978	3.06087460254892e-05
T CD8+ Trm GzmHi	CD	LINC00402	-3.91957814225087	8.50096463416899e-05
T CD8+ Trm GzmHi	CD	NPM2	-3.01293481398543	9.16946387861249e-05
T CD8+ Trm GzmHi	CD	ADRB2	-2.91505587862903	0.000176931307553689
T CD8+ Trm GzmHi	CD	ABCA1	-3.39187690062104	0.000176931307553689
T CD8+ Trm GzmHi	CD	FCGR3A	-4.74195131237793	0.000227198350362696
T CD8+ Trm GzmHi	CD	TRPS1	2.11798889475261	0.000231518640424748
T CD8+ Trm GzmHi	CD	ANK3	-3.3522132989653	0.000233149946994922
T CD8+ Trm GzmHi	CD	IL7R	-2.02055647732774	0.000261650050945015
T CD8+ Trm GzmHi	CD	MAST4	1.91829537416543	0.00028748978926075
T CD8+ Trm GzmHi	CD	AIG1	-3.37631756742533	0.000317140508842347
T CD8+ Trm GzmHi	CD	ETV7	5.39246218320572	0.000340871491950628
T CD8+ Trm GzmHi	CD	ENPP5	-3.93674760764518	0.000344773146974895
T CD8+ Trm GzmHi	CD	FAM81A	-3.84517420585177	0.000441326875267348
T CD8+ Trm GzmHi	CD	N4BP3	-3.47043790697627	0.000459574713124517
T CD8+ Trm GzmHi	CD	ZNRF1	2.0161158962247	0.000479737270190478
T CD8+ Trm GzmHi	CD	SORBS3	-3.14734629516644	0.00048555937450566
T CD8+ Trm GzmHi	CD	PTP4A3	-3.03167633148868	0.000527781911740257
T CD8+ Trm GzmHi	CD	IL18BP	-2.21700280160711	0.000575718107195454
T CD8+ Trm GzmHi	CD	CD300A	-2.53355643364879	0.000623978365159283
T CD8+ Trm GzmHi	CD	SLAMF8	2.02005004435645	0.000623978365159283
T CD8+ Trm GzmHi	CD	RNF144B	-3.56141106104101	0.000680327717458803
T CD8+ Trm GzmHi	CD	BCL3	2.63917874821356	0.000716772163166495
T CD8+ Trm GzmHi	CD	HIVEP3	2.08900203128492	0.000716772163166495
T CD8+ Trm GzmHi	CD	NT5E	-2.79235486494306	0.000726730586815065
T CD8+ Trm GzmHi	CD	ZBTB16	-3.89059591554416	0.000768376658853503
T CD8+ Trm GzmHi	CD	GALNT8	-3.41976515702867	0.000831455601051507
T CD8+ Trm GzmHi	CD	TYROBP	-4.78118679155302	0.000838572186812921
T CD8+ Trm GzmHi	CD	GBP4	1.42821836667734	0.000875047124009606
T CD8+ Trm GzmHi	CD	NCF1	-1.79871773009042	0.000896329948098836
T CD8+ Trm GzmHi	CD	AKT3	1.72090538487423	0.00109491271781687
T CD8+ Trm GzmHi	CD	RAB37	1.62427356188414	0.00109491271781687
T CD8+ Trm GzmHi	CD	BBS2	-2.54577306782922	0.00120771695551871
T CD8+ Trm GzmHi	CD	GADD45G	2.1068536730048	0.00123107454629778
T CD8+ Trm GzmHi	CD	SMIM14	-2.59041091510223	0.00131660915081768
T CD8+ Trm GzmHi	CD	RNF130	-3.47524276823989	0.00132535560702001
T CD8+ Trm GzmHi	CD	SLC16A11	-3.00496889456152	0.00134442014073742
T CD8+ Trm GzmHi	CD	MKI67	2.71402581455361	0.00134442014073742
T CD8+ Trm GzmHi	CD	RIMS3	-3.27041486095296	0.00134442014073742
T CD8+ Trm GzmHi	CD	ISYNA1	-1.7667908425606	0.00134442014073742
T CD8+ Trm GzmHi	CD	FAM241B	-3.33011035563819	0.00134442014073742
T CD8+ Trm GzmHi	CD	VSIR	-1.63006018991547	0.00134442014073742
T CD8+ Trm GzmHi	CD	ASAP1	1.95176142478047	0.00134442014073742
T CD8+ Trm GzmHi	CD	CADM1	5.04302451649713	0.0014011458803599
T CD8+ Trm GzmHi	CD	N4BP2	1.8047236788082	0.00140175822359625
T CD8+ Trm GzmHi	CD	IL2	-2.9222193163919	0.00140573062583894
T CD8+ Trm GzmHi	CD	RAB6B	-3.74587145390163	0.00140573062583894
T CD8+ Trm GzmHi	CD	SMKR1	-3.15080210700851	0.00140629031740566
T CD8+ Trm GzmHi	CD	DHCR24	3.93809074041495	0.00140629031740566
T CD8+ Trm GzmHi	CD	CRYBG1	-1.57298712791669	0.00140638765607722
T CD8+ Trm GzmHi	CD	SPEF2	-2.54332687535224	0.00150442298352872
T CD8+ Trm GzmHi	CD	PSTPIP2	-2.59754519036788	0.00152725905805946
T CD8+ Trm GzmHi	CD	DUSP4	1.94269153646487	0.00153495978542168
T CD8+ Trm GzmHi	CD	LUZP1	-2.0020927209488	0.0016371370627035
T CD8+ Trm GzmHi	CD	THEM4	-2.00341724839455	0.00170036901059103
T CD8+ Trm GzmHi	CD	WNT10A	-3.17788844150837	0.00170036901059103
T CD8+ Trm GzmHi	CD	HSPA1B	-2.05893642266472	0.00171172876411767
T CD8+ Trm GzmHi	CD	MT1E	3.45325096474887	0.00172332862421011
T CD8+ Trm GzmHi	CD	JAZF1	-2.46992716355406	0.00192116703959368
T CD8+ Trm GzmHi	CD	TRGV4	-3.41060831019063	0.0019226206550838
T CD8+ Trm GzmHi	CD	IQCN	-2.86422851181687	0.00194355887667679
T CD8+ Trm GzmHi	CD	TCEAL4	-2.19252294215289	0.00196683155481638
T CD8+ Trm GzmHi	CD	PAG1	1.84276249821698	0.00207411104066008
T CD8+ Trm GzmHi	CD	PTPRM	-3.33659671289053	0.00211931690503725
T CD8+ Trm GzmHi	CD	GGT7	-2.62862639698139	0.0021702488306653
T CD8+ Trm GzmHi	CD	SEC14L6	-2.61778072895939	0.00226725412509749
T CD8+ Trm GzmHi	CD	BAIAP2	-1.95672712796938	0.0024009639773109
T CD8+ Trm GzmHi	CD	CA10	-2.20989637055476	0.00242563913604735
T CD8+ Trm GzmHi	CD	IL26	5.07822890465955	0.00242563913604735
T CD8+ Trm GzmHi	CD	TMOD2	-2.55022997921123	0.00302846832199213
T CD8+ Trm GzmHi	CD	CDC42EP3	-1.29613361270956	0.0032853186883645
T CD8+ Trm GzmHi	CD	TUBB2A	-3.08915021983182	0.00342916287246938
T CD8+ Trm GzmHi	CD	FAM53B	1.73037506942074	0.00357944391976713
T CD8+ Trm GzmHi	CD	PERP	-1.44942926096595	0.0036538833471206
T CD8+ Trm GzmHi	CD	SMOX	-3.00541701618758	0.00371307209919653
T CD8+ Trm GzmHi	CD	STX17-AS1	-3.51197803013679	0.00379174441501312
T CD8+ Trm GzmHi	CD	LINC02132	-2.58462709673183	0.00379174441501312
T CD8+ Trm GzmHi	CD	SYPL1	-1.42550381136768	0.00382424518319455
T CD8+ Trm GzmHi	CD	C3orf14	2.65265463175067	0.00382424518319455
T CD8+ Trm GzmHi	CD	LINC00944	-2.21908164695982	0.00382424518319455
T CD8+ Trm GzmHi	CD	FUT8	1.65581290358332	0.00401583054032416
T CD8+ Trm GzmHi	CD	FBXO34	-1.7374579825108	0.004504453889966
T CD8+ Trm GzmHi	CD	MIAT	2.39822043109276	0.00482842178935753
T CD8+ Trm GzmHi	CD	TAB3	1.9110906544702	0.00489522587112644
T CD8+ Trm GzmHi	CD	AKAP5	1.71569294961137	0.0050636181053194
T CD8+ Trm GzmHi	CD	PLP2	-1.49001585574293	0.0050636181053194
T CD8+ Trm GzmHi	CD	AHI1	1.85993297632753	0.0050636181053194
T CD8+ Trm GzmHi	CD	SGK3	-2.03900681014534	0.0050636181053194
T CD8+ Trm GzmHi	CD	ARL4A	-1.95745419237877	0.00523376593502349
T CD8+ Trm GzmHi	CD	GNPTAB	-1.2498199490658	0.00540658579585673
T CD8+ Trm GzmHi	CD	IL2RG	1.67174310412264	0.00543369593718834
T CD8+ Trm GzmHi	CD	AC010424.3	3.48893429905998	0.00636992443460552
T CD8+ Trm GzmHi	CD	NSG1	-2.98071622640686	0.00719086725362843
T CD8+ Trm GzmHi	CD	GOLGA7B	-3.09811645084755	0.00719086725362843
T CD8+ Trm GzmHi	CD	PTCH1	-2.75316078627834	0.00731503188318882
T CD8+ Trm GzmHi	CD	SESN3	1.56815763973403	0.00733813945467598
T CD8+ Trm GzmHi	CD	AFAP1	-2.61164876603733	0.00762552292342125
T CD8+ Trm GzmHi	CD	RASGRF2	-2.67789116129496	0.00798905158539487
T CD8+ Trm GzmHi	CD	SPINT2	-2.67474403085633	0.00810621769941303
T CD8+ Trm GzmHi	CD	EPHA1-AS1	-2.25329418229183	0.00817175172134265
T CD8+ Trm GzmHi	CD	IL10	4.83694186196789	0.0083294118390564
T CD8+ Trm GzmHi	CD	CEND1	2.790344617767	0.0083294118390564
T CD8+ Trm GzmHi	CD	CARS	1.70336180280314	0.0083294118390564
T CD8+ Trm GzmHi	CD	RBPJ	1.55966281632847	0.0083294118390564
T CD8+ Trm GzmHi	CD	HAPLN3	2.15844977681266	0.00886171103858421
T CD8+ Trm GzmHi	CD	SETBP1	1.9985835642076	0.00886171103858421
T CD8+ Trm GzmHi	CD	TC2N	-1.51549840981866	0.00971219301166757
T CD8+ Trm GzmHi	CD	P3H4	-2.39485176637969	0.00971219301166757
T CD8+ Trm GzmHi	CD	VCAM1	2.90439438839503	0.00978390369500264
T CD8+ Trm GzmHi	CD	IER3	-2.74633672348869	0.00990182945341024
T CD8+ Trm GzmHi	CD	REC8	1.46184783465845	0.00990182945341024
T CD8+ Trm GzmHi	CD	PECAM1	1.39795233068704	0.0101118690507653
T CD8+ Trm GzmHi	CD	SLC12A2	1.93790824341941	0.0101834911919674
T CD8+ Trm GzmHi	CD	PHOSPHO2	-1.65486423140484	0.0101987699603625
T CD8+ Trm GzmHi	CD	LGALS3	-1.58282624120291	0.0105855507008473
T CD8+ Trm GzmHi	CD	MARCKSL1	1.63413924959629	0.0106379363494809
T CD8+ Trm GzmHi	CD	CD200R1	1.532681939228	0.0108033588495824
T CD8+ Trm GzmHi	CD	CCR6	-1.98502700385752	0.0108858992010524
T CD8+ Trm GzmHi	CD	ITGA5	-2.82052685191778	0.0108858992010524
T CD8+ Trm GzmHi	CD	PLEKHN1	-2.22408402282452	0.0112211975733642
T CD8+ Trm GzmHi	CD	HAVCR2	1.53791986754577	0.0113646471157908
T CD8+ Trm GzmHi	CD	PLSCR1	1.41585664450367	0.0114640334049801
T CD8+ Trm GzmHi	CD	TENT5C	2.12200869804466	0.011691798820986
T CD8+ Trm GzmHi	CD	AL590399.1	3.31724223163207	0.011691798820986
T CD8+ Trm GzmHi	CD	AC243960.3	3.85553034775696	0.011691798820986
T CD8+ Trm GzmHi	CD	P2RY14	4.19567598950061	0.011691798820986
T CD8+ Trm GzmHi	CD	ID3	-1.6015006689095	0.012362881288228
T CD8+ Trm GzmHi	CD	MGST2	-2.30071634249085	0.0124924132775829
T CD8+ Trm GzmHi	CD	ATP1B1	-2.45243940552942	0.0127163867365322
T CD8+ Trm GzmHi	CD	IGHV1-3	-1.83510482348251	0.0127245587371629
T CD8+ Trm GzmHi	CD	SOCS2	-2.39104769609512	0.0128477847490041
T CD8+ Trm GzmHi	CD	EXD2	-2.84443938695752	0.0132679509904234
T CD8+ Trm GzmHi	CD	HSPA6	-2.69284068120032	0.0132679509904234
T CD8+ Trm GzmHi	CD	HLA-DRA	1.37843147690221	0.0132679509904234
T CD8+ Trm GzmHi	CD	TNFSF14	-1.21159963604204	0.0133815031207561
T CD8+ Trm GzmHi	CD	TMCC3	-3.09491952922777	0.0136325002524622
T CD8+ Trm GzmHi	CD	IKZF2	-1.81427188065659	0.0136771291687963
T CD8+ Trm GzmHi	CD	MICAL3	-2.57996339536854	0.014005911390072
T CD8+ Trm GzmHi	CD	MTCL1	-2.89712536809301	0.014005911390072
T CD8+ Trm GzmHi	CD	SKAP2	-1.24011949725773	0.0140859193210946
T CD8+ Trm GzmHi	CD	FBLN5	-2.08364482351777	0.0141169496610886
T CD8+ Trm GzmHi	CD	COTL1	2.16645426595589	0.0142072213718442
T CD8+ Trm GzmHi	CD	MIR181A1HG	2.3113147368988	0.0145805355107756
T CD8+ Trm GzmHi	CD	RAB27A	1.212755072881	0.0152222701583981
T CD8+ Trm GzmHi	CD	CD151	-1.28519786011841	0.0158465192836074
T CD8+ Trm GzmHi	CD	RARA	-1.59700276538529	0.0167047429153728
T CD8+ Trm GzmHi	CD	DAPK2	1.61835904670767	0.0167437754758046
T CD8+ Trm GzmHi	CD	GPR171	1.29852716913356	0.0167437754758046
T CD8+ Trm GzmHi	CD	CCDC184	-2.65634322374938	0.0170439003716472
T CD8+ Trm GzmHi	CD	ABCD2	1.32591221223772	0.017610961897454
T CD8+ Trm GzmHi	CD	MPP1	-2.20352054428583	0.0188091587389516
T CD8+ Trm GzmHi	CD	FAM107B	1.15934939317134	0.0191097543926965
T CD8+ Trm GzmHi	CD	PTPRK	2.016685739346	0.0194132819787846
T CD8+ Trm GzmHi	CD	BCL11B	1.56834175833227	0.0196091590389998
T CD8+ Trm GzmHi	CD	TNF	-3.17121872719081	0.0198504958928461
T CD8+ Trm GzmHi	CD	GBP2	1.28015542031311	0.0204065545663144
T CD8+ Trm GzmHi	CD	PDLIM5	-1.07655269070361	0.0204065545663144
T CD8+ Trm GzmHi	CD	SLC7A4	-1.81504887122327	0.0208240800944473
T CD8+ Trm GzmHi	CD	CTLA4	3.18620804593125	0.0213328938285199
T CD8+ Trm GzmHi	CD	FBP1	-3.23743574103124	0.0213328938285199
T CD8+ Trm GzmHi	CD	SMCO4	1.40919304990017	0.0219549061205528
T CD8+ Trm GzmHi	CD	MAP9	-1.35914100612883	0.0219549061205528
T CD8+ Trm GzmHi	CD	SSBP2	-2.05249184977521	0.0219549061205528
T CD8+ Trm GzmHi	CD	AMZ1	2.13385288608632	0.0221087918497798
T CD8+ Trm GzmHi	CD	TJP3	-2.17136998114613	0.0225327767766293
T CD8+ Trm GzmHi	CD	UPP1	-1.26230956220946	0.0225327767766293
T CD8+ Trm GzmHi	CD	C1orf162	-1.97487895569129	0.0225327767766293
T CD8+ Trm GzmHi	CD	MEX3D	-2.83459481325158	0.0225327767766293
T CD8+ Trm GzmHi	CD	FKBP5	2.44493670318034	0.0225327767766293
T CD8+ Trm GzmHi	CD	KIFC3	-1.67050121756757	0.0225327767766293
T CD8+ Trm GzmHi	CD	BCL2L11	2.29526581489512	0.0225327767766293
T CD8+ Trm GzmHi	CD	BATF	1.42401605243806	0.0225994230883442
T CD8+ Trm GzmHi	CD	CPQ	-1.82947898709808	0.0225994230883442
T CD8+ Trm GzmHi	CD	TSHZ3	-2.48537573849391	0.0227148907901884
T CD8+ Trm GzmHi	CD	TESC	1.28125386312252	0.0229069466799591
T CD8+ Trm GzmHi	CD	CENPM	2.11215178762942	0.0229069466799591
T CD8+ Trm GzmHi	CD	IFIT2	-1.5451689937361	0.0236570791891379
T CD8+ Trm GzmHi	CD	Z93241.1	-1.60255157749569	0.0237523070999852
T CD8+ Trm GzmHi	CD	SMPD1	-1.12473274757699	0.0238294697371845
T CD8+ Trm GzmHi	CD	PHETA1	-2.7096023283489	0.0242274989684407
T CD8+ Trm GzmHi	CD	SESN1	-1.14017412814606	0.024383892636528
T CD8+ Trm GzmHi	CD	IGHV1-17	-2.72336323158081	0.024383892636528
T CD8+ Trm GzmHi	CD	SERPINE1	-2.76358618062795	0.024383892636528
T CD8+ Trm GzmHi	CD	CD22	-2.81055120688322	0.024383892636528
T CD8+ Trm GzmHi	CD	PAGE5	-2.89379992439568	0.024383892636528
T CD8+ Trm GzmHi	CD	ENO2	-1.26739339914511	0.0245341259637333
T CD8+ Trm GzmHi	CD	FNIP2	-2.80805403207338	0.0248192608578297
T CD8+ Trm GzmHi	CD	SELENOM	-1.25370557767955	0.0271830621953801
T CD8+ Trm GzmHi	CD	PRKCI	-1.64353307456764	0.0277758543366167
T CD8+ Trm GzmHi	CD	GFOD1	-1.41717134622984	0.0280322219687226
T CD8+ Trm GzmHi	CD	CLDN7	-1.8141010361064	0.0281017349917107
T CD8+ Trm GzmHi	CD	TRIB2	1.20427295466135	0.0281017349917107
T CD8+ Trm GzmHi	CD	PGGHG	-1.3458743147819	0.0291588752852354
T CD8+ Trm GzmHi	CD	MAP1LC3A	2.00991134660367	0.0293255692882131
T CD8+ Trm GzmHi	CD	IRF8	-2.01982974755964	0.0295281954407508
T CD8+ Trm GzmHi	CD	TNFSF10	1.13717976771183	0.0300186058341746
T CD8+ Trm GzmHi	CD	SPRYD7	-1.28865345115198	0.0301650479022955
T CD8+ Trm GzmHi	CD	SLC27A2	1.74143021482246	0.0306287992193881
T CD8+ Trm GzmHi	CD	TRERF1	1.22307317097554	0.0313191536985879
T CD8+ Trm GzmHi	CD	CCL3L1	-1.58702498548627	0.031370987304327
T CD8+ Trm GzmHi	CD	MYL6B	1.85043964554519	0.031370987304327
T CD8+ Trm GzmHi	CD	NEK11	-2.55610313466877	0.0314018187144261
T CD8+ Trm GzmHi	CD	MTHFD2	1.28699062859734	0.0316929243136558
T CD8+ Trm GzmHi	CD	TCEAL3	-2.64861736326071	0.0316929243136558
T CD8+ Trm GzmHi	CD	PLCB1	-2.64233644355955	0.0316929243136558
T CD8+ Trm GzmHi	CD	AC005842.1	3.17370666579617	0.0316929243136558
T CD8+ Trm GzmHi	CD	FHL1	-3.88108431950069	0.0316929243136558
T CD8+ Trm GzmHi	CD	AP005019.1	-2.09439432341953	0.0316929243136558
T CD8+ Trm GzmHi	CD	AC020659.1	-1.55955915416183	0.0316929243136558
T CD8+ Trm GzmHi	CD	MEST	-2.64310828976569	0.0316929243136558
T CD8+ Trm GzmHi	CD	CD83	-1.86199810180874	0.0316929243136558
T CD8+ Trm GzmHi	CD	LMCD1	2.5053914603005	0.0316929243136558
T CD8+ Trm GzmHi	CD	MSC-AS1	1.9182728486122	0.0316929243136558
T CD8+ Trm GzmHi	CD	NOTCH1	1.73950925534369	0.0324121645964466
T CD8+ Trm GzmHi	CD	TCTN1	-2.0137764344279	0.0324425990248828
T CD8+ Trm GzmHi	CD	GALNT1	1.32857749487831	0.0324425990248828
T CD8+ Trm GzmHi	CD	NOC4L	-1.24042298446455	0.0347818200339306
T CD8+ Trm GzmHi	CD	DBNDD2	-1.82774517932728	0.0347818200339306
T CD8+ Trm GzmHi	CD	SEMA4C	-2.69604171531345	0.0351538788691809
T CD8+ Trm GzmHi	CD	TNFSF4	2.56612477673771	0.0353497779052174
T CD8+ Trm GzmHi	CD	TMEM109	-0.948619245592018	0.0356690634463509
T CD8+ Trm GzmHi	CD	SCMH1	-1.69474006221649	0.0362873497002449
T CD8+ Trm GzmHi	CD	RPL39L	-1.32374796532685	0.0362873497002449
T CD8+ Trm GzmHi	CD	TEX30	-1.31672064573436	0.0365066187427658
T CD8+ Trm GzmHi	CD	PIM2	1.13844352677331	0.0371724021535714
T CD8+ Trm GzmHi	CD	AC006369.1	-1.70461353856529	0.0374172336545603
T CD8+ Trm GzmHi	CD	CUX1	-1.24868978391945	0.0387772900623849
T CD8+ Trm GzmHi	CD	LINC00092	-1.75568838807684	0.0388012461174277
T CD8+ Trm GzmHi	CD	TP63	3.50164605534313	0.0403864777703827
T CD8+ Trm GzmHi	CD	SMIM10L2A	-2.57192023977846	0.0405231984650923
T CD8+ Trm GzmHi	CD	FURIN	1.35149175218493	0.0405231984650923
T CD8+ Trm GzmHi	CD	CDYL2	1.53335265508207	0.0412102855385556
T CD8+ Trm GzmHi	CD	FABP5	1.89196794490051	0.0429919446395796
T CD8+ Trm GzmHi	CD	TMEM178A	-3.05552444150553	0.0435002371707686
T CD8+ Trm GzmHi	CD	AL158152.2	-2.63119622704104	0.0447490021010199
T CD8+ Trm GzmHi	CD	CATSPERB	-2.68405410394539	0.0447490021010199
T CD8+ Trm GzmHi	CD	CYP27B1	-2.89685410265266	0.0447490021010199
T CD8+ Trm GzmHi	CD	AL451050.2	-2.83562603460359	0.0447490021010199
T CD8+ Trm GzmHi	CD	WDR19	-2.18531549223898	0.0448007865709207
T CD8+ Trm GzmHi	CD	RCC2	1.78210897894495	0.0448007865709207
T CD8+ Trm GzmHi	CD	GPAT3	2.20704796227452	0.0448007865709207
T CD8+ Trm GzmHi	CD	RUNX1	1.14871226312637	0.0448007865709207
T CD8+ Trm GzmHi	CD	GRAMD2B	-1.75975443683046	0.045018689138755
T CD8+ Trm GzmHi	CD	XCL2	-1.47587760281296	0.0451392699545799
T CD8+ Trm GzmHi	CD	PHLDA2	-2.60016149821645	0.0451945310580923
T CD8+ Trm GzmHi	CD	GASAL1	2.83644875304271	0.0454955178242942
T CD8+ Trm GzmHi	CD	FAM117A	-1.14169907318078	0.0454955178242942
T CD8+ Trm GzmHi	CD	PLAC8	-2.09326570274618	0.0455454407274471
T CD8+ Trm GzmHi	CD	STAT1	1.27185905656372	0.0460397341537833
T CD8+ Trm GzmHi	CD	NDRG2	-2.37042608787698	0.0460397341537833
T CD8+ Trm GzmHi	CD	ANO9	-1.29748970228672	0.0468492924180677
T CD8+ Trm GzmHi	CD	SPAG6	3.37608611721877	0.0469743063431837
T CD8+ Trm GzmHi	CD	FOXP2	4.27171545376829	0.0475819578536332
T CD8+ Trm GzmHi	CD	SERPINH1	-2.0449630754174	0.0475819578536332
T CD8+ Trm GzmHi	CD	LINC01943	2.50043884649408	0.0477480833064294
T CD8+ Trm GzmHi	CD	YBX3	2.9795779274056	0.0494273234678572
T CD8+ Trm GzmHi	CD	BHLHE41	-2.94901230093958	0.0494295416505931
T CD8+ Trm GzmHi	CD	HYI	-2.46108532389462	0.0494295416505931
T CD8+ Trm GzmHi	CD	ST6GALNAC3	3.59305617221678	0.0494295416505931
T CD8+ Trm GzmHi	CD	C1orf21	-2.00555872533769	0.0496682880387976
T CD8+ Trm GzmHi	CD	CIDEB	-1.31150774028139	0.049692397355226
T CD8+ Trm GzmHi	CD	AAAS	-1.08032156482811	0.0504281754157862
T CD8+ Trm GzmHi	CD	TP53I11	-1.65334924171395	0.0504281754157862
T CD8+ Trm GzmHi	CD	PRKAG2-AS1	-2.42876191032004	0.0519042826860212
T CD8+ Trm GzmHi	CD	SLC1A4	1.60286664154912	0.0533237190096394
T CD8+ Trm GzmHi	CD	MBD2	1.55627991549807	0.0533237190096394
T CD8+ Trm GzmHi	CD	ENTPD1	1.20013288779523	0.0559096236387682
T CD8+ Trm GzmHi	CD	KIR2DL3	-2.85770083491698	0.0559382785335644
T CD8+ Trm GzmHi	CD	TRIM7	-2.42071584823569	0.0566207140349768
T CD8+ Trm GzmHi	CD	LOXL1-AS1	-2.42906602493094	0.0566774518925484
T CD8+ Trm GzmHi	CD	IFT140	-1.99570037953999	0.0566774518925484
T CD8+ Trm GzmHi	CD	GBP5	1.16619837386766	0.0577535934031904
T CD8+ Trm GzmHi	CD	HDAC9	-1.75011672357587	0.0581917070822121
T CD8+ Trm GzmHi	CD	TRAV8-5	3.65222479807259	0.058280096582585
T CD8+ Trm GzmHi	CD	LASP1	1.05376427869279	0.0591197987896661
T CD8+ Trm GzmHi	CD	VOPP1	1.07390638176984	0.0598027428068364
T CD8+ Trm GzmHi	CD	MCL1	1.1180569795712	0.0605333590956151
T CD8+ Trm GzmHi	CD	UBE2H	1.10204373902204	0.0607892240848186
T CD8+ Trm GzmHi	CD	CTU2	-1.38489261511208	0.0614872232836211
T CD8+ Trm GzmHi	CD	TLDC1	1.4462389433975	0.0626888407572937
T CD8+ Trm GzmHi	CD	FAR2	-2.00898709392233	0.0629912924980506
T CD8+ Trm GzmHi	CD	FN3K	-1.96084065388759	0.0629912924980506
T CD8+ Trm GzmHi	CD	IER2	-1.12778406521276	0.0629999845717294
T CD8+ Trm GzmHi	CD	MORN4	-2.28590066558903	0.0629999845717294
T CD8+ Trm GzmHi	CD	RAB20	-2.4100483879405	0.0629999845717294
T CD8+ Trm GzmHi	CD	TRAP1	-1.24412166168891	0.0631258978171133
T CD8+ Trm GzmHi	CD	TAP2	1.49443877298226	0.0631696179498289
T CD8+ Trm GzmHi	CD	ARL6IP1	1.12753409341058	0.0640890744633227
T CD8+ Trm GzmHi	CD	CD38	1.1924995706368	0.0647088335855901
T CD8+ Trm GzmHi	CD	CD84	1.13955134570185	0.0647088335855901
T CD8+ Trm GzmHi	CD	GCHFR	-1.05528764441372	0.0669253743958282
T CD8+ Trm GzmHi	CD	STARD4	1.3081124652381	0.0696742685636551
T CD8+ Trm GzmHi	CD	DRAIC	2.12226940089984	0.0696742685636551
T CD8+ Trm GzmHi	CD	ANKS1B	4.10289570417559	0.0702966950707862
T CD8+ Trm GzmHi	CD	DMTN	-1.84804554470916	0.0702966950707862
T CD8+ Trm GzmHi	CD	PRRG2	-1.76497443103958	0.0712524647859873
T CD8+ Trm GzmHi	CD	EVI2B	1.31591957706712	0.0712524647859873
T CD8+ Trm GzmHi	CD	RMDN3	-1.03492735202358	0.0717313514711354
T CD8+ Trm GzmHi	CD	AC008549.2	3.33292399811306	0.0717313514711354
T CD8+ Trm GzmHi	CD	NAB1	1.23167825228178	0.0723813022871646
T CD8+ Trm GzmHi	CD	SWT1	2.81725773791797	0.074276671567724
T CD8+ Trm GzmHi	CD	GPN3	-1.20371044102121	0.0745438254495023
T CD8+ Trm GzmHi	CD	SQLE	1.30496940277453	0.0745438254495023
T CD8+ Trm GzmHi	CD	GLCCI1	1.21324263045296	0.0745438254495023
T CD8+ Trm GzmHi	CD	GPHN	-2.4506998217187	0.074808500978425
T CD8+ Trm GzmHi	CD	DHRS7	-0.994489025117826	0.0749979810043328
T CD8+ Trm GzmHi	CD	PLOD3	-1.23962879203228	0.0763048818931529
T CD8+ Trm GzmHi	CD	TIMP1	-1.63841992054204	0.0775575536835838
T CD8+ Trm GzmHi	CD	MXD4	1.61923514418328	0.0775575536835838
T CD8+ Trm GzmHi	CD	FBXO2	-1.50975453986032	0.0776508646834806
T CD8+ Trm GzmHi	CD	AL606807.1	2.34067706597034	0.078311712625869
T CD8+ Trm GzmHi	CD	CDKN2C	-1.77247599890402	0.0784287654592381
T CD8+ Trm GzmHi	CD	FAM92A	3.28267121324033	0.0784428419368761
T CD8+ Trm GzmHi	CD	HNRNPL	0.94885212335	0.0784428419368761
T CD8+ Trm GzmHi	CD	SBF2	-2.37926975994857	0.0793094433199697
T CD8+ Trm GzmHi	CD	AL356234.2	2.40907849834221	0.079593646207672
T CD8+ Trm GzmHi	CD	SERPINB9P1	3.11258862517871	0.0805483377649888
T CD8+ Trm GzmHi	CD	NR2C2AP	-1.08324777802224	0.0806958445576653
T CD8+ Trm GzmHi	CD	GGA1	0.975330686461681	0.0806958445576653
T CD8+ Trm GzmHi	CD	TMEM25	-2.14807055581578	0.0814908121296049
T CD8+ Trm GzmHi	CD	LDLR	2.07153138950218	0.081838192793586
T CD8+ Trm GzmHi	CD	IGHV4-39	3.04349017904832	0.0839861897640048
T CD8+ Trm GzmHi	CD	JAG2	-1.75080486904851	0.0843050645274248
T CD8+ Trm GzmHi	CD	AC074117.1	3.2387588804506	0.0851421207960967
T CD8+ Trm GzmHi	CD	TUBB4B	-0.91384141536368	0.0852541521067671
T CD8+ Trm GzmHi	CD	RAPGEF1	1.08150383671957	0.0854543239189997
T CD8+ Trm GzmHi	CD	DSE	-1.26261146784675	0.0854543239189997
T CD8+ Trm GzmHi	CD	MYO1D	-2.41547147889923	0.0854543239189997
T CD8+ Trm GzmHi	CD	SLC22A15	-2.50563316396809	0.0854543239189997
T CD8+ Trm GzmHi	CD	GPRASP1	-2.5552441708256	0.0854543239189997
T CD8+ Trm GzmHi	CD	NEO1	-2.79479808198042	0.0854543239189997
T CD8+ Trm GzmHi	CD	KMT2A	0.881730871742677	0.0854543239189997
T CD8+ Trm GzmHi	CD	PREX1	1.02130932056871	0.0854543239189997
T CD8+ Trm GzmHi	CD	MAFB	-2.35160313853584	0.0854543239189997
T CD8+ Trm GzmHi	CD	LINC02249	-2.46407177735362	0.0854543239189997
T CD8+ Trm GzmHi	CD	GOLGA8R	-2.47571441904871	0.0854543239189997
T CD8+ Trm GzmHi	CD	PLA2G10	-2.50127155892672	0.0854543239189997
T CD8+ Trm GzmHi	CD	MARCH10	-2.45545533843805	0.0854543239189997
T CD8+ Trm GzmHi	CD	IL1RAP	-2.48271309743351	0.0854543239189997
T CD8+ Trm GzmHi	CD	P3H3	-2.50743355833883	0.0854543239189997
T CD8+ Trm GzmHi	CD	IMPG2	-2.54686293727042	0.0854543239189997
T CD8+ Trm GzmHi	CD	ZFR2	-2.52698899221711	0.0854543239189997
T CD8+ Trm GzmHi	CD	PPFIBP1	-2.58450307453929	0.0854543239189997
T CD8+ Trm GzmHi	CD	AC005498.2	-2.53331195265202	0.0854543239189997
T CD8+ Trm GzmHi	CD	CRB3	-2.56416207502282	0.0854543239189997
T CD8+ Trm GzmHi	CD	WASF1	-2.57222479420988	0.0854543239189997
T CD8+ Trm GzmHi	CD	ZNF165	-2.57793893585347	0.0854543239189997
T CD8+ Trm GzmHi	CD	PPM1H	-2.60737314134072	0.0854543239189997
T CD8+ Trm GzmHi	CD	ABTB2	3.01100007277844	0.0856263946885678
T CD8+ Trm GzmHi	CD	LTBP3	-0.946809938823715	0.0858824602506131
T CD8+ Trm GzmHi	CD	AC245595.1	2.67805213720896	0.0858824602506131
T CD8+ Trm GzmHi	CD	CD320	-0.982449548456913	0.0864428236439991
T CD8+ Trm GzmHi	CD	PPCDC	-1.43692176352933	0.0864428236439991
T CD8+ Trm GzmHi	CD	SEC24B-AS1	3.08971524377315	0.0864428236439991
T CD8+ Trm GzmHi	CD	EPSTI1	1.35921848163161	0.0864428236439991
T CD8+ Trm GzmHi	CD	HDGFL3	1.8532808788694	0.0864465017141858
T CD8+ Trm GzmHi	CD	AL353622.1	1.80518517205232	0.0874893340645828
T CD8+ Trm GzmHi	CD	RUNX2	1.80974772117706	0.0886842588326402
T CD8+ Trm GzmHi	CD	RASGRP1	1.08191186317009	0.0886842588326402
T CD8+ Trm GzmHi	CD	RASGRP2	-1.29002692985732	0.0886842588326402
T CD8+ Trm GzmHi	CD	AP003774.4	1.42332292382801	0.0886842588326402
T CD8+ Trm GzmHi	CD	ORMDL3	1.07868044459775	0.0889166417979879
T CD8+ Trm GzmHi	CD	TRAV3	2.65914441967089	0.0889166417979879
T CD8+ Trm GzmHi	CD	ANAPC13	-0.930326027121603	0.0889699644120745
T CD8+ Trm GzmHi	CD	SERAC1	2.26744514902046	0.0890505875141362
T CD8+ Trm GzmHi	CD	CEP70	-2.29161512252076	0.0890505875141362
T CD8+ Trm GzmHi	CD	ETS1	1.30980747911106	0.0890505875141362
T CD8+ Trm GzmHi	CD	CLNK	1.65478770285761	0.0890505875141362
T CD8+ Trm GzmHi	CD	MATK	-1.09310262251049	0.0890505875141362
T CD8+ Trm GzmHi	CD	ACVR1C	-2.41492401597798	0.0891788862535496
T CD8+ Trm GzmHi	CD	BUB1B	3.13874665042738	0.0898581618533602
T CD8+ Trm GzmHi	CD	CSNK1G1	1.33820560010044	0.0901183355209268
T CD8+ Trm GzmHi	CD	TRGV3	-1.75847928386623	0.0911693978971584
T CD8+ Trm GzmHi	CD	CTSD	1.3640565291273	0.0911693978971584
T CD8+ Trm GzmHi	CD	H1FX	1.53523371907877	0.0911693978971584
T CD8+ Trm GzmHi	CD	CMIP	1.07654970580892	0.0912544525275183
T CD8+ Trm GzmHi	CD	AUTS2	-1.61496182446298	0.0912544525275183
T CD8+ Trm GzmHi	CD	CCR2	-2.25257031405744	0.0913076163072935
T CD8+ Trm GzmHi	CD	PNPLA2	-0.917865490066493	0.0918840941551525
T CD8+ Trm GzmHi	CD	CDV3	1.29643337534103	0.0922901726692984
T CD8+ Trm GzmHi	CD	IFRD2	-1.10581114172185	0.092339806830214
T CD8+ Trm GzmHi	CD	TP53INP1	1.23830693734698	0.092846631645572
T CD8+ Trm GzmHi	CD	TP73	2.65035123388432	0.0934978300721325
T CD8+ Trm GzmHi	CD	GPRC5D-AS1	2.48513356553138	0.0941879819136798
T CD8+ Trm GzmHi	CD	SPINT1	-2.16575205224714	0.0942124364073636
T CD8+ Trm GzmHi	CD	BFSP2-AS1	1.70127178687183	0.0942124364073636
T CD8+ Trm GzmHi	CD	LDHC	-2.35361610219782	0.094387713098052
T CD8+ Trm GzmHi	CD	KDM5B	0.872127668179799	0.0950573997763976
T CD8+ Trm GzmHi	CD	RHOD	-2.31158100957149	0.0955429661993531
T CD8+ Trm GzmHi	CD	TPRG1	-1.28903701394104	0.0961735683211038
T CD8+ Trm GzmHi	CD	RNF19A	0.958206730669162	0.096302558646203
T CD8+ Trm GzmHi	CD	TMEM74B	3.15201126184683	0.0969570462973425
T CD8+ Trm GzmHi	CD	AC133644.2	3.28274931472387	0.0969570462973425
T CD8+ Trm GzmHi	CD	AC100810.1	-1.1795226905122	0.0969570462973425
T CD8+ Trm GzmHi	CD	ARL4C	1.04358358585196	0.0969570462973425
T CD8+ Trm GzmHi	CD	SH2D3A	-1.31791860943879	0.09746597404392
T CD8+ Trm GzmHi	CD	AC009509.1	-2.67816787299896	0.09746597404392
T CD8+ Trm GzmHi	CD	ATP2B1-AS1	-1.15582082677918	0.09746597404392
T CD8+ Trm GzmHi	CD	COMMD3	1.5418553354432	0.09746597404392
T CD8+ Trm GzmHi	CD	SCUBE1	1.29271729812767	0.0986172168472141
T CD8+ Trm GzmHi	CD	DPF3	2.05736954940492	0.0996228994522677
T CD8+ Trm GzmHi	H	LINC00402	-5.6983704689877	1.11410221016514e-10
T CD8+ Trm GzmHi	H	SPINK2	-4.82424873360495	1.11410221016514e-10
T CD8+ Trm GzmHi	H	SPON1	-5.31840968614109	1.11410221016514e-10
T CD8+ Trm GzmHi	H	TXK	-5.73836448610398	2.40299718583977e-10
T CD8+ Trm GzmHi	H	MYBL1	-4.07770954506743	2.5637929572942e-10
T CD8+ Trm GzmHi	H	IFNG	3.75872137326028	4.63880075991218e-08
T CD8+ Trm GzmHi	H	FAM81A	-5.26233168485452	1.0331222552759e-07
T CD8+ Trm GzmHi	H	LINC02256	-3.20029752329224	1.74016469627298e-07
T CD8+ Trm GzmHi	H	HLA-DRA	3.29283847916966	3.07654992967296e-07
T CD8+ Trm GzmHi	H	MYO7A	7.70207832518155	2.8154515839229e-06
T CD8+ Trm GzmHi	H	AIG1	-4.21963274292631	3.45674776448429e-06
T CD8+ Trm GzmHi	H	LINC02132	-3.78827240036396	3.45674776448429e-06
T CD8+ Trm GzmHi	H	ICAM2	-3.2187398143843	3.45674776448429e-06
T CD8+ Trm GzmHi	H	NPM2	-3.4674278047797	7.22641220030815e-06
T CD8+ Trm GzmHi	H	TMEM273	-3.88066393540648	7.49789087568982e-06
T CD8+ Trm GzmHi	H	PCSK1N	-5.30241997803862	7.49789087568982e-06
T CD8+ Trm GzmHi	H	DHRS3	-4.17429388355629	9.22864739686334e-06
T CD8+ Trm GzmHi	H	TOX2	3.49496296775398	1.18538157168128e-05
T CD8+ Trm GzmHi	H	HLA-DRB1	2.637775389779	1.72173177295671e-05
T CD8+ Trm GzmHi	H	MUCL1	-4.7191333614523	2.02090911212429e-05
T CD8+ Trm GzmHi	H	TYROBP	-5.86139377677275	2.074819629423e-05
T CD8+ Trm GzmHi	H	PIP5K1B	-4.63777162258873	2.42571413479031e-05
T CD8+ Trm GzmHi	H	SPINT2	-3.72645274360155	2.42571413479031e-05
T CD8+ Trm GzmHi	H	MMP23B	-3.30336709601512	2.42571413479031e-05
T CD8+ Trm GzmHi	H	PAG1	2.75279753532363	2.43764773755711e-05
T CD8+ Trm GzmHi	H	DMKN	-4.15963280470057	3.04960547961054e-05
T CD8+ Trm GzmHi	H	FAM241B	-4.17109506770731	3.05258995537475e-05
T CD8+ Trm GzmHi	H	NCR2	-4.24582140283271	3.74009871801555e-05
T CD8+ Trm GzmHi	H	HLA-DPB1	2.07816480219032	6.18615602217654e-05
T CD8+ Trm GzmHi	H	AC008035.1	-2.53181691862855	6.43099015793012e-05
T CD8+ Trm GzmHi	H	TCEAL4	-2.79246207460225	6.51792361293407e-05
T CD8+ Trm GzmHi	H	PTGDR	-2.84448689458167	6.51792361293407e-05
T CD8+ Trm GzmHi	H	SBF2	-3.96444207258042	9.06069340600319e-05
T CD8+ Trm GzmHi	H	LAT2	-2.67798803228813	0.000115898593575671
T CD8+ Trm GzmHi	H	LILRB1	-3.6455857114764	0.000138804994547283
T CD8+ Trm GzmHi	H	PRNP	-2.03800088946182	0.000138804994547283
T CD8+ Trm GzmHi	H	ID3	-2.24044754807038	0.000143672064242302
T CD8+ Trm GzmHi	H	SGK3	-2.6733242994597	0.000155085538904362
T CD8+ Trm GzmHi	H	SLC12A8	-4.12106260830259	0.000167265817917915
T CD8+ Trm GzmHi	H	ZNRF1	2.58438988620985	0.000209775017398815
T CD8+ Trm GzmHi	H	N4BP2	2.62284696551814	0.000209775017398815
T CD8+ Trm GzmHi	H	DRAXIN	-2.95535776405278	0.000235878128263434
T CD8+ Trm GzmHi	H	ABCA1	-3.57909738094688	0.000235878128263434
T CD8+ Trm GzmHi	H	TRPS1	2.45813944694395	0.000244661816708564
T CD8+ Trm GzmHi	H	NCF1	-2.00398801559421	0.000244661816708564
T CD8+ Trm GzmHi	H	MYO1D	-3.84902868126315	0.000252140000061352
T CD8+ Trm GzmHi	H	TFRC	2.67806821515379	0.000310694771253139
T CD8+ Trm GzmHi	H	PECAM1	2.05912493771482	0.000346640388076427
T CD8+ Trm GzmHi	H	CD6	2.09333272929139	0.000346640388076427
T CD8+ Trm GzmHi	H	CRYBG1	-1.80173571343196	0.000378994207511834
T CD8+ Trm GzmHi	H	CA10	-2.58808641569771	0.000378994207511834
T CD8+ Trm GzmHi	H	CD200R1	2.44969155203303	0.000387826971321912
T CD8+ Trm GzmHi	H	RAB37	1.93522310648381	0.000429709704841806
T CD8+ Trm GzmHi	H	GNPTAB	-1.53900513040168	0.000430578283494117
T CD8+ Trm GzmHi	H	IL2	-3.38614586636769	0.000430578283494117
T CD8+ Trm GzmHi	H	BCL2	-1.77295959185574	0.000441859150858322
T CD8+ Trm GzmHi	H	BAIAP2	-2.3161713511525	0.000524890743407193
T CD8+ Trm GzmHi	H	MYO1E	-2.37576868224347	0.000542200354480845
T CD8+ Trm GzmHi	H	SORBS3	-3.2689208416646	0.000565369622212462
T CD8+ Trm GzmHi	H	RILP	-3.14433100823001	0.000568264576815104
T CD8+ Trm GzmHi	H	RNF130	-3.72677839899937	0.000568264576815104
T CD8+ Trm GzmHi	H	CDCA7	3.15030831940245	0.000574972426112669
T CD8+ Trm GzmHi	H	FRMD4A	-3.32279124573805	0.000615901972949632
T CD8+ Trm GzmHi	H	MPP1	-2.87286161823087	0.000615901972949632
T CD8+ Trm GzmHi	H	SERPINE2	-3.4580801990237	0.000727974925561149
T CD8+ Trm GzmHi	H	PSAT1	4.06271385486354	0.000733583806401934
T CD8+ Trm GzmHi	H	GBP4	1.60370166391925	0.000741889618832798
T CD8+ Trm GzmHi	H	HAVCR2	2.17810308135133	0.000769626150558932
T CD8+ Trm GzmHi	H	REC8	2.15813182796796	0.000884313713867955
T CD8+ Trm GzmHi	H	FBXO2	-2.27683400553765	0.000884313713867955
T CD8+ Trm GzmHi	H	SPEF2	-2.79289258896499	0.000884313713867955
T CD8+ Trm GzmHi	H	GOLGA8R	-3.96058989665058	0.000884313713867955
T CD8+ Trm GzmHi	H	TRDV1	-3.47041001764987	0.000884313713867955
T CD8+ Trm GzmHi	H	SVIP	-1.43349989739775	0.000884313713867955
T CD8+ Trm GzmHi	H	C15orf39	-1.96792546794034	0.000912678294043341
T CD8+ Trm GzmHi	H	TEC	-3.92362974309858	0.000936599400162709
T CD8+ Trm GzmHi	H	TJP3	-2.83101850996573	0.000936599400162709
T CD8+ Trm GzmHi	H	CYSTM1	-1.76672434204017	0.000945920365667326
T CD8+ Trm GzmHi	H	SMOX	-3.42621617030313	0.000960382522240568
T CD8+ Trm GzmHi	H	GADD45G	2.54673062983017	0.00102497554772725
T CD8+ Trm GzmHi	H	SYPL1	-1.63723382296377	0.00105465307507288
T CD8+ Trm GzmHi	H	SMCO4	2.15594462012862	0.0011349419725825
T CD8+ Trm GzmHi	H	TRDV2	-3.58933462232613	0.00129920271570505
T CD8+ Trm GzmHi	H	SLC16A11	-3.30607191752738	0.00137783544797719
T CD8+ Trm GzmHi	H	ZNF677	-2.90034633054652	0.00178397034789846
T CD8+ Trm GzmHi	H	IKZF2	-2.17145040043783	0.00209636919133407
T CD8+ Trm GzmHi	H	NLRP3	-3.11553017100768	0.0021026378308392
T CD8+ Trm GzmHi	H	ISYNA1	-1.79103316652414	0.00234010698675327
T CD8+ Trm GzmHi	H	PTGER2	-1.6411938921682	0.00234010698675327
T CD8+ Trm GzmHi	H	PRKAG2-AS1	-3.21781877691476	0.00234010698675327
T CD8+ Trm GzmHi	H	KIFC3	-2.09522468948868	0.00234010698675327
T CD8+ Trm GzmHi	H	RBPJ	1.89042551434934	0.00248448068251024
T CD8+ Trm GzmHi	H	PLAC8	-2.80003353755858	0.00248448068251024
T CD8+ Trm GzmHi	H	SELENOM	-1.60657882526906	0.00248448068251024
T CD8+ Trm GzmHi	H	STX17-AS1	-3.85378227760822	0.00256800915206672
T CD8+ Trm GzmHi	H	SSBP2	-2.57087859318918	0.00272260160570821
T CD8+ Trm GzmHi	H	TESMIN	-3.32417104801852	0.00272260160570821
T CD8+ Trm GzmHi	H	SCOC-AS1	-3.02528554931172	0.00308424916304745
T CD8+ Trm GzmHi	H	KLHL23	-3.27987271997627	0.00315759783278662
T CD8+ Trm GzmHi	H	TMEM173	2.50255891640867	0.00339962707406271
T CD8+ Trm GzmHi	H	CD226	1.53764250472353	0.00343457171049932
T CD8+ Trm GzmHi	H	CFD	-2.75621785031746	0.00345057837335693
T CD8+ Trm GzmHi	H	NF2	2.27492135808654	0.00395589716559568
T CD8+ Trm GzmHi	H	MSC	2.81403594106462	0.00405214303192858
T CD8+ Trm GzmHi	H	LDHC	-3.73183794040646	0.00421021318838763
T CD8+ Trm GzmHi	H	FAR2	-2.76116654660205	0.00469113892794248
T CD8+ Trm GzmHi	H	AHI1	2.2708757411203	0.00481852623392728
T CD8+ Trm GzmHi	H	SYNJ2BP	-3.10639024703206	0.00489922890237026
T CD8+ Trm GzmHi	H	MGST2	-2.70860912149731	0.00509226461206768
T CD8+ Trm GzmHi	H	EZH2	2.55885115968607	0.00525352066280543
T CD8+ Trm GzmHi	H	LYN	-2.44672771128811	0.00526181530341092
T CD8+ Trm GzmHi	H	TCEAL3	-3.20906217677552	0.00526181530341092
T CD8+ Trm GzmHi	H	GBP2	1.59533694626591	0.00528668178517122
T CD8+ Trm GzmHi	H	AAED1	-2.20421765799916	0.00528668178517122
T CD8+ Trm GzmHi	H	BATF	1.84480408263999	0.00529106722015324
T CD8+ Trm GzmHi	H	RNF144B	-3.45996074856512	0.00539587946298735
T CD8+ Trm GzmHi	H	PTPRM	-3.46961336346024	0.00539587946298735
T CD8+ Trm GzmHi	H	PIANP	-3.54020845351617	0.00539587946298735
T CD8+ Trm GzmHi	H	MEIS3	-3.5457331557561	0.00539587946298735
T CD8+ Trm GzmHi	H	UCP2	1.65609536886956	0.0054602069678536
T CD8+ Trm GzmHi	H	MID2	-3.61135677679794	0.00556211427620674
T CD8+ Trm GzmHi	H	AC006059.1	-2.96028393697595	0.00556211427620674
T CD8+ Trm GzmHi	H	XCL2	-1.89138158801004	0.00558881378752988
T CD8+ Trm GzmHi	H	SNX10	-1.514842782971	0.00563935417728173
T CD8+ Trm GzmHi	H	HLA-DPA1	1.68905576659416	0.00577504566072883
T CD8+ Trm GzmHi	H	AC010424.3	5.56268165198553	0.0057796554343558
T CD8+ Trm GzmHi	H	METTL1	-2.91716893530849	0.00596235938680668
T CD8+ Trm GzmHi	H	HSPA6	-3.12371909632297	0.00596235938680668
T CD8+ Trm GzmHi	H	DUSP4	1.87662394539972	0.00602814307283533
T CD8+ Trm GzmHi	H	TRERF1	1.72896151056375	0.00617101299424514
T CD8+ Trm GzmHi	H	CD300A	-2.39612104335517	0.00621299656081319
T CD8+ Trm GzmHi	H	LMCD1	5.03054539726419	0.00638894996329283
T CD8+ Trm GzmHi	H	CTU2	-1.82886665941133	0.00638894996329283
T CD8+ Trm GzmHi	H	MSC-AS1	3.17323371731344	0.00638894996329283
T CD8+ Trm GzmHi	H	MCC	-2.80616445400356	0.00638894996329283
T CD8+ Trm GzmHi	H	LYAR	-1.53731957018834	0.00638894996329283
T CD8+ Trm GzmHi	H	BEX2	-2.69518017339938	0.00661039917119336
T CD8+ Trm GzmHi	H	GPHN	-3.1627976855989	0.00682874642880974
T CD8+ Trm GzmHi	H	NMB	-2.81477456864345	0.00685182228096493
T CD8+ Trm GzmHi	H	LINGO3	-2.63360886373596	0.00685182228096493
T CD8+ Trm GzmHi	H	S100Z	-3.57894389363455	0.00700554871547372
T CD8+ Trm GzmHi	H	SH2D1B	-3.32749596061971	0.00702332362492443
T CD8+ Trm GzmHi	H	TIMP1	-2.25241511669071	0.00702332362492443
T CD8+ Trm GzmHi	H	PIM2	1.51589410899433	0.00702332362492443
T CD8+ Trm GzmHi	H	IRF8	-2.34777961325965	0.00702332362492443
T CD8+ Trm GzmHi	H	IL18BP	-2.01932426897811	0.00702332362492443
T CD8+ Trm GzmHi	H	ASAH2B	-2.61436727577447	0.00703752390353325
T CD8+ Trm GzmHi	H	MIR181A1HG	3.49215028292946	0.00741561116436977
T CD8+ Trm GzmHi	H	EPHA1-AS1	-2.45100369120065	0.00750557079939726
T CD8+ Trm GzmHi	H	DSE	-1.70800559803221	0.00768908907369763
T CD8+ Trm GzmHi	H	SGMS1	1.76896595251882	0.00768908907369763
T CD8+ Trm GzmHi	H	IL2RG	1.7254558005054	0.00786809230460863
T CD8+ Trm GzmHi	H	RETREG1	-1.60305408861089	0.00797304775616498
T CD8+ Trm GzmHi	H	IL26	5.28612554675829	0.00805013600925456
T CD8+ Trm GzmHi	H	LUZP1	-1.94419787385028	0.00809882617161439
T CD8+ Trm GzmHi	H	SLC27A2	2.50719190507588	0.00820187621026076
T CD8+ Trm GzmHi	H	SPART	-2.90121507525566	0.00820187621026076
T CD8+ Trm GzmHi	H	SKAP2	-1.37937535484942	0.00820187621026076
T CD8+ Trm GzmHi	H	RORA	1.39831683397405	0.00866828715315202
T CD8+ Trm GzmHi	H	SLC12A2	2.39768613233211	0.00866828715315202
T CD8+ Trm GzmHi	H	VSIR	-1.46953956161522	0.00866828715315202
T CD8+ Trm GzmHi	H	PATJ	-1.85647384031385	0.00866828715315202
T CD8+ Trm GzmHi	H	CXXC5	-2.06356533880072	0.00866828715315202
T CD8+ Trm GzmHi	H	FNIP2	-3.27591412514871	0.00866828715315202
T CD8+ Trm GzmHi	H	MIAT	2.49289107351754	0.00900576824620684
T CD8+ Trm GzmHi	H	MAP3K8	-1.37761491760488	0.00900576824620684
T CD8+ Trm GzmHi	H	NRAS	1.66948973881225	0.00900576824620684
T CD8+ Trm GzmHi	H	CRACR2B	-1.96516788106052	0.00931657778622732
T CD8+ Trm GzmHi	H	FAM229B	-2.73525293969486	0.00931657778622732
T CD8+ Trm GzmHi	H	FCGR3A	-4.06190371653525	0.0101273453209827
T CD8+ Trm GzmHi	H	RIC3	-2.48407822151992	0.0101273453209827
T CD8+ Trm GzmHi	H	B3GNT7	-2.96517393066931	0.0103333005816957
T CD8+ Trm GzmHi	H	LARGE2	-3.1494945114481	0.0103333005816957
T CD8+ Trm GzmHi	H	AL034397.3	-2.70405349584849	0.0103333005816957
T CD8+ Trm GzmHi	H	BCL11B	1.8001701928509	0.0103809090304734
T CD8+ Trm GzmHi	H	ZBTB16	-3.4390879259148	0.010564157255021
T CD8+ Trm GzmHi	H	SLC31A2	-2.64214028610421	0.0107710407302293
T CD8+ Trm GzmHi	H	TSPAN4	-2.463286316965	0.0115828146801643
T CD8+ Trm GzmHi	H	BBS2	-2.36900765400077	0.0117013446695109
T CD8+ Trm GzmHi	H	PLP2	-1.43206363139515	0.0118212974713054
T CD8+ Trm GzmHi	H	TRIB2	1.42338116678922	0.0118212974713054
T CD8+ Trm GzmHi	H	INAVA	4.91171447458726	0.0118212974713054
T CD8+ Trm GzmHi	H	FCRL1	-3.08818706509251	0.0118212974713054
T CD8+ Trm GzmHi	H	CDKN2C	-2.20065005442116	0.0118212974713054
T CD8+ Trm GzmHi	H	SCOC	-1.38348048126912	0.012729341315966
T CD8+ Trm GzmHi	H	TRGV7	-2.09426184808853	0.0128608882474969
T CD8+ Trm GzmHi	H	SESN3	1.578083079667	0.0128608882474969
T CD8+ Trm GzmHi	H	SNX20	1.28138574975742	0.013377355737337
T CD8+ Trm GzmHi	H	FAM53B	1.67311418902716	0.0133779744877335
T CD8+ Trm GzmHi	H	ATP1B1	-2.62730905285488	0.0136964234864086
T CD8+ Trm GzmHi	H	ACVR1C	-3.1885608428786	0.0136964234864086
T CD8+ Trm GzmHi	H	SRC	-2.60707202411178	0.0144992228326186
T CD8+ Trm GzmHi	H	IGSF22	-2.3487681145039	0.0146235581841606
T CD8+ Trm GzmHi	H	JAKMIP1	1.92703714421141	0.0149140496213291
T CD8+ Trm GzmHi	H	SLC22A15	-3.04414495898597	0.0149140496213291
T CD8+ Trm GzmHi	H	JAK3	1.30618121060334	0.015133309878258
T CD8+ Trm GzmHi	H	CLIP2	-2.3246441124313	0.015133309878258
T CD8+ Trm GzmHi	H	TMEM150A	-2.20709396949057	0.0151730376107633
T CD8+ Trm GzmHi	H	ALMS1	-1.73943613975427	0.0153336666305455
T CD8+ Trm GzmHi	H	TRIM56	1.52050442193906	0.0154033400340632
T CD8+ Trm GzmHi	H	PDE8A	-2.802061157993	0.0154033400340632
T CD8+ Trm GzmHi	H	SERINC5	2.13403665459489	0.0155166671015289
T CD8+ Trm GzmHi	H	PLCB1	-2.98045530611986	0.0155166671015289
T CD8+ Trm GzmHi	H	TESC	1.49045535519857	0.0161941813438649
T CD8+ Trm GzmHi	H	SERPINB6	-1.48183805885251	0.0161941813438649
T CD8+ Trm GzmHi	H	PHGDH	4.6357990377146	0.0161941813438649
T CD8+ Trm GzmHi	H	GPR55	1.52282651344122	0.0161941813438649
T CD8+ Trm GzmHi	H	ASAP1	1.67789118184856	0.0163880446709247
T CD8+ Trm GzmHi	H	NCALD	-1.42484281529011	0.0165165224193508
T CD8+ Trm GzmHi	H	MAP1LC3A	2.75357166116928	0.0171328438531779
T CD8+ Trm GzmHi	H	KIR2DL4	-1.63776808619724	0.0171860365140622
T CD8+ Trm GzmHi	H	FAM107B	1.26322644631168	0.0174549224256642
T CD8+ Trm GzmHi	H	CEP70	-2.94505414700407	0.0174549224256642
T CD8+ Trm GzmHi	H	CHODL	-2.53476836318408	0.0176469201659667
T CD8+ Trm GzmHi	H	GPR171	1.34627498053468	0.0178605885542813
T CD8+ Trm GzmHi	H	MTHFD2	1.4927290220741	0.0184350733283508
T CD8+ Trm GzmHi	H	HDGFL3	3.23386637367785	0.0184350733283508
T CD8+ Trm GzmHi	H	FUT8	1.62377728839436	0.0184350733283508
T CD8+ Trm GzmHi	H	PARP9	1.30424281206658	0.0184350733283508
T CD8+ Trm GzmHi	H	DENND5A	-2.98068652641157	0.0184350733283508
T CD8+ Trm GzmHi	H	CHKA	-3.07559435856981	0.0184350733283508
T CD8+ Trm GzmHi	H	NETO2	-2.93042077782254	0.0184350733283508
T CD8+ Trm GzmHi	H	PERP	-1.33347693912474	0.0189641715718919
T CD8+ Trm GzmHi	H	TRDV3	-3.91202497165723	0.0189641715718919
T CD8+ Trm GzmHi	H	HES4	-3.50598972062758	0.0192885983274083
T CD8+ Trm GzmHi	H	PTPRK	2.3935898320872	0.0192885983274083
T CD8+ Trm GzmHi	H	TMEM140	1.60087370009996	0.0192885983274083
T CD8+ Trm GzmHi	H	ARNTL	1.32902160376014	0.0192885983274083
T CD8+ Trm GzmHi	H	AC004585.1	-3.00696167701686	0.0192885983274083
T CD8+ Trm GzmHi	H	FMNL3	-1.23183188129736	0.0192885983274083
T CD8+ Trm GzmHi	H	MAST4	1.35922493628211	0.0195503672614344
T CD8+ Trm GzmHi	H	ZFP28	-2.85823071012909	0.0196824296407363
T CD8+ Trm GzmHi	H	DPY19L4	-2.32329501286401	0.0196824296407363
T CD8+ Trm GzmHi	H	KIR2DL3	-3.24926731158396	0.020018902730396
T CD8+ Trm GzmHi	H	ETV7	3.52076112558461	0.020089613068813
T CD8+ Trm GzmHi	H	FCER1G	-3.80580425995409	0.0202876345840903
T CD8+ Trm GzmHi	H	S100PBP	1.32913532524875	0.0204158765606603
T CD8+ Trm GzmHi	H	KCNQ5	-2.56108708176972	0.0204158765606603
T CD8+ Trm GzmHi	H	TPM1	-1.50544834759182	0.0206582629434472
T CD8+ Trm GzmHi	H	INSIG1	1.52070658413113	0.0213051059353201
T CD8+ Trm GzmHi	H	SLC9A3R2	-2.4751927256006	0.021524236405984
T CD8+ Trm GzmHi	H	MICAL2	2.0017424163791	0.0220719333580634
T CD8+ Trm GzmHi	H	IGKV2-29	-3.47283451206785	0.022155441624261
T CD8+ Trm GzmHi	H	VOPP1	1.34132559966083	0.0226803639247574
T CD8+ Trm GzmHi	H	BTN3A1	1.40143295059034	0.0237676843801568
T CD8+ Trm GzmHi	H	BCL3	2.00470391024124	0.0237676843801568
T CD8+ Trm GzmHi	H	TOGARAM2	1.40511599896321	0.0239619400093625
T CD8+ Trm GzmHi	H	SPRY2	-2.9960935680781	0.0246188911534999
T CD8+ Trm GzmHi	H	AL021453.1	4.62630645928554	0.024713617957188
T CD8+ Trm GzmHi	H	TGFBR1	-1.26935619405744	0.0248364714415752
T CD8+ Trm GzmHi	H	HIVEP3	1.61217738726772	0.0251017879075323
T CD8+ Trm GzmHi	H	PAGE5	-3.1121912949981	0.0251017879075323
T CD8+ Trm GzmHi	H	GSC	-3.11655373930881	0.0251017879075323
T CD8+ Trm GzmHi	H	IGLV2-28	-3.11655373930881	0.0251017879075323
T CD8+ Trm GzmHi	H	LINC01198	-3.14165412475133	0.0251017879075323
T CD8+ Trm GzmHi	H	P3H3	-3.14694848159082	0.0251017879075323
T CD8+ Trm GzmHi	H	NSG1	-3.1543470279643	0.0251017879075323
T CD8+ Trm GzmHi	H	ARRDC4	-3.15385291859946	0.0251017879075323
T CD8+ Trm GzmHi	H	ZNF165	-3.19351141745734	0.0251017879075323
T CD8+ Trm GzmHi	H	ADGRB1	-3.19620831309674	0.0251017879075323
T CD8+ Trm GzmHi	H	ANGPTL4	-3.20182947936302	0.0251017879075323
T CD8+ Trm GzmHi	H	ASCL2	-3.20676682917464	0.0251017879075323
T CD8+ Trm GzmHi	H	MYH10	-3.24104023815388	0.0251017879075323
T CD8+ Trm GzmHi	H	RAB27A	1.21046235816129	0.0253128680012071
T CD8+ Trm GzmHi	H	SETBP1	2.10925233913438	0.0257660927125245
T CD8+ Trm GzmHi	H	MT1E	2.83890402505645	0.025861380827455
T CD8+ Trm GzmHi	H	AL356234.2	4.36345150881592	0.0259153511648336
T CD8+ Trm GzmHi	H	TRIM7	-2.7455399602665	0.0264962805508709
T CD8+ Trm GzmHi	H	NEK6	-2.69981336228665	0.0266889919181573
T CD8+ Trm GzmHi	H	YES1	-1.97101233723152	0.0267307204218254
T CD8+ Trm GzmHi	H	P2RX5	2.53188022213877	0.0267307204218254
T CD8+ Trm GzmHi	H	IGHV1-3	-1.85765722529383	0.0267307204218254
T CD8+ Trm GzmHi	H	EVI2B	1.62464231274075	0.0267307204218254
T CD8+ Trm GzmHi	H	TMCC3	-3.0272479017646	0.0267307204218254
T CD8+ Trm GzmHi	H	FKBP5	2.71628190849916	0.027934693388551
T CD8+ Trm GzmHi	H	MKI67	2.22660046972102	0.028134248013534
T CD8+ Trm GzmHi	H	NRG2	-2.66964723036389	0.0281573210631363
T CD8+ Trm GzmHi	H	CALHM6	-2.42868547559723	0.0281573210631363
T CD8+ Trm GzmHi	H	SLAMF8	1.52743876548294	0.0284822507447645
T CD8+ Trm GzmHi	H	ROBO3	-2.94364210957164	0.0284822507447645
T CD8+ Trm GzmHi	H	PRSS22	-3.04238669549572	0.0284822507447645
T CD8+ Trm GzmHi	H	LPA	-3.11140483036692	0.0284822507447645
T CD8+ Trm GzmHi	H	CD5	1.35166444036159	0.0290526276883932
T CD8+ Trm GzmHi	H	TNFSF10	1.25004475026151	0.0297437155658054
T CD8+ Trm GzmHi	H	TRGV11	-3.17927515235592	0.0304586992636297
T CD8+ Trm GzmHi	H	CLCF1	-2.17720144797748	0.0304669897338143
T CD8+ Trm GzmHi	H	MKNK2	1.3378328930772	0.0306246137698037
T CD8+ Trm GzmHi	H	FABP5	2.18967251441236	0.0306246137698037
T CD8+ Trm GzmHi	H	ADGRB2	-3.28245487158208	0.030910642971681
T CD8+ Trm GzmHi	H	AC104078.1	4.4977422859918	0.0309242124972469
T CD8+ Trm GzmHi	H	RUNX1	1.34350710290745	0.0309242124972469
T CD8+ Trm GzmHi	H	AC008014.1	-2.33561379085238	0.0317609272283003
T CD8+ Trm GzmHi	H	CARS	1.5112363527265	0.033368991886142
T CD8+ Trm GzmHi	H	PLSCR1	1.35381585889944	0.0337008048026558
T CD8+ Trm GzmHi	H	AC005224.3	4.38881787986195	0.0337008048026558
T CD8+ Trm GzmHi	H	IL23A	-2.68834099824728	0.0337008048026558
T CD8+ Trm GzmHi	H	ZNF442	-2.5519337923346	0.0337008048026558
T CD8+ Trm GzmHi	H	GGA1	1.18940681733128	0.0337205971893535
T CD8+ Trm GzmHi	H	GBP5	1.31541521020407	0.0341816329883743
T CD8+ Trm GzmHi	H	MCOLN2	1.362832155452	0.0344813924378685
T CD8+ Trm GzmHi	H	NCKAP1L	1.03929464278762	0.0344813924378685
T CD8+ Trm GzmHi	H	SMIM14	-2.18225935151438	0.0350598467364916
T CD8+ Trm GzmHi	H	ST6GAL1	1.76042368840374	0.035358166312088
T CD8+ Trm GzmHi	H	TKT	1.23529216682463	0.0360924335929414
T CD8+ Trm GzmHi	H	THEM4	-1.70078389566602	0.0360924335929414
T CD8+ Trm GzmHi	H	RUNX2	2.6920520193469	0.0360924335929414
T CD8+ Trm GzmHi	H	PREX1	1.22489587171008	0.0363958680546302
T CD8+ Trm GzmHi	H	SOCS2	-2.34192752566176	0.0365203366880938
T CD8+ Trm GzmHi	H	TP53INP1	1.70050393653343	0.0373145878716801
T CD8+ Trm GzmHi	H	AFDN	-2.42371461570393	0.0375187268262067
T CD8+ Trm GzmHi	H	LMNB1	1.49113260056326	0.0375187268262067
T CD8+ Trm GzmHi	H	TRAJ37	-2.87223493978867	0.0375187268262067
T CD8+ Trm GzmHi	H	EXD2	-2.88073908780098	0.0375187268262067
T CD8+ Trm GzmHi	H	GSTZ1	2.46505393918309	0.0382522819748022
T CD8+ Trm GzmHi	H	ZMAT1	-2.37404614413174	0.0384069923312881
T CD8+ Trm GzmHi	H	PGGHG	-1.38557668374469	0.0385101588817407
T CD8+ Trm GzmHi	H	UBE2H	1.32212746594571	0.0387135427167598
T CD8+ Trm GzmHi	H	MXD4	2.0627375647355	0.0387135427167598
T CD8+ Trm GzmHi	H	GGH	-2.25612809723253	0.0404479285682162
T CD8+ Trm GzmHi	H	FHL1	-3.94364587390127	0.0404753558645134
T CD8+ Trm GzmHi	H	APOM	4.42390779355772	0.0404753558645134
T CD8+ Trm GzmHi	H	YBX3	4.34036696575747	0.0411383450712052
T CD8+ Trm GzmHi	H	MMP25	-2.11437461951597	0.0418869873489
T CD8+ Trm GzmHi	H	TP73	4.65809983523805	0.042081823099883
T CD8+ Trm GzmHi	H	STMN3	1.58319671098682	0.0429362660711754
T CD8+ Trm GzmHi	H	SPINT1	-2.58748391079446	0.0429362660711754
T CD8+ Trm GzmHi	H	RNF144A	-2.62671110342407	0.0430681249981933
T CD8+ Trm GzmHi	H	JAG2	-2.031049682556	0.0442025136951328
T CD8+ Trm GzmHi	H	IL10	4.83694186196789	0.0443394247669418
T CD8+ Trm GzmHi	H	SH3KBP1	1.08411603799693	0.0443738022733671
T CD8+ Trm GzmHi	H	TBXAS1	3.6711223542696	0.0443738022733671
T CD8+ Trm GzmHi	H	ZSCAN18	-2.17403561657404	0.0461674824233545
T CD8+ Trm GzmHi	H	SYT11	1.17984630830173	0.0462412405492668
T CD8+ Trm GzmHi	H	ATF4	1.16453527647248	0.0463647007929259
T CD8+ Trm GzmHi	H	UBE2Q2	-1.24248671969151	0.0470667235119181
T CD8+ Trm GzmHi	H	AD000090.1	-2.55624538785729	0.0475352953295378
T CD8+ Trm GzmHi	H	CPQ	-1.79995032298344	0.0475352953295378
T CD8+ Trm GzmHi	H	GNAI2	1.38552125688303	0.0476557224524842
T CD8+ Trm GzmHi	H	RSAD2	-1.73097992572461	0.0485365905490439
T CD8+ Trm GzmHi	H	CKAP2	1.18770131785856	0.0492941365626541
T CD8+ Trm GzmHi	H	CLNK	2.11714445341927	0.0501359434833917
T CD8+ Trm GzmHi	H	SPOCK2	1.33949979685889	0.0508812964086924
T CD8+ Trm GzmHi	H	FBP1	-3.10567029266028	0.0508812964086924
T CD8+ Trm GzmHi	H	NUSAP1	2.6764367848751	0.0515727967818265
T CD8+ Trm GzmHi	H	LRP12	2.18927066677355	0.0522262740408281
T CD8+ Trm GzmHi	H	NAB1	1.52039270271759	0.0525918279085922
T CD8+ Trm GzmHi	H	THAP7-AS1	-1.53381776244069	0.0527403546692929
T CD8+ Trm GzmHi	H	PLK3	-1.61800910999461	0.0533090180745399
[truncated: 2,760 more rows]
