# Supplementary material for: Single-cell transcriptomic characterization of microscopic colitis
Source: Nat Commun. 2025 May 18;16:4618. doi: 10.1038/s41467-025-59648-8 (PMC12086216; doi:10.1038/s41467-025-59648-8)
Supplement: Supplementary file 7 — Source Data [file 41467_2025_59648_MOESM7_ESM.zip]

Archive with 50 entries (49 files):
- Source_Data/
- __MACOSX/._Source_Data
- Source_Data/SourceData_Fig2F.csv
- __MACOSX/Source_Data/._SourceData_Fig2F.csv
- Source_Data/SourceData_FigS6E.csv
- __MACOSX/Source_Data/._SourceData_FigS6E.csv
- Source_Data/SourceData_FigS6D.csv
- __MACOSX/Source_Data/._SourceData_FigS6D.csv
- Source_Data/SourceData_Fig2D.csv
- __MACOSX/Source_Data/._SourceData_Fig2D.csv
- Source_Data/SourceData_Fig3D.csv
- __MACOSX/Source_Data/._SourceData_Fig3D.csv
- Source_Data/SourceData_FigS6B.csv
- __MACOSX/Source_Data/._SourceData_FigS6B.csv
- Source_Data/SourceData_FigS15B.csv
- __MACOSX/Source_Data/._SourceData_FigS15B.csv
- Source_Data/SourceData_Fig4D.csv
- __MACOSX/Source_Data/._SourceData_Fig4D.csv
- Source_Data/SourceData_FigS23B.csv
- __MACOSX/Source_Data/._SourceData_FigS23B.csv
- Source_Data/SourceData_FigS23C.csv
- __MACOSX/Source_Data/._SourceData_FigS23C.csv
- Source_Data/SourceData_FigS11.csv
- __MACOSX/Source_Data/._SourceData_FigS11.csv
- Source_Data/SourceData_FigS10.csv
- __MACOSX/Source_Data/._SourceData_FigS10.csv
- Source_Data/SourceData_Fig4B.csv
- __MACOSX/Source_Data/._SourceData_Fig4B.csv
- Source_Data/SourceData_Fig5D.csv
- __MACOSX/Source_Data/._SourceData_Fig5D.csv
- Source_Data/SourceData_FigS12.csv
- __MACOSX/Source_Data/._SourceData_FigS12.csv
- Source_Data/SourceData_FigS14B.csv
- __MACOSX/Source_Data/._SourceData_FigS14B.csv
- Source_Data/SourceData_FigS2B.csv
- __MACOSX/Source_Data/._SourceData_FigS2B.csv
- Source_Data/SourceData_FigS2A.csv
- __MACOSX/Source_Data/._SourceData_FigS2A.csv
- Source_Data/SourceData_FigS3D.csv
- __MACOSX/Source_Data/._SourceData_FigS3D.csv
- Source_Data/SourceData_FigS9B.csv
- __MACOSX/Source_Data/._SourceData_FigS9B.csv
- Source_Data/SourceData_FigS5E.csv
- __MACOSX/Source_Data/._SourceData_FigS5E.csv
- Source_Data/SourceData_FigS8B.csv
- __MACOSX/Source_Data/._SourceData_FigS8B.csv
- Source_Data/SourceData_FigS5F.csv
- __MACOSX/Source_Data/._SourceData_FigS5F.csv
- Source_Data/SourceData_FigS5G.csv
- __MACOSX/Source_Data/._SourceData_FigS5G.csv
