# Supplementary material for: Single-cell transcriptomic characterization of microscopic colitis
Source: Nat Commun. 2025 May 18;16:4618. doi: 10.1038/s41467-025-59648-8 (PMC12086216; doi:10.1038/s41467-025-59648-8)
Supplement: Supplementary file 7 — Source Data [file 41467_2025_59648_MOESM7_ESM.zip › Source_Data/SourceData_Fig2F.csv]

Patient	Cohort	Identity	prop
CD01	Chron_Diarr	Cycling B	0.714285714285714
CD01	Chron_Diarr	Cycling T GD	0.285714285714286
CD02	Chron_Diarr	Cycling B	0.111111111111111
CD02	Chron_Diarr	Cycling T CD4	0.111111111111111
CD02	Chron_Diarr	Cycling T CD8	0.444444444444444
CD02	Chron_Diarr	Cycling T GD	0.333333333333333
CD03	Chron_Diarr	Cycling B	0.863636363636364
CD03	Chron_Diarr	Cycling T CD8	0.136363636363636
CD04	Chron_Diarr	Cycling Mast	0.25
CD04	Chron_Diarr	Cycling Myeloid	0.25
CD04	Chron_Diarr	Cycling T GD	0.5
CD05	Chron_Diarr	Cycling Myeloid	0.285714285714286
CD05	Chron_Diarr	Cycling Plasma	0.142857142857143
CD05	Chron_Diarr	Cycling T CD4	0.285714285714286
CD05	Chron_Diarr	Cycling T CD8	0.142857142857143
CD05	Chron_Diarr	Cycling T GD	0.142857142857143
CD06	Chron_Diarr	Cycling B	0.539325842696629
CD06	Chron_Diarr	Cycling Mast	0.0112359550561798
CD06	Chron_Diarr	Cycling Myeloid	0.191011235955056
CD06	Chron_Diarr	Cycling Plasma	0.112359550561798
CD06	Chron_Diarr	Cycling T CD4	0.0449438202247191
CD06	Chron_Diarr	Cycling T CD8	0.101123595505618
CD07	Chron_Diarr	Cycling B	0.272727272727273
CD07	Chron_Diarr	Cycling T CD4	0.0909090909090909
CD07	Chron_Diarr	Cycling T CD8	0.181818181818182
CD07	Chron_Diarr	Cycling T GD	0.454545454545455
CD08	Chron_Diarr	Cycling B	0.0350877192982456
CD08	Chron_Diarr	Cycling Myeloid	0.543859649122807
CD08	Chron_Diarr	Cycling T CD4	0.0175438596491228
CD08	Chron_Diarr	Cycling T CD8	0.263157894736842
CD08	Chron_Diarr	Cycling T GD	0.140350877192982
CD09	Chron_Diarr	Cycling B	0.53125
CD09	Chron_Diarr	Cycling Myeloid	0.0625
CD09	Chron_Diarr	Cycling T CD4	0.03125
CD09	Chron_Diarr	Cycling T CD8	0.3125
CD09	Chron_Diarr	Cycling T GD	0.0625
CD10	Chron_Diarr	Cycling B	0.038961038961039
CD10	Chron_Diarr	Cycling Myeloid	0.012987012987013
CD10	Chron_Diarr	Cycling Plasma	0.012987012987013
CD10	Chron_Diarr	Cycling T CD4	0.0649350649350649
CD10	Chron_Diarr	Cycling T CD8	0.402597402597403
CD10	Chron_Diarr	Cycling T GD	0.467532467532468
CD11	Chron_Diarr	Cycling B	0.183673469387755
CD11	Chron_Diarr	Cycling Myeloid	0.0612244897959184
CD11	Chron_Diarr	Cycling T CD4	0.0204081632653061
CD11	Chron_Diarr	Cycling T CD8	0.591836734693878
CD11	Chron_Diarr	Cycling T GD	0.142857142857143
CD12	Chron_Diarr	Cycling B	0.0367647058823529
CD12	Chron_Diarr	Cycling Myeloid	0.00735294117647059
CD12	Chron_Diarr	Cycling Plasma	0.00367647058823529
CD12	Chron_Diarr	Cycling T CD4	0.0404411764705882
CD12	Chron_Diarr	Cycling T CD8	0.650735294117647
CD12	Chron_Diarr	Cycling T GD	0.261029411764706
CD13	Chron_Diarr	Cycling B	0.282051282051282
CD13	Chron_Diarr	Cycling Myeloid	0.0128205128205128
CD13	Chron_Diarr	Cycling T CD4	0.0128205128205128
CD13	Chron_Diarr	Cycling T CD8	0.358974358974359
CD13	Chron_Diarr	Cycling T GD	0.333333333333333
HE01	Unaffected	Cycling B	0.5
HE01	Unaffected	Cycling T CD8	0.5
HE02	Unaffected	Cycling B	0.2
HE02	Unaffected	Cycling Myeloid	0.4
HE02	Unaffected	Cycling T CD8	0.4
HE03	Unaffected	Cycling B	0.5
HE03	Unaffected	Cycling T GD	0.5
HE04	Unaffected	Cycling B	0.804347826086957
HE04	Unaffected	Cycling Myeloid	0.0217391304347826
HE04	Unaffected	Cycling Plasma	0.0434782608695652
HE04	Unaffected	Cycling T CD8	0.130434782608696
HE05	Unaffected	Cycling B	0.681818181818182
HE05	Unaffected	Cycling Myeloid	0.0454545454545455
HE05	Unaffected	Cycling T CD8	0.181818181818182
HE05	Unaffected	Cycling T GD	0.0909090909090909
HE06	Unaffected	Cycling B	0.769230769230769
HE06	Unaffected	Cycling Plasma	0.0307692307692308
HE06	Unaffected	Cycling T CD4	0.0153846153846154
HE06	Unaffected	Cycling T CD8	0.169230769230769
HE06	Unaffected	Cycling T GD	0.0153846153846154
HE07	Unaffected	Cycling B	0.511627906976744
HE07	Unaffected	Cycling Myeloid	0.0465116279069767
HE07	Unaffected	Cycling Plasma	0.0232558139534884
HE07	Unaffected	Cycling T CD4	0.0930232558139535
HE07	Unaffected	Cycling T CD8	0.325581395348837
HE08	Unaffected	Cycling Myeloid	0.111111111111111
HE08	Unaffected	Cycling T CD8	0.333333333333333
HE08	Unaffected	Cycling T GD	0.555555555555556
HE09	Unaffected	Cycling B	0.411764705882353
HE09	Unaffected	Cycling Myeloid	0.176470588235294
HE09	Unaffected	Cycling T CD4	0.0588235294117647
HE09	Unaffected	Cycling T CD8	0.176470588235294
HE09	Unaffected	Cycling T GD	0.176470588235294
HE10	Unaffected	Cycling B	0.945945945945946
HE10	Unaffected	Cycling T CD8	0.027027027027027
HE10	Unaffected	Cycling T GD	0.027027027027027
HE11	Unaffected	Cycling T CD8	0.823529411764706
HE11	Unaffected	Cycling T GD	0.176470588235294
HE12	Unaffected	Cycling B	0.583333333333333
HE12	Unaffected	Cycling Plasma	0.0416666666666667
HE12	Unaffected	Cycling T CD4	0.0555555555555556
HE12	Unaffected	Cycling T CD8	0.152777777777778
HE12	Unaffected	Cycling T GD	0.166666666666667
HE13	Unaffected	Cycling B	0.0396039603960396
HE13	Unaffected	Cycling Mast	0.0198019801980198
HE13	Unaffected	Cycling Myeloid	0.0198019801980198
HE13	Unaffected	Cycling Plasma	0.0198019801980198
HE13	Unaffected	Cycling T CD4	0.0099009900990099
HE13	Unaffected	Cycling T CD8	0.425742574257426
HE13	Unaffected	Cycling T GD	0.465346534653465
HE14	Unaffected	Cycling B	0.169230769230769
HE14	Unaffected	Cycling Mast	0.0153846153846154
HE14	Unaffected	Cycling Myeloid	0.0538461538461538
HE14	Unaffected	Cycling Plasma	0.0461538461538462
HE14	Unaffected	Cycling T CD4	0.0230769230769231
HE14	Unaffected	Cycling T CD8	0.392307692307692
HE14	Unaffected	Cycling T GD	0.3
HE15	Unaffected	Cycling B	0.723404255319149
HE15	Unaffected	Cycling Mast	0.00425531914893617
HE15	Unaffected	Cycling Myeloid	0.0297872340425532
HE15	Unaffected	Cycling Plasma	0.106382978723404
HE15	Unaffected	Cycling T CD4	0.0170212765957447
HE15	Unaffected	Cycling T CD8	0.0595744680851064
HE15	Unaffected	Cycling T GD	0.0595744680851064
MC01	Active_MC	Cycling B	0.0909090909090909
MC01	Active_MC	Cycling Plasma	0.0909090909090909
MC01	Active_MC	Cycling T CD8	0.727272727272727
MC01	Active_MC	Cycling T GD	0.0909090909090909
MC02	Active_MC	Cycling B	0.0412371134020619
MC02	Active_MC	Cycling Myeloid	0.0206185567010309
MC02	Active_MC	Cycling Plasma	0.0618556701030928
MC02	Active_MC	Cycling T CD4	0.0412371134020619
MC02	Active_MC	Cycling T CD8	0.752577319587629
MC02	Active_MC	Cycling T GD	0.0824742268041237
MC03	Active_MC	Cycling B	0.0140845070422535
MC03	Active_MC	Cycling Myeloid	0.0704225352112676
MC03	Active_MC	Cycling T CD4	0.0563380281690141
MC03	Active_MC	Cycling T CD8	0.788732394366197
MC03	Active_MC	Cycling T GD	0.0704225352112676
MC04	Active_MC	Cycling Mast	0.117647058823529
MC04	Active_MC	Cycling Myeloid	0.117647058823529
MC04	Active_MC	Cycling T CD8	0.647058823529412
MC04	Active_MC	Cycling T GD	0.117647058823529
MC05	Active_MC	Cycling B	0.0869565217391304
MC05	Active_MC	Cycling Myeloid	0.173913043478261
MC05	Active_MC	Cycling T CD4	0.0434782608695652
MC05	Active_MC	Cycling T CD8	0.630434782608696
MC05	Active_MC	Cycling T GD	0.0652173913043478
MC06	Active_MC	Cycling B	0.734782608695652
MC06	Active_MC	Cycling Myeloid	0.0260869565217391
MC06	Active_MC	Cycling Plasma	0.0130434782608696
MC06	Active_MC	Cycling T CD4	0.0217391304347826
MC06	Active_MC	Cycling T CD8	0.204347826086957
MC07	Active_MC	Cycling B	0.116279069767442
MC07	Active_MC	Cycling Mast	0.0116279069767442
MC07	Active_MC	Cycling Myeloid	0.0465116279069767
MC07	Active_MC	Cycling Plasma	0.0465116279069767
MC07	Active_MC	Cycling T CD4	0.116279069767442
MC07	Active_MC	Cycling T CD8	0.581395348837209
MC07	Active_MC	Cycling T GD	0.0813953488372093
MC08	Active_MC	Cycling B	0.218045112781955
MC08	Active_MC	Cycling Mast	0.0075187969924812
MC08	Active_MC	Cycling Myeloid	0.0150375939849624
MC08	Active_MC	Cycling Plasma	0.0150375939849624
MC08	Active_MC	Cycling T CD4	0.0300751879699248
MC08	Active_MC	Cycling T CD8	0.669172932330827
MC08	Active_MC	Cycling T GD	0.0451127819548872
MC09	Active_MC	Cycling B	0.340659340659341
MC09	Active_MC	Cycling Myeloid	0.043956043956044
MC09	Active_MC	Cycling Plasma	0.021978021978022
MC09	Active_MC	Cycling T CD4	0.131868131868132
MC09	Active_MC	Cycling T CD8	0.417582417582418
MC09	Active_MC	Cycling T GD	0.043956043956044
MC10	Active_MC	Cycling B	0.390243902439024
MC10	Active_MC	Cycling Myeloid	0.0182926829268293
MC10	Active_MC	Cycling Plasma	0.0182926829268293
MC10	Active_MC	Cycling T CD4	0.0426829268292683
MC10	Active_MC	Cycling T CD8	0.378048780487805
MC10	Active_MC	Cycling T GD	0.152439024390244
MC11	Active_MC	Cycling B	0.00666666666666667
MC11	Active_MC	Cycling Mast	0.00333333333333333
MC11	Active_MC	Cycling Myeloid	0.0266666666666667
MC11	Active_MC	Cycling Plasma	0.0266666666666667
MC11	Active_MC	Cycling T CD4	0.0166666666666667
MC11	Active_MC	Cycling T CD8	0.886666666666667
MC11	Active_MC	Cycling T GD	0.0333333333333333
MC12	Active_MC	Cycling B	0.062111801242236
MC12	Active_MC	Cycling Myeloid	0.0248447204968944
MC12	Active_MC	Cycling Plasma	0.0124223602484472
MC12	Active_MC	Cycling T CD4	0.031055900621118
MC12	Active_MC	Cycling T CD8	0.850931677018634
MC12	Active_MC	Cycling T GD	0.0186335403726708
MC13	Active_MC	Cycling B	0.00968523002421308
MC13	Active_MC	Cycling Mast	0.00242130750605327
MC13	Active_MC	Cycling Myeloid	0.00484261501210654
MC13	Active_MC	Cycling Plasma	0.00726392251815981
MC13	Active_MC	Cycling T CD4	0.026634382566586
MC13	Active_MC	Cycling T CD8	0.825665859564165
MC13	Active_MC	Cycling T GD	0.123486682808717
MC14	Active_MC	Cycling B	0.00900900900900901
MC14	Active_MC	Cycling Mast	0.00900900900900901
MC14	Active_MC	Cycling Myeloid	0.018018018018018
MC14	Active_MC	Cycling Plasma	0.00900900900900901
MC14	Active_MC	Cycling T CD4	0.0810810810810811
MC14	Active_MC	Cycling T CD8	0.846846846846847
MC14	Active_MC	Cycling T GD	0.027027027027027
MC15	Active_MC	Cycling B	0.549222797927461
MC15	Active_MC	Cycling Myeloid	0.0103626943005181
MC15	Active_MC	Cycling Plasma	0.0155440414507772
MC15	Active_MC	Cycling T CD4	0.0155440414507772
MC15	Active_MC	Cycling T CD8	0.362694300518135
MC15	Active_MC	Cycling T GD	0.0466321243523316
MC16	Active_MC	Cycling B	0.0237154150197628
MC16	Active_MC	Cycling Mast	0.00197628458498024
MC16	Active_MC	Cycling Myeloid	0.0108695652173913
MC16	Active_MC	Cycling Plasma	0.0286561264822134
MC16	Active_MC	Cycling T CD4	0.0780632411067194
MC16	Active_MC	Cycling T CD8	0.767786561264822
MC16	Active_MC	Cycling T GD	0.0889328063241107
