# Supplementary material for: Single-cell transcriptomic characterization of microscopic colitis
Source: Nat Commun. 2025 May 18;16:4618. doi: 10.1038/s41467-025-59648-8 (PMC12086216; doi:10.1038/s41467-025-59648-8)
Supplement: Supplementary file 7 — Source Data [file 41467_2025_59648_MOESM7_ESM.zip › Source_Data/SourceData_FigS6E.csv]

Patient	Cohort	ident_L3_format	CellGroup	Proportion
CD01	Chron_Diarr	*ANXA1*^Hi	inDrops	0.241379310344828
CD01	Chron_Diarr	*ANXA1*^Hi *IL4I1*^Hi	inDrops	0.206896551724138
CD01	Chron_Diarr	Naive	inDrops	0.103448275862069
CD01	Chron_Diarr	Tfh	inDrops	0.103448275862069
CD01	Chron_Diarr	TReg	inDrops	0.310344827586207
CD01	Chron_Diarr	TReg *TNFR*^Hi	inDrops	0.0344827586206897
CD02	Chron_Diarr	*ANXA1*^Hi	inDrops	0.0886075949367089
CD02	Chron_Diarr	*ANXA1*^Hi *IL4I1*^Hi	inDrops	0.0759493670886076
CD02	Chron_Diarr	*NR4A*^Hi	inDrops	0.0253164556962025
CD02	Chron_Diarr	Naive	inDrops	0.493670886075949
CD02	Chron_Diarr	Tfh	inDrops	0.20253164556962
CD02	Chron_Diarr	Th1	inDrops	0.0253164556962025
CD02	Chron_Diarr	TReg	inDrops	0.0759493670886076
CD02	Chron_Diarr	TReg *TNFR*^Hi	inDrops	0.0126582278481013
CD03	Chron_Diarr	*ANXA1*^Hi	inDrops	0.117647058823529
CD03	Chron_Diarr	*ANXA1*^Hi *IL4I1*^Hi	inDrops	0.0392156862745098
CD03	Chron_Diarr	*NR4A*^Hi	inDrops	0.0196078431372549
CD03	Chron_Diarr	Naive	inDrops	0.411764705882353
CD03	Chron_Diarr	Tfh	inDrops	0.215686274509804
CD03	Chron_Diarr	Th1	inDrops	0.0392156862745098
CD03	Chron_Diarr	TReg	inDrops	0.137254901960784
CD03	Chron_Diarr	TReg *TNFR*^Hi	inDrops	0.0196078431372549
CD04	Chron_Diarr	*ANXA1*^Hi	inDrops	0.351648351648352
CD04	Chron_Diarr	*ANXA1*^Hi *IL4I1*^Hi	inDrops	0.148351648351648
CD04	Chron_Diarr	Naive	inDrops	0.21978021978022
CD04	Chron_Diarr	Tfh	inDrops	0.115384615384615
CD04	Chron_Diarr	Th1	inDrops	0.021978021978022
CD04	Chron_Diarr	TReg	inDrops	0.115384615384615
CD04	Chron_Diarr	TReg *HLA-DR*^Hi	inDrops	0.00549450549450549
CD04	Chron_Diarr	TReg *TNFR*^Hi	inDrops	0.021978021978022
CD05	Chron_Diarr	*ANXA1*^Hi	inDrops	0.154471544715447
CD05	Chron_Diarr	*ANXA1*^Hi *IL4I1*^Hi	inDrops	0.121951219512195
CD05	Chron_Diarr	*NR4A*^Hi	inDrops	0.00813008130081301
CD05	Chron_Diarr	Naive	inDrops	0.51219512195122
CD05	Chron_Diarr	Tfh	inDrops	0.0894308943089431
CD05	Chron_Diarr	Th1	inDrops	0.016260162601626
CD05	Chron_Diarr	TReg	inDrops	0.0569105691056911
CD05	Chron_Diarr	TReg *HLA-DR*^Hi	inDrops	0.024390243902439
CD05	Chron_Diarr	TReg *TNFR*^Hi	inDrops	0.016260162601626
CD06	Chron_Diarr	*ANXA1*^Hi	inDrops	0.115241635687732
CD06	Chron_Diarr	*ANXA1*^Hi *IL4I1*^Hi	inDrops	0.0780669144981413
CD06	Chron_Diarr	*NR4A*^Hi	inDrops	0.033457249070632
CD06	Chron_Diarr	Naive	inDrops	0.308550185873606
CD06	Chron_Diarr	Tfh	inDrops	0.275092936802974
CD06	Chron_Diarr	Th1	inDrops	0.0223048327137546
CD06	Chron_Diarr	TReg	inDrops	0.12639405204461
CD06	Chron_Diarr	TReg *HLA-DR*^Hi	inDrops	0.0185873605947955
CD06	Chron_Diarr	TReg *TNFR*^Hi	inDrops	0.0223048327137546
HE01	Unaffected	*ANXA1*^Hi	inDrops	0.0217391304347826
HE01	Unaffected	*ANXA1*^Hi *IL4I1*^Hi	inDrops	0.0434782608695652
HE01	Unaffected	*NR4A*^Hi	inDrops	0.0434782608695652
HE01	Unaffected	Naive	inDrops	0.630434782608696
HE01	Unaffected	Tfh	inDrops	0.0869565217391304
HE01	Unaffected	Th1	inDrops	0.0434782608695652
HE01	Unaffected	TReg	inDrops	0.0869565217391304
HE01	Unaffected	TReg *TNFR*^Hi	inDrops	0.0434782608695652
HE02	Unaffected	*ANXA1*^Hi	inDrops	0.172413793103448
HE02	Unaffected	*ANXA1*^Hi *IL4I1*^Hi	inDrops	0.120689655172414
HE02	Unaffected	Naive	inDrops	0.362068965517241
HE02	Unaffected	Tfh	inDrops	0.189655172413793
HE02	Unaffected	Th1	inDrops	0.0517241379310345
HE02	Unaffected	TReg	inDrops	0.0862068965517241
HE02	Unaffected	TReg *HLA-DR*^Hi	inDrops	0.0172413793103448
HE03	Unaffected	*ANXA1*^Hi	inDrops	0.557692307692308
HE03	Unaffected	*ANXA1*^Hi *IL4I1*^Hi	inDrops	0.134615384615385
HE03	Unaffected	*NR4A*^Hi	inDrops	0.0192307692307692
HE03	Unaffected	Naive	inDrops	0.173076923076923
HE03	Unaffected	Tfh	inDrops	0.0384615384615385
HE03	Unaffected	Th1	inDrops	0.0192307692307692
HE03	Unaffected	TReg	inDrops	0.0384615384615385
HE03	Unaffected	TReg *TNFR*^Hi	inDrops	0.0192307692307692
HE04	Unaffected	*ANXA1*^Hi	inDrops	0.307692307692308
HE04	Unaffected	*ANXA1*^Hi *IL4I1*^Hi	inDrops	0.153846153846154
HE04	Unaffected	*NR4A*^Hi	inDrops	0.0769230769230769
HE04	Unaffected	Naive	inDrops	0.230769230769231
HE04	Unaffected	Tfh	inDrops	0.153846153846154
HE04	Unaffected	TReg *TNFR*^Hi	inDrops	0.0769230769230769
HE05	Unaffected	*ANXA1*^Hi	inDrops	0.235294117647059
HE05	Unaffected	*ANXA1*^Hi *IL4I1*^Hi	inDrops	0.0980392156862745
HE05	Unaffected	*NR4A*^Hi	inDrops	0.0196078431372549
HE05	Unaffected	Naive	inDrops	0.333333333333333
HE05	Unaffected	Tfh	inDrops	0.0980392156862745
HE05	Unaffected	TReg	inDrops	0.176470588235294
HE05	Unaffected	TReg *HLA-DR*^Hi	inDrops	0.0196078431372549
HE05	Unaffected	TReg *TNFR*^Hi	inDrops	0.0196078431372549
HE06	Unaffected	*ANXA1*^Hi	inDrops	0.117647058823529
HE06	Unaffected	*ANXA1*^Hi *IL4I1*^Hi	inDrops	0.0235294117647059
HE06	Unaffected	*NR4A*^Hi	inDrops	0.0352941176470588
HE06	Unaffected	Naive	inDrops	0.411764705882353
HE06	Unaffected	Tfh	inDrops	0.270588235294118
HE06	Unaffected	TReg	inDrops	0.129411764705882
HE06	Unaffected	TReg *HLA-DR*^Hi	inDrops	0.0117647058823529
HE07	Unaffected	*ANXA1*^Hi	inDrops	0.232394366197183
HE07	Unaffected	*ANXA1*^Hi *IL4I1*^Hi	inDrops	0.0704225352112676
HE07	Unaffected	*NR4A*^Hi	inDrops	0.0563380281690141
HE07	Unaffected	Naive	inDrops	0.274647887323944
HE07	Unaffected	Tfh	inDrops	0.183098591549296
HE07	Unaffected	Th1	inDrops	0.0211267605633803
HE07	Unaffected	TReg	inDrops	0.133802816901408
HE07	Unaffected	TReg *HLA-DR*^Hi	inDrops	0.0140845070422535
HE07	Unaffected	TReg *TNFR*^Hi	inDrops	0.0140845070422535
HE09	Unaffected	*ANXA1*^Hi	inDrops	0.20253164556962
HE09	Unaffected	*ANXA1*^Hi *IL4I1*^Hi	inDrops	0.0569620253164557
HE09	Unaffected	*NR4A*^Hi	inDrops	0.0379746835443038
HE09	Unaffected	Naive	inDrops	0.512658227848101
HE09	Unaffected	Tfh	inDrops	0.10126582278481
HE09	Unaffected	Th1	inDrops	0.00632911392405063
HE09	Unaffected	TReg	inDrops	0.069620253164557
HE09	Unaffected	TReg *HLA-DR*^Hi	inDrops	0.00632911392405063
HE09	Unaffected	TReg *TNFR*^Hi	inDrops	0.00632911392405063
HE10	Unaffected	*ANXA1*^Hi	inDrops	0.0732984293193717
HE10	Unaffected	*ANXA1*^Hi *IL4I1*^Hi	inDrops	0.0157068062827225
HE10	Unaffected	*NR4A*^Hi	inDrops	0.0157068062827225
HE10	Unaffected	Naive	inDrops	0.539267015706806
HE10	Unaffected	Tfh	inDrops	0.214659685863874
HE10	Unaffected	TReg	inDrops	0.12565445026178
HE10	Unaffected	TReg *HLA-DR*^Hi	inDrops	0.0104712041884817
HE10	Unaffected	TReg *TNFR*^Hi	inDrops	0.00523560209424084
MC01	Active_MC	*ANXA1*^Hi	inDrops	0.151515151515152
MC01	Active_MC	Naive	inDrops	0.454545454545455
MC01	Active_MC	Tfh	inDrops	0.242424242424242
MC01	Active_MC	Th1	inDrops	0.0606060606060606
MC01	Active_MC	TReg	inDrops	0.0606060606060606
MC01	Active_MC	TReg *HLA-DR*^Hi	inDrops	0.0303030303030303
MC02	Active_MC	*ANXA1*^Hi	inDrops	0.201680672268908
MC02	Active_MC	*ANXA1*^Hi *IL4I1*^Hi	inDrops	0.0168067226890756
MC02	Active_MC	*NR4A*^Hi	inDrops	0.0252100840336134
MC02	Active_MC	Naive	inDrops	0.285714285714286
MC02	Active_MC	Tfh	inDrops	0.218487394957983
MC02	Active_MC	Th1	inDrops	0.0672268907563025
MC02	Active_MC	TReg	inDrops	0.117647058823529
MC02	Active_MC	TReg *HLA-DR*^Hi	inDrops	0.0168067226890756
MC02	Active_MC	TReg *TNFR*^Hi	inDrops	0.0504201680672269
MC03	Active_MC	*ANXA1*^Hi	inDrops	0.201388888888889
MC03	Active_MC	*ANXA1*^Hi *IL4I1*^Hi	inDrops	0.0694444444444444
MC03	Active_MC	*NR4A*^Hi	inDrops	0.0208333333333333
MC03	Active_MC	Naive	inDrops	0.25
MC03	Active_MC	Tfh	inDrops	0.0972222222222222
MC03	Active_MC	Th1	inDrops	0.0833333333333333
MC03	Active_MC	TReg	inDrops	0.1875
MC03	Active_MC	TReg *HLA-DR*^Hi	inDrops	0.0347222222222222
MC03	Active_MC	TReg *TNFR*^Hi	inDrops	0.0555555555555556
MC04	Active_MC	*ANXA1*^Hi	inDrops	0.140350877192982
MC04	Active_MC	*ANXA1*^Hi *IL4I1*^Hi	inDrops	0.0175438596491228
MC04	Active_MC	*NR4A*^Hi	inDrops	0.0233918128654971
MC04	Active_MC	Naive	inDrops	0.391812865497076
MC04	Active_MC	Tfh	inDrops	0.111111111111111
MC04	Active_MC	Th1	inDrops	0.0584795321637427
MC04	Active_MC	TReg	inDrops	0.181286549707602
MC04	Active_MC	TReg *HLA-DR*^Hi	inDrops	0.0233918128654971
MC04	Active_MC	TReg *TNFR*^Hi	inDrops	0.0526315789473684
MC05	Active_MC	*ANXA1*^Hi	inDrops	0.124324324324324
MC05	Active_MC	*ANXA1*^Hi *IL4I1*^Hi	inDrops	0.0702702702702703
MC05	Active_MC	*NR4A*^Hi	inDrops	0.0162162162162162
MC05	Active_MC	Naive	inDrops	0.405405405405405
MC05	Active_MC	Tfh	inDrops	0.0594594594594595
MC05	Active_MC	Th1	inDrops	0.0378378378378378
MC05	Active_MC	TReg	inDrops	0.205405405405405
MC05	Active_MC	TReg *HLA-DR*^Hi	inDrops	0.0108108108108108
MC05	Active_MC	TReg *TNFR*^Hi	inDrops	0.0702702702702703
MC06	Active_MC	*ANXA1*^Hi	inDrops	0.0993227990970655
MC06	Active_MC	*ANXA1*^Hi *IL4I1*^Hi	inDrops	0.0248306997742664
MC06	Active_MC	*NR4A*^Hi	inDrops	0.0203160270880361
MC06	Active_MC	Naive	inDrops	0.291196388261851
MC06	Active_MC	Tfh	inDrops	0.322799097065463
MC06	Active_MC	Th1	inDrops	0.0474040632054176
MC06	Active_MC	TReg	inDrops	0.137697516930023
MC06	Active_MC	TReg *HLA-DR*^Hi	inDrops	0.0316027088036117
MC06	Active_MC	TReg *TNFR*^Hi	inDrops	0.0248306997742664
MC09	Active_MC	*ANXA1*^Hi	inDrops	0.0887230514096186
MC09	Active_MC	*ANXA1*^Hi *IL4I1*^Hi	inDrops	0.0248756218905473
MC09	Active_MC	*NR4A*^Hi	inDrops	0.0157545605306799
MC09	Active_MC	Naive	inDrops	0.563847429519071
MC09	Active_MC	Tfh	inDrops	0.140132669983416
MC09	Active_MC	Th1	inDrops	0.0165837479270315
MC09	Active_MC	TReg	inDrops	0.125207296849088
MC09	Active_MC	TReg *HLA-DR*^Hi	inDrops	0.00829187396351575
MC09	Active_MC	TReg *TNFR*^Hi	inDrops	0.0165837479270315
CD07	Chron_Diarr	*ANXA1*^Hi	10X	0.458041958041958
CD07	Chron_Diarr	*ANXA1*^Hi *IL4I1*^Hi	10X	0.111888111888112
CD07	Chron_Diarr	*NR4A*^Hi	10X	0.0104895104895105
CD07	Chron_Diarr	Naive	10X	0.332167832167832
CD07	Chron_Diarr	Tfh	10X	0.027972027972028
CD07	Chron_Diarr	Th1	10X	0.0174825174825175
CD07	Chron_Diarr	TReg	10X	0.034965034965035
CD07	Chron_Diarr	TReg *TNFR*^Hi	10X	0.00699300699300699
CD08	Chron_Diarr	*ANXA1*^Hi	10X	0.282131661442006
CD08	Chron_Diarr	*ANXA1*^Hi *IL4I1*^Hi	10X	0.115987460815047
CD08	Chron_Diarr	*NR4A*^Hi	10X	0.0125391849529781
CD08	Chron_Diarr	Naive	10X	0.351097178683386
CD08	Chron_Diarr	Tfh	10X	0.122257053291536
CD08	Chron_Diarr	Th1	10X	0.0219435736677116
CD08	Chron_Diarr	TReg	10X	0.0783699059561129
CD08	Chron_Diarr	TReg *HLA-DR*^Hi	10X	0.00626959247648903
CD08	Chron_Diarr	TReg *TNFR*^Hi	10X	0.00940438871473354
CD09	Chron_Diarr	*ANXA1*^Hi	10X	0.282051282051282
CD09	Chron_Diarr	*ANXA1*^Hi *IL4I1*^Hi	10X	0.0961538461538462
CD09	Chron_Diarr	*NR4A*^Hi	10X	0.00961538461538462
CD09	Chron_Diarr	Naive	10X	0.387820512820513
CD09	Chron_Diarr	Tfh	10X	0.0544871794871795
CD09	Chron_Diarr	Th1	10X	0.0224358974358974
CD09	Chron_Diarr	TReg	10X	0.112179487179487
CD09	Chron_Diarr	TReg *HLA-DR*^Hi	10X	0.0128205128205128
CD09	Chron_Diarr	TReg *TNFR*^Hi	10X	0.0224358974358974
CD10	Chron_Diarr	*ANXA1*^Hi	10X	0.417613636363636
CD10	Chron_Diarr	*ANXA1*^Hi *IL4I1*^Hi	10X	0.201704545454545
CD10	Chron_Diarr	*NR4A*^Hi	10X	0.00852272727272727
CD10	Chron_Diarr	Naive	10X	0.142045454545455
CD10	Chron_Diarr	Tfh	10X	0.0795454545454545
CD10	Chron_Diarr	Th1	10X	0.0284090909090909
CD10	Chron_Diarr	TReg	10X	0.0909090909090909
CD10	Chron_Diarr	TReg *HLA-DR*^Hi	10X	0.0142045454545455
CD10	Chron_Diarr	TReg *TNFR*^Hi	10X	0.0170454545454545
CD11	Chron_Diarr	*ANXA1*^Hi	10X	0.232142857142857
CD11	Chron_Diarr	*ANXA1*^Hi *IL4I1*^Hi	10X	0.100446428571429
CD11	Chron_Diarr	*NR4A*^Hi	10X	0.015625
CD11	Chron_Diarr	Naive	10X	0.348214285714286
CD11	Chron_Diarr	Tfh	10X	0.15625
CD11	Chron_Diarr	Th1	10X	0.0379464285714286
CD11	Chron_Diarr	TReg	10X	0.0736607142857143
CD11	Chron_Diarr	TReg *HLA-DR*^Hi	10X	0.0223214285714286
CD11	Chron_Diarr	TReg *TNFR*^Hi	10X	0.0133928571428571
CD12	Chron_Diarr	*ANXA1*^Hi	10X	0.207983193277311
CD12	Chron_Diarr	*ANXA1*^Hi *IL4I1*^Hi	10X	0.0567226890756303
CD12	Chron_Diarr	*NR4A*^Hi	10X	0.0147058823529412
CD12	Chron_Diarr	Naive	10X	0.540966386554622
CD12	Chron_Diarr	Tfh	10X	0.0987394957983193
CD12	Chron_Diarr	Th1	10X	0.0262605042016807
CD12	Chron_Diarr	TReg	10X	0.0451680672268908
CD12	Chron_Diarr	TReg *HLA-DR*^Hi	10X	0.00315126050420168
CD12	Chron_Diarr	TReg *TNFR*^Hi	10X	0.00630252100840336
CD13	Chron_Diarr	*ANXA1*^Hi	10X	0.102941176470588
CD13	Chron_Diarr	*ANXA1*^Hi *IL4I1*^Hi	10X	0.0705882352941176
CD13	Chron_Diarr	*NR4A*^Hi	10X	0.0147058823529412
CD13	Chron_Diarr	Naive	10X	0.429411764705882
CD13	Chron_Diarr	Tfh	10X	0.179411764705882
CD13	Chron_Diarr	Th1	10X	0.00882352941176471
CD13	Chron_Diarr	TReg	10X	0.147058823529412
CD13	Chron_Diarr	TReg *HLA-DR*^Hi	10X	0.0176470588235294
CD13	Chron_Diarr	TReg *TNFR*^Hi	10X	0.0294117647058824
HE08	Unaffected	*ANXA1*^Hi	10X	0.5125
HE08	Unaffected	*ANXA1*^Hi *IL4I1*^Hi	10X	0.325
HE08	Unaffected	*NR4A*^Hi	10X	0.0125
HE08	Unaffected	Naive	10X	0.025
HE08	Unaffected	Tfh	10X	0.0125
HE08	Unaffected	Th1	10X	0.075
HE08	Unaffected	TReg	10X	0.025
HE08	Unaffected	TReg *TNFR*^Hi	10X	0.0125
HE11	Unaffected	*ANXA1*^Hi	10X	0.259100642398287
HE11	Unaffected	*ANXA1*^Hi *IL4I1*^Hi	10X	0.0299785867237687
HE11	Unaffected	Naive	10X	0.676659528907923
HE11	Unaffected	Tfh	10X	0.00214132762312634
HE11	Unaffected	Th1	10X	0.0171306209850107
HE11	Unaffected	TReg	10X	0.0107066381156317
HE11	Unaffected	TReg *HLA-DR*^Hi	10X	0.00214132762312634
HE11	Unaffected	TReg *TNFR*^Hi	10X	0.00214132762312634
HE12	Unaffected	*ANXA1*^Hi	10X	0.0918484500574053
HE12	Unaffected	*ANXA1*^Hi *IL4I1*^Hi	10X	0.034443168771527
HE12	Unaffected	*NR4A*^Hi	10X	0.0218140068886338
HE12	Unaffected	Naive	10X	0.543053960964409
HE12	Unaffected	Tfh	10X	0.190585533869116
HE12	Unaffected	Th1	10X	0.00918484500574053
HE12	Unaffected	TReg	10X	0.0941446613088404
HE12	Unaffected	TReg *HLA-DR*^Hi	10X	0.0034443168771527
HE12	Unaffected	TReg *TNFR*^Hi	10X	0.0114810562571757
HE13	Unaffected	*ANXA1*^Hi	10X	0.374064837905237
HE13	Unaffected	*ANXA1*^Hi *IL4I1*^Hi	10X	0.0673316708229426
HE13	Unaffected	*NR4A*^Hi	10X	0.00748129675810474
HE13	Unaffected	Naive	10X	0.408977556109726
HE13	Unaffected	Tfh	10X	0.0648379052369077
HE13	Unaffected	Th1	10X	0.027431421446384
HE13	Unaffected	TReg	10X	0.0448877805486284
HE13	Unaffected	TReg *HLA-DR*^Hi	10X	0.00498753117206983
HE14	Unaffected	*ANXA1*^Hi	10X	0.220812182741117
HE14	Unaffected	*ANXA1*^Hi *IL4I1*^Hi	10X	0.106598984771574
HE14	Unaffected	*NR4A*^Hi	10X	0.0215736040609137
HE14	Unaffected	Naive	10X	0.336294416243655
HE14	Unaffected	Tfh	10X	0.134517766497462
HE14	Unaffected	Th1	10X	0.0380710659898477
HE14	Unaffected	TReg	10X	0.118020304568528
HE14	Unaffected	TReg *HLA-DR*^Hi	10X	0.00888324873096447
HE14	Unaffected	TReg *TNFR*^Hi	10X	0.0152284263959391
HE15	Unaffected	*ANXA1*^Hi	10X	0.249502982107356
HE15	Unaffected	*ANXA1*^Hi *IL4I1*^Hi	10X	0.047713717693837
HE15	Unaffected	*NR4A*^Hi	10X	0.0268389662027833
HE15	Unaffected	Naive	10X	0.302186878727634
HE15	Unaffected	Tfh	10X	0.209741550695825
HE15	Unaffected	Th1	10X	0.0218687872763419
HE15	Unaffected	TReg	10X	0.123260437375746
HE15	Unaffected	TReg *HLA-DR*^Hi	10X	0.0099403578528827
HE15	Unaffected	TReg *TNFR*^Hi	10X	0.00894632206759443
MC07	Active_MC	*ANXA1*^Hi	10X	0.217391304347826
MC07	Active_MC	*ANXA1*^Hi *IL4I1*^Hi	10X	0.0586011342155009
MC07	Active_MC	*NR4A*^Hi	10X	0.0207939508506616
MC07	Active_MC	Naive	10X	0.272211720226843
MC07	Active_MC	Tfh	10X	0.0907372400756144
MC07	Active_MC	Th1	10X	0.056710775047259
MC07	Active_MC	TReg	10X	0.196597353497164
MC07	Active_MC	TReg *HLA-DR*^Hi	10X	0.0321361058601134
MC07	Active_MC	TReg *TNFR*^Hi	10X	0.054820415879017
MC08	Active_MC	*ANXA1*^Hi	10X	0.137596899224806
MC08	Active_MC	*ANXA1*^Hi *IL4I1*^Hi	10X	0.0290697674418605
MC08	Active_MC	*NR4A*^Hi	10X	0.0232558139534884
MC08	Active_MC	Naive	10X	0.193798449612403
MC08	Active_MC	Tfh	10X	0.153100775193798
MC08	Active_MC	Th1	10X	0.124031007751938
MC08	Active_MC	TReg	10X	0.253875968992248
MC08	Active_MC	TReg *HLA-DR*^Hi	10X	0.0271317829457364
MC08	Active_MC	TReg *TNFR*^Hi	10X	0.0581395348837209
MC10	Active_MC	*ANXA1*^Hi	10X	0.262135922330097
MC10	Active_MC	*ANXA1*^Hi *IL4I1*^Hi	10X	0.0640776699029126
MC10	Active_MC	*NR4A*^Hi	10X	0.0116504854368932
MC10	Active_MC	Naive	10X	0.297087378640777
MC10	Active_MC	Tfh	10X	0.110679611650485
MC10	Active_MC	Th1	10X	0.0310679611650485
MC10	Active_MC	TReg	10X	0.161165048543689
MC10	Active_MC	TReg *HLA-DR*^Hi	10X	0.0174757281553398
MC10	Active_MC	TReg *TNFR*^Hi	10X	0.0446601941747573
MC11	Active_MC	*ANXA1*^Hi	10X	0.154485049833887
MC11	Active_MC	*ANXA1*^Hi *IL4I1*^Hi	10X	0.0514950166112957
MC11	Active_MC	*NR4A*^Hi	10X	0.0166112956810631
MC11	Active_MC	Naive	10X	0.191029900332226
MC11	Active_MC	Tfh	10X	0.102990033222591
MC11	Active_MC	Th1	10X	0.0847176079734219
MC11	Active_MC	TReg	10X	0.284053156146179
MC11	Active_MC	TReg *HLA-DR*^Hi	10X	0.0415282392026578
MC11	Active_MC	TReg *TNFR*^Hi	10X	0.0730897009966777
MC12	Active_MC	*ANXA1*^Hi	10X	0.167227833894501
MC12	Active_MC	*ANXA1*^Hi *IL4I1*^Hi	10X	0.0224466891133558
MC12	Active_MC	*NR4A*^Hi	10X	0.0123456790123457
MC12	Active_MC	Naive	10X	0.38047138047138
MC12	Active_MC	Tfh	10X	0.0662177328843996
MC12	Active_MC	Th1	10X	0.0617283950617284
MC12	Active_MC	TReg	10X	0.212121212121212
MC12	Active_MC	TReg *HLA-DR*^Hi	10X	0.0235690235690236
MC12	Active_MC	TReg *TNFR*^Hi	10X	0.0538720538720539
MC13	Active_MC	*ANXA1*^Hi	10X	0.116770186335404
MC13	Active_MC	*ANXA1*^Hi *IL4I1*^Hi	10X	0.0459627329192547
MC13	Active_MC	*NR4A*^Hi	10X	0.0173913043478261
MC13	Active_MC	Naive	10X	0.114285714285714
MC13	Active_MC	Tfh	10X	0.084472049689441
MC13	Active_MC	Th1	10X	0.0720496894409938
MC13	Active_MC	TReg	10X	0.351552795031056
MC13	Active_MC	TReg *HLA-DR*^Hi	10X	0.111801242236025
MC13	Active_MC	TReg *TNFR*^Hi	10X	0.0857142857142857
MC14	Active_MC	*ANXA1*^Hi	10X	0.198507462686567
MC14	Active_MC	*ANXA1*^Hi *IL4I1*^Hi	10X	0.0552238805970149
MC14	Active_MC	*NR4A*^Hi	10X	0.0082089552238806
MC14	Active_MC	Naive	10X	0.35
MC14	Active_MC	Tfh	10X	0.114179104477612
MC14	Active_MC	Th1	10X	0.0492537313432836
MC14	Active_MC	TReg	10X	0.167910447761194
MC14	Active_MC	TReg *HLA-DR*^Hi	10X	0.0156716417910448
MC14	Active_MC	TReg *TNFR*^Hi	10X	0.041044776119403
MC15	Active_MC	*ANXA1*^Hi	10X	0.112156295224313
MC15	Active_MC	*ANXA1*^Hi *IL4I1*^Hi	10X	0.0195369030390738
MC15	Active_MC	*NR4A*^Hi	10X	0.0224312590448625
MC15	Active_MC	Naive	10X	0.322720694645441
MC15	Active_MC	Tfh	10X	0.271345875542692
MC15	Active_MC	Th1	10X	0.0513748191027496
MC15	Active_MC	TReg	10X	0.149059334298119
MC15	Active_MC	TReg *HLA-DR*^Hi	10X	0.0238784370477569
MC15	Active_MC	TReg *TNFR*^Hi	10X	0.0274963820549928
MC16	Active_MC	*ANXA1*^Hi	10X	0.230511099638616
MC16	Active_MC	*ANXA1*^Hi *IL4I1*^Hi	10X	0.0547237996902426
MC16	Active_MC	*NR4A*^Hi	10X	0.0123902942694889
MC16	Active_MC	Naive	10X	0.187919463087248
MC16	Active_MC	Tfh	10X	0.0684047496128033
MC16	Active_MC	Th1	10X	0.0898296334537945
MC16	Active_MC	TReg	10X	0.257356737222509
MC16	Active_MC	TReg *HLA-DR*^Hi	10X	0.0338151781104801
MC16	Active_MC	TReg *TNFR*^Hi	10X	0.0650490449148167
