# Supplementary material for: Single-cell transcriptomic characterization of microscopic colitis
Source: Nat Commun. 2025 May 18;16:4618. doi: 10.1038/s41467-025-59648-8 (PMC12086216; doi:10.1038/s41467-025-59648-8)
Supplement: Supplementary file 7 — Source Data [file 41467_2025_59648_MOESM7_ESM.zip › Source_Data/SourceData_FigS6D.csv]

Patient	Cohort	ident_L3_format	CellGroup	Proportion
CD01	Chron_Diarr	*GZMK*^Hi	inDrops	0.166666666666667
CD01	Chron_Diarr	*GZMK*^Hi *NCR3*^Hi	inDrops	0.0833333333333333
CD01	Chron_Diarr	Trm *GZM*^Hi	inDrops	0.0833333333333333
CD01	Chron_Diarr	Trm *GZM*^Lo	inDrops	0.666666666666667
CD02	Chron_Diarr	*GZMK*^Hi	inDrops	0.25
CD02	Chron_Diarr	Naive	inDrops	0.09375
CD02	Chron_Diarr	Trm *GZM*^Hi *CD137*^Hi	inDrops	0.0625
CD02	Chron_Diarr	Trm *GZM*^Lo	inDrops	0.4375
CD02	Chron_Diarr	Trm *NR4A*^Hi	inDrops	0.15625
CD03	Chron_Diarr	*GZMK*^Hi	inDrops	0.434782608695652
CD03	Chron_Diarr	Naive	inDrops	0.260869565217391
CD03	Chron_Diarr	Trm *GZM*^Hi *CD137*^Hi	inDrops	0.0434782608695652
CD03	Chron_Diarr	Trm *GZM*^Lo	inDrops	0.260869565217391
CD04	Chron_Diarr	*GZMK*^Hi	inDrops	0.0833333333333333
CD04	Chron_Diarr	*GZMK*^Hi *NCR3*^Hi	inDrops	0.03125
CD04	Chron_Diarr	Naive	inDrops	0.0520833333333333
CD04	Chron_Diarr	Trm *GNLY*^Hi	inDrops	0.0104166666666667
CD04	Chron_Diarr	Trm *GZM*^Hi	inDrops	0.03125
CD04	Chron_Diarr	Trm *GZM*^Hi *CD137*^Hi	inDrops	0.0104166666666667
CD04	Chron_Diarr	Trm *GZM*^Lo	inDrops	0.760416666666667
CD04	Chron_Diarr	Trm *NR4A*^Hi	inDrops	0.0208333333333333
CD05	Chron_Diarr	*GZMK*^Hi	inDrops	0.206896551724138
CD05	Chron_Diarr	*GZMK*^Hi *NCR3*^Hi	inDrops	0.0517241379310345
CD05	Chron_Diarr	Naive	inDrops	0.0344827586206897
CD05	Chron_Diarr	Trm *GZM*^Hi	inDrops	0.0517241379310345
CD05	Chron_Diarr	Trm *GZM*^Hi *CD137*^Hi	inDrops	0.0172413793103448
CD05	Chron_Diarr	Trm *GZM*^Lo	inDrops	0.603448275862069
CD05	Chron_Diarr	Trm *NR4A*^Hi	inDrops	0.0344827586206897
CD06	Chron_Diarr	*GZMK*^Hi	inDrops	0.306451612903226
CD06	Chron_Diarr	*GZMK*^Hi *NCR3*^Hi	inDrops	0.0564516129032258
CD06	Chron_Diarr	Naive	inDrops	0.0887096774193548
CD06	Chron_Diarr	Trm *GZM*^Hi	inDrops	0.0967741935483871
CD06	Chron_Diarr	Trm *GZM*^Hi *CD137*^Hi	inDrops	0.0241935483870968
CD06	Chron_Diarr	Trm *GZM*^Lo	inDrops	0.403225806451613
CD06	Chron_Diarr	Trm *NR4A*^Hi	inDrops	0.0241935483870968
HE01	Unaffected	*GZMK*^Hi	inDrops	0.545454545454545
HE01	Unaffected	*GZMK*^Hi *NCR3*^Hi	inDrops	0.0909090909090909
HE01	Unaffected	Trm *GZM*^Lo	inDrops	0.0909090909090909
HE01	Unaffected	Trm *NR4A*^Hi	inDrops	0.272727272727273
HE02	Unaffected	*GZMK*^Hi	inDrops	0.181818181818182
HE02	Unaffected	*GZMK*^Hi *NCR3*^Hi	inDrops	0.0227272727272727
HE02	Unaffected	Naive	inDrops	0.0227272727272727
HE02	Unaffected	Trm *GZM*^Hi	inDrops	0.0227272727272727
HE02	Unaffected	Trm *GZM*^Lo	inDrops	0.681818181818182
HE02	Unaffected	Trm *NR4A*^Hi	inDrops	0.0681818181818182
HE03	Unaffected	*GZMK*^Hi	inDrops	0.102564102564103
HE03	Unaffected	*GZMK*^Hi *NCR3*^Hi	inDrops	0.102564102564103
HE03	Unaffected	Naive	inDrops	0.0256410256410256
HE03	Unaffected	Trm *GNLY*^Hi	inDrops	0.0512820512820513
HE03	Unaffected	Trm *GZM*^Hi	inDrops	0.153846153846154
HE03	Unaffected	Trm *GZM*^Hi *CD137*^Hi	inDrops	0.0512820512820513
HE03	Unaffected	Trm *GZM*^Lo	inDrops	0.512820512820513
HE04	Unaffected	Trm *GZM*^Lo	inDrops	0.75
HE04	Unaffected	Trm *NR4A*^Hi	inDrops	0.25
HE05	Unaffected	*GZMK*^Hi	inDrops	0.333333333333333
HE05	Unaffected	*GZMK*^Hi *NCR3*^Hi	inDrops	0.0333333333333333
HE05	Unaffected	Naive	inDrops	0.0333333333333333
HE05	Unaffected	Trm *GZM*^Lo	inDrops	0.533333333333333
HE05	Unaffected	Trm *NR4A*^Hi	inDrops	0.0666666666666667
HE06	Unaffected	*GZMK*^Hi	inDrops	0.647058823529412
HE06	Unaffected	Trm *GZM*^Lo	inDrops	0.323529411764706
HE06	Unaffected	Trm *NR4A*^Hi	inDrops	0.0294117647058824
HE07	Unaffected	*GZMK*^Hi	inDrops	0.160714285714286
HE07	Unaffected	*GZMK*^Hi *NCR3*^Hi	inDrops	0.0535714285714286
HE07	Unaffected	Naive	inDrops	0.0535714285714286
HE07	Unaffected	Trm *GNLY*^Hi	inDrops	0.0178571428571429
HE07	Unaffected	Trm *GZM*^Hi *CD137*^Hi	inDrops	0.0357142857142857
HE07	Unaffected	Trm *GZM*^Lo	inDrops	0.589285714285714
HE07	Unaffected	Trm *NR4A*^Hi	inDrops	0.0892857142857143
HE09	Unaffected	*GZMK*^Hi	inDrops	0.228070175438596
HE09	Unaffected	*GZMK*^Hi *NCR3*^Hi	inDrops	0.0175438596491228
HE09	Unaffected	Naive	inDrops	0.157894736842105
HE09	Unaffected	Trm *GNLY*^Hi	inDrops	0.0175438596491228
HE09	Unaffected	Trm *GZM*^Hi *CD137*^Hi	inDrops	0.0350877192982456
HE09	Unaffected	Trm *GZM*^Lo	inDrops	0.473684210526316
HE09	Unaffected	Trm *NR4A*^Hi	inDrops	0.0701754385964912
HE10	Unaffected	*GZMK*^Hi	inDrops	0.205128205128205
HE10	Unaffected	*GZMK*^Hi *NCR3*^Hi	inDrops	0.0256410256410256
HE10	Unaffected	Naive	inDrops	0.102564102564103
HE10	Unaffected	Trm *GZM*^Lo	inDrops	0.615384615384615
HE10	Unaffected	Trm *NR4A*^Hi	inDrops	0.0512820512820513
MC01	Active_MC	*GZMK*^Hi	inDrops	0.384615384615385
MC01	Active_MC	Naive	inDrops	0.0384615384615385
MC01	Active_MC	Trm *GZM*^Hi	inDrops	0.269230769230769
MC01	Active_MC	Trm *GZM*^Hi *CD137*^Hi	inDrops	0.0384615384615385
MC01	Active_MC	Trm *GZM*^Lo	inDrops	0.269230769230769
MC02	Active_MC	*GZMK*^Hi	inDrops	0.171641791044776
MC02	Active_MC	Naive	inDrops	0.0597014925373134
MC02	Active_MC	Trm *GNLY*^Hi	inDrops	0.00746268656716418
MC02	Active_MC	Trm *GZM*^Hi	inDrops	0.402985074626866
MC02	Active_MC	Trm *GZM*^Hi *CD137*^Hi	inDrops	0.0746268656716418
MC02	Active_MC	Trm *GZM*^Hi *KLRC1*^Hi	inDrops	0.0149253731343284
MC02	Active_MC	Trm *GZM*^Lo	inDrops	0.208955223880597
MC02	Active_MC	Trm *NR4A*^Hi	inDrops	0.0597014925373134
MC03	Active_MC	*GZMK*^Hi	inDrops	0.0561797752808989
MC03	Active_MC	Naive	inDrops	0.0112359550561798
MC03	Active_MC	Trm *GZM*^Hi	inDrops	0.404494382022472
MC03	Active_MC	Trm *GZM*^Hi *CD137*^Hi	inDrops	0.207865168539326
MC03	Active_MC	Trm *GZM*^Hi *KLRC1*^Hi	inDrops	0.00561797752808989
MC03	Active_MC	Trm *GZM*^Lo	inDrops	0.213483146067416
MC03	Active_MC	Trm *NR4A*^Hi	inDrops	0.101123595505618
MC04	Active_MC	*GZMK*^Hi	inDrops	0.206896551724138
MC04	Active_MC	Naive	inDrops	0.0517241379310345
MC04	Active_MC	Trm *GNLY*^Hi	inDrops	0.00862068965517241
MC04	Active_MC	Trm *GZM*^Hi	inDrops	0.336206896551724
MC04	Active_MC	Trm *GZM*^Hi *CD137*^Hi	inDrops	0.0603448275862069
MC04	Active_MC	Trm *GZM*^Lo	inDrops	0.301724137931034
MC04	Active_MC	Trm *NR4A*^Hi	inDrops	0.0344827586206897
MC05	Active_MC	*GZMK*^Hi	inDrops	0.0780141843971631
MC05	Active_MC	*GZMK*^Hi *NCR3*^Hi	inDrops	0.00709219858156028
MC05	Active_MC	Naive	inDrops	0.049645390070922
MC05	Active_MC	Trm *GNLY*^Hi	inDrops	0.00709219858156028
MC05	Active_MC	Trm *GZM*^Hi	inDrops	0.624113475177305
MC05	Active_MC	Trm *GZM*^Hi *CD137*^Hi	inDrops	0.0567375886524823
MC05	Active_MC	Trm *GZM*^Lo	inDrops	0.134751773049645
MC05	Active_MC	Trm *NR4A*^Hi	inDrops	0.0425531914893617
MC06	Active_MC	*GZMK*^Hi	inDrops	0.428571428571429
MC06	Active_MC	*GZMK*^Hi *NCR3*^Hi	inDrops	0.00420168067226891
MC06	Active_MC	Naive	inDrops	0.0672268907563025
MC06	Active_MC	Trm *GNLY*^Hi	inDrops	0.00840336134453781
MC06	Active_MC	Trm *GZM*^Hi	inDrops	0.214285714285714
MC06	Active_MC	Trm *GZM*^Hi *CD137*^Hi	inDrops	0.0126050420168067
MC06	Active_MC	Trm *GZM*^Hi *KLRC1*^Hi	inDrops	0.00840336134453781
MC06	Active_MC	Trm *GZM*^Lo	inDrops	0.243697478991597
MC06	Active_MC	Trm *NR4A*^Hi	inDrops	0.0126050420168067
MC09	Active_MC	*GZMK*^Hi	inDrops	0.296103896103896
MC09	Active_MC	*GZMK*^Hi *NCR3*^Hi	inDrops	0.0103896103896104
MC09	Active_MC	Naive	inDrops	0.192207792207792
MC09	Active_MC	Trm *GNLY*^Hi	inDrops	0.0025974025974026
MC09	Active_MC	Trm *GZM*^Hi	inDrops	0.192207792207792
MC09	Active_MC	Trm *GZM*^Hi *CD137*^Hi	inDrops	0.0441558441558442
MC09	Active_MC	Trm *GZM*^Lo	inDrops	0.241558441558442
MC09	Active_MC	Trm *GZM*^Lo *KLRC1*^Hi	inDrops	0.0025974025974026
MC09	Active_MC	Trm *NR4A*^Hi	inDrops	0.0181818181818182
CD07	Chron_Diarr	*GZMK*^Hi	10X	0.0754189944134078
CD07	Chron_Diarr	*GZMK*^Hi *NCR3*^Hi	10X	0.0139664804469274
CD07	Chron_Diarr	Naive	10X	0.0418994413407821
CD07	Chron_Diarr	Trm *GNLY*^Hi	10X	0.0167597765363128
CD07	Chron_Diarr	Trm *GZM*^Hi	10X	0.215083798882682
CD07	Chron_Diarr	Trm *GZM*^Hi *CD137*^Hi	10X	0.0251396648044693
CD07	Chron_Diarr	Trm *GZM*^Lo	10X	0.58659217877095
CD07	Chron_Diarr	Trm *NR4A*^Hi	10X	0.0251396648044693
CD08	Chron_Diarr	*GZMK*^Hi	10X	0.0567226890756303
CD08	Chron_Diarr	*GZMK*^Hi *NCR3*^Hi	10X	0.0210084033613445
CD08	Chron_Diarr	Naive	10X	0.0105042016806723
CD08	Chron_Diarr	Trm *GNLY*^Hi	10X	0.0315126050420168
CD08	Chron_Diarr	Trm *GZM*^Hi	10X	0.151260504201681
CD08	Chron_Diarr	Trm *GZM*^Hi *CD137*^Hi	10X	0.130252100840336
CD08	Chron_Diarr	Trm *GZM*^Hi *KLRC1*^Hi	10X	0.0105042016806723
CD08	Chron_Diarr	Trm *GZM*^Lo	10X	0.502100840336134
CD08	Chron_Diarr	Trm *GZM*^Lo *KLRC1*^Hi	10X	0.0126050420168067
CD08	Chron_Diarr	Trm *NR4A*^Hi	10X	0.0735294117647059
CD09	Chron_Diarr	*GZMK*^Hi	10X	0.0996376811594203
CD09	Chron_Diarr	*GZMK*^Hi *NCR3*^Hi	10X	0.016304347826087
CD09	Chron_Diarr	Naive	10X	0.0144927536231884
CD09	Chron_Diarr	Trm *GNLY*^Hi	10X	0.0144927536231884
CD09	Chron_Diarr	Trm *GZM*^Hi	10X	0.298913043478261
CD09	Chron_Diarr	Trm *GZM*^Hi *CD137*^Hi	10X	0.0271739130434783
CD09	Chron_Diarr	Trm *GZM*^Hi *KLRC1*^Hi	10X	0.00181159420289855
CD09	Chron_Diarr	Trm *GZM*^Lo	10X	0.496376811594203
CD09	Chron_Diarr	Trm *GZM*^Lo *KLRC1*^Hi	10X	0.0126811594202899
CD09	Chron_Diarr	Trm *NR4A*^Hi	10X	0.0181159420289855
CD10	Chron_Diarr	*GZMK*^Hi	10X	0.298429319371728
CD10	Chron_Diarr	*GZMK*^Hi *NCR3*^Hi	10X	0.0244328097731239
CD10	Chron_Diarr	Naive	10X	0.012216404886562
CD10	Chron_Diarr	Trm *GNLY*^Hi	10X	0.00698080279232112
CD10	Chron_Diarr	Trm *GZM*^Hi	10X	0.246073298429319
CD10	Chron_Diarr	Trm *GZM*^Hi *CD137*^Hi	10X	0.0418848167539267
CD10	Chron_Diarr	Trm *GZM*^Hi *KLRC1*^Hi	10X	0.00698080279232112
CD10	Chron_Diarr	Trm *GZM*^Lo	10X	0.331588132635253
CD10	Chron_Diarr	Trm *GZM*^Lo *KLRC1*^Hi	10X	0.00349040139616056
CD10	Chron_Diarr	Trm *NR4A*^Hi	10X	0.0279232111692845
CD11	Chron_Diarr	*GZMK*^Hi	10X	0.0715404699738903
CD11	Chron_Diarr	*GZMK*^Hi *NCR3*^Hi	10X	0.0177545691906005
CD11	Chron_Diarr	Naive	10X	0.00887728459530026
CD11	Chron_Diarr	Trm *GNLY*^Hi	10X	0.161879895561358
CD11	Chron_Diarr	Trm *GZM*^Hi	10X	0.169190600522193
CD11	Chron_Diarr	Trm *GZM*^Hi *CD137*^Hi	10X	0.0240208877284595
CD11	Chron_Diarr	Trm *GZM*^Hi *KLRC1*^Hi	10X	0.0637075718015666
CD11	Chron_Diarr	Trm *GZM*^Lo	10X	0.453263707571802
CD11	Chron_Diarr	Trm *GZM*^Lo *KLRC1*^Hi	10X	0.00626631853785901
CD11	Chron_Diarr	Trm *NR4A*^Hi	10X	0.0234986945169713
CD12	Chron_Diarr	*GZMK*^Hi	10X	0.117296222664016
CD12	Chron_Diarr	*GZMK*^Hi *NCR3*^Hi	10X	0.0278330019880716
CD12	Chron_Diarr	Naive	10X	0.1610337972167
CD12	Chron_Diarr	Trm *GNLY*^Hi	10X	0.0457256461232604
CD12	Chron_Diarr	Trm *GZM*^Hi	10X	0.227634194831014
CD12	Chron_Diarr	Trm *GZM*^Hi *CD137*^Hi	10X	0.0298210735586481
CD12	Chron_Diarr	Trm *GZM*^Hi *KLRC1*^Hi	10X	0.00894632206759443
CD12	Chron_Diarr	Trm *GZM*^Lo	10X	0.364811133200795
CD12	Chron_Diarr	Trm *GZM*^Lo *KLRC1*^Hi	10X	0.00497017892644135
CD12	Chron_Diarr	Trm *NR4A*^Hi	10X	0.0119284294234592
CD13	Chron_Diarr	*GZMK*^Hi	10X	0.132416787264834
CD13	Chron_Diarr	*GZMK*^Hi *NCR3*^Hi	10X	0.0188133140376266
CD13	Chron_Diarr	Naive	10X	0.0354558610709117
CD13	Chron_Diarr	Trm *GNLY*^Hi	10X	0.15123010130246
CD13	Chron_Diarr	Trm *GZM*^Hi	10X	0.0463096960926194
CD13	Chron_Diarr	Trm *GZM*^Hi *CD137*^Hi	10X	0.0195369030390738
CD13	Chron_Diarr	Trm *GZM*^Hi *KLRC1*^Hi	10X	0.178002894356006
CD13	Chron_Diarr	Trm *GZM*^Lo	10X	0.210564399421129
CD13	Chron_Diarr	Trm *GZM*^Lo *KLRC1*^Hi	10X	0.193198263386397
CD13	Chron_Diarr	Trm *NR4A*^Hi	10X	0.0144717800289436
HE08	Unaffected	*GZMK*^Hi	10X	0.038135593220339
HE08	Unaffected	*GZMK*^Hi *NCR3*^Hi	10X	0.00847457627118644
HE08	Unaffected	Naive	10X	0.00423728813559322
HE08	Unaffected	Trm *GNLY*^Hi	10X	0.105932203389831
HE08	Unaffected	Trm *GZM*^Hi	10X	0.51271186440678
HE08	Unaffected	Trm *GZM*^Hi *CD137*^Hi	10X	0.0466101694915254
HE08	Unaffected	Trm *GZM*^Hi *KLRC1*^Hi	10X	0.00847457627118644
HE08	Unaffected	Trm *GZM*^Lo	10X	0.26271186440678
HE08	Unaffected	Trm *NR4A*^Hi	10X	0.0127118644067797
HE11	Unaffected	*GZMK*^Hi	10X	0.148076923076923
HE11	Unaffected	*GZMK*^Hi *NCR3*^Hi	10X	0.00384615384615385
HE11	Unaffected	Naive	10X	0.00961538461538462
HE11	Unaffected	Trm *GNLY*^Hi	10X	0.00576923076923077
HE11	Unaffected	Trm *GZM*^Hi	10X	0.117307692307692
HE11	Unaffected	Trm *GZM*^Hi *CD137*^Hi	10X	0.0230769230769231
HE11	Unaffected	Trm *GZM*^Hi *KLRC1*^Hi	10X	0.00192307692307692
HE11	Unaffected	Trm *GZM*^Lo	10X	0.661538461538462
HE11	Unaffected	Trm *NR4A*^Hi	10X	0.0288461538461538
HE12	Unaffected	*GZMK*^Hi	10X	0.133779264214047
HE12	Unaffected	*GZMK*^Hi *NCR3*^Hi	10X	0.00334448160535117
HE12	Unaffected	Naive	10X	0.12876254180602
HE12	Unaffected	Trm *GNLY*^Hi	10X	0.0117056856187291
HE12	Unaffected	Trm *GZM*^Hi	10X	0.142140468227425
HE12	Unaffected	Trm *GZM*^Hi *CD137*^Hi	10X	0.0317725752508361
HE12	Unaffected	Trm *GZM*^Hi *KLRC1*^Hi	10X	0.00668896321070234
HE12	Unaffected	Trm *GZM*^Lo	10X	0.511705685618729
HE12	Unaffected	Trm *GZM*^Lo *KLRC1*^Hi	10X	0.0117056856187291
HE12	Unaffected	Trm *NR4A*^Hi	10X	0.0183946488294314
HE13	Unaffected	*GZMK*^Hi	10X	0.0685154975530179
HE13	Unaffected	*GZMK*^Hi *NCR3*^Hi	10X	0.0130505709624796
HE13	Unaffected	Naive	10X	0.0130505709624796
HE13	Unaffected	Trm *GNLY*^Hi	10X	0.0065252854812398
HE13	Unaffected	Trm *GZM*^Hi	10X	0.228384991843393
HE13	Unaffected	Trm *GZM*^Hi *CD137*^Hi	10X	0.0783034257748776
HE13	Unaffected	Trm *GZM*^Hi *KLRC1*^Hi	10X	0.0130505709624796
HE13	Unaffected	Trm *GZM*^Lo	10X	0.528548123980424
HE13	Unaffected	Trm *GZM*^Lo *KLRC1*^Hi	10X	0.0032626427406199
HE13	Unaffected	Trm *NR4A*^Hi	10X	0.0473083197389886
HE14	Unaffected	*GZMK*^Hi	10X	0.267880364109233
HE14	Unaffected	*GZMK*^Hi *NCR3*^Hi	10X	0.00780234070221066
HE14	Unaffected	Naive	10X	0.0247074122236671
HE14	Unaffected	Trm *GNLY*^Hi	10X	0.0273081924577373
HE14	Unaffected	Trm *GZM*^Hi	10X	0.218465539661899
HE14	Unaffected	Trm *GZM*^Hi *CD137*^Hi	10X	0.0533159947984395
HE14	Unaffected	Trm *GZM*^Hi *KLRC1*^Hi	10X	0.011703511053316
HE14	Unaffected	Trm *GZM*^Lo	10X	0.355006501950585
HE14	Unaffected	Trm *GZM*^Lo *KLRC1*^Hi	10X	0.00650195058517555
HE14	Unaffected	Trm *NR4A*^Hi	10X	0.0273081924577373
HE15	Unaffected	*GZMK*^Hi	10X	0.179020979020979
HE15	Unaffected	*GZMK*^Hi *NCR3*^Hi	10X	0.0223776223776224
HE15	Unaffected	Naive	10X	0.0251748251748252
HE15	Unaffected	Trm *GNLY*^Hi	10X	0.131468531468531
HE15	Unaffected	Trm *GZM*^Hi	10X	0.156643356643357
HE15	Unaffected	Trm *GZM*^Hi *CD137*^Hi	10X	0.0461538461538462
HE15	Unaffected	Trm *GZM*^Hi *KLRC1*^Hi	10X	0.00699300699300699
HE15	Unaffected	Trm *GZM*^Lo	10X	0.395804195804196
HE15	Unaffected	Trm *NR4A*^Hi	10X	0.0363636363636364
MC07	Active_MC	*GZMK*^Hi	10X	0.18413597733711
MC07	Active_MC	*GZMK*^Hi *NCR3*^Hi	10X	0.0141643059490085
MC07	Active_MC	Naive	10X	0.0198300283286119
MC07	Active_MC	Trm *GNLY*^Hi	10X	0.0169971671388102
MC07	Active_MC	Trm *GZM*^Hi	10X	0.354107648725212
MC07	Active_MC	Trm *GZM*^Hi *CD137*^Hi	10X	0.0226628895184136
MC07	Active_MC	Trm *GZM*^Hi *KLRC1*^Hi	10X	0.0084985835694051
MC07	Active_MC	Trm *GZM*^Lo	10X	0.337110481586402
MC07	Active_MC	Trm *GZM*^Lo *KLRC1*^Hi	10X	0.0084985835694051
MC07	Active_MC	Trm *NR4A*^Hi	10X	0.0339943342776204
MC08	Active_MC	*GZMK*^Hi	10X	0.0971698113207547
MC08	Active_MC	*GZMK*^Hi *NCR3*^Hi	10X	0.00566037735849057
MC08	Active_MC	Naive	10X	0.019811320754717
MC08	Active_MC	Trm *GNLY*^Hi	10X	0.0122641509433962
MC08	Active_MC	Trm *GZM*^Hi	10X	0.383018867924528
MC08	Active_MC	Trm *GZM*^Hi *CD137*^Hi	10X	0.0632075471698113
MC08	Active_MC	Trm *GZM*^Hi *KLRC1*^Hi	10X	0.0141509433962264
MC08	Active_MC	Trm *GZM*^Lo	10X	0.372641509433962
MC08	Active_MC	Trm *GZM*^Lo *KLRC1*^Hi	10X	0.00283018867924528
MC08	Active_MC	Trm *NR4A*^Hi	10X	0.0292452830188679
MC10	Active_MC	*GZMK*^Hi	10X	0.174688057040998
MC10	Active_MC	*GZMK*^Hi *NCR3*^Hi	10X	0.0516934046345811
MC10	Active_MC	Naive	10X	0.0142602495543672
MC10	Active_MC	Trm *GNLY*^Hi	10X	0.0392156862745098
MC10	Active_MC	Trm *GZM*^Hi	10X	0.222816399286988
MC10	Active_MC	Trm *GZM*^Hi *CD137*^Hi	10X	0.0641711229946524
MC10	Active_MC	Trm *GZM*^Hi *KLRC1*^Hi	10X	0.0035650623885918
MC10	Active_MC	Trm *GZM*^Lo	10X	0.397504456327986
MC10	Active_MC	Trm *GZM*^Lo *KLRC1*^Hi	10X	0.0035650623885918
MC10	Active_MC	Trm *NR4A*^Hi	10X	0.0285204991087344
MC11	Active_MC	*GZMK*^Hi	10X	0.077807848443843
MC11	Active_MC	*GZMK*^Hi *NCR3*^Hi	10X	0.0060893098782138
MC11	Active_MC	Naive	10X	0.0094722598105548
MC11	Active_MC	Trm *GNLY*^Hi	10X	0.0196211096075778
MC11	Active_MC	Trm *GZM*^Hi	10X	0.346414073071719
MC11	Active_MC	Trm *GZM*^Hi *CD137*^Hi	10X	0.0649526387009472
MC11	Active_MC	Trm *GZM*^Hi *KLRC1*^Hi	10X	0.0175913396481732
MC11	Active_MC	Trm *GZM*^Lo	10X	0.416779431664411
MC11	Active_MC	Trm *GZM*^Lo *KLRC1*^Hi	10X	0.0087956698240866
MC11	Active_MC	Trm *NR4A*^Hi	10X	0.0324763193504736
MC12	Active_MC	*GZMK*^Hi	10X	0.127197518097208
MC12	Active_MC	*GZMK*^Hi *NCR3*^Hi	10X	0.00517063081695967
MC12	Active_MC	Naive	10X	0.0113753877973113
MC12	Active_MC	Trm *GNLY*^Hi	10X	0.00413650465356774
MC12	Active_MC	Trm *GZM*^Hi	10X	0.24612202688728
MC12	Active_MC	Trm *GZM*^Hi *CD137*^Hi	10X	0.0413650465356774
MC12	Active_MC	Trm *GZM*^Hi *KLRC1*^Hi	10X	0.0062047569803516
MC12	Active_MC	Trm *GZM*^Lo	10X	0.503619441571872
MC12	Active_MC	Trm *NR4A*^Hi	10X	0.0548086866597725
MC13	Active_MC	*GZMK*^Hi	10X	0.0895
MC13	Active_MC	*GZMK*^Hi *NCR3*^Hi	10X	0.023
MC13	Active_MC	Naive	10X	0.008
MC13	Active_MC	Trm *GNLY*^Hi	10X	0.0235
MC13	Active_MC	Trm *GZM*^Hi	10X	0.416
MC13	Active_MC	Trm *GZM*^Hi *CD137*^Hi	10X	0.0585
MC13	Active_MC	Trm *GZM*^Hi *KLRC1*^Hi	10X	0.025
MC13	Active_MC	Trm *GZM*^Lo	10X	0.3235
MC13	Active_MC	Trm *GZM*^Lo *KLRC1*^Hi	10X	0.008
MC13	Active_MC	Trm *NR4A*^Hi	10X	0.025
MC14	Active_MC	*GZMK*^Hi	10X	0.313935681470138
MC14	Active_MC	*GZMK*^Hi *NCR3*^Hi	10X	0.0114854517611026
MC14	Active_MC	Naive	10X	0.0214395099540582
MC14	Active_MC	Trm *GNLY*^Hi	10X	0.0214395099540582
MC14	Active_MC	Trm *GZM*^Hi	10X	0.228943338437979
MC14	Active_MC	Trm *GZM*^Hi *CD137*^Hi	10X	0.0344563552833078
MC14	Active_MC	Trm *GZM*^Hi *KLRC1*^Hi	10X	0.00459418070444104
MC14	Active_MC	Trm *GZM*^Lo	10X	0.33614088820827
MC14	Active_MC	Trm *GZM*^Lo *KLRC1*^Hi	10X	0.00535987748851455
MC14	Active_MC	Trm *NR4A*^Hi	10X	0.0222052067381317
MC15	Active_MC	*GZMK*^Hi	10X	0.245019920318725
MC15	Active_MC	*GZMK*^Hi *NCR3*^Hi	10X	0.00265604249667995
MC15	Active_MC	Naive	10X	0.0537848605577689
MC15	Active_MC	Trm *GNLY*^Hi	10X	0.0272244355909695
MC15	Active_MC	Trm *GZM*^Hi	10X	0.314077025232404
MC15	Active_MC	Trm *GZM*^Hi *CD137*^Hi	10X	0.0332005312084993
MC15	Active_MC	Trm *GZM*^Hi *KLRC1*^Hi	10X	0.0139442231075697
MC15	Active_MC	Trm *GZM*^Lo	10X	0.284196547144754
MC15	Active_MC	Trm *GZM*^Lo *KLRC1*^Hi	10X	0.00597609561752988
MC15	Active_MC	Trm *NR4A*^Hi	10X	0.0199203187250996
MC16	Active_MC	*GZMK*^Hi	10X	0.127679403541473
MC16	Active_MC	*GZMK*^Hi *NCR3*^Hi	10X	0.0158434296365331
MC16	Active_MC	Naive	10X	0.0115563839701771
MC16	Active_MC	Trm *GNLY*^Hi	10X	0.0262814538676608
MC16	Active_MC	Trm *GZM*^Hi	10X	0.342404473438956
MC16	Active_MC	Trm *GZM*^Hi *CD137*^Hi	10X	0.0767940354147251
MC16	Active_MC	Trm *GZM*^Hi *KLRC1*^Hi	10X	0.00764212488350419
MC16	Active_MC	Trm *GZM*^Lo	10X	0.336067101584343
MC16	Active_MC	Trm *GZM*^Lo *KLRC1*^Hi	10X	0.00484622553588071
MC16	Active_MC	Trm *NR4A*^Hi	10X	0.0508853681267474
