# Supplementary material for: Single-cell transcriptomic characterization of microscopic colitis
Source: Nat Commun. 2025 May 18;16:4618. doi: 10.1038/s41467-025-59648-8 (PMC12086216; doi:10.1038/s41467-025-59648-8)
Supplement: Supplementary file 7 — Source Data [file 41467_2025_59648_MOESM7_ESM.zip › Source_Data/SourceData_Fig2D.csv]

Patient	Cohort	CellGroup	prop_selected
CD01	Chron_Diarr	T_CD8	0.0718562874251497
CD02	Chron_Diarr	T_CD8	0.115107913669065
CD03	Chron_Diarr	T_CD8	0.073015873015873
CD04	Chron_Diarr	T_CD8	0.158415841584158
CD05	Chron_Diarr	T_CD8	0.0946166394779772
CD06	Chron_Diarr	T_CD8	0.056440600819299
CD07	Chron_Diarr	T_CD8	0.161698283649503
CD08	Chron_Diarr	T_CD8	0.186447316882099
CD09	Chron_Diarr	T_CD8	0.181161798490318
CD10	Chron_Diarr	T_CD8	0.173059498640894
CD11	Chron_Diarr	T_CD8	0.441855099215505
CD12	Chron_Diarr	T_CD8	0.187406855439642
CD13	Chron_Diarr	T_CD8	0.250135746606335
HE01	Unaffected	T_CD8	0.0421455938697318
HE02	Unaffected	T_CD8	0.158273381294964
HE03	Unaffected	T_CD8	0.119631901840491
HE04	Unaffected	T_CD8	0.0168776371308017
HE05	Unaffected	T_CD8	0.0610997963340122
HE06	Unaffected	T_CD8	0.06841046277666
HE07	Unaffected	T_CD8	0.0847201210287443
HE08	Unaffected	T_CD8	0.352765321375187
HE09	Unaffected	T_CD8	0.0815450643776824
HE10	Unaffected	T_CD8	0.0505836575875486
HE11	Unaffected	T_CD8	0.257043994068216
HE12	Unaffected	T_CD8	0.156831890899554
HE13	Unaffected	T_CD8	0.124771015672705
HE14	Unaffected	T_CD8	0.108066329398539
HE15	Unaffected	T_CD8	0.08006718924972
MC01	Active_MC	T_CD8	0.174496644295302
MC02	Active_MC	T_CD8	0.25187969924812
MC03	Active_MC	T_CD8	0.32902033271719
MC04	Active_MC	T_CD8	0.203508771929825
MC05	Active_MC	T_CD8	0.210134128166915
MC06	Active_MC	T_CD8	0.104477611940299
MC07	Active_MC	T_CD8	0.133509833585477
MC08	Active_MC	T_CD8	0.38913362701909
MC09	Active_MC	T_CD8	0.131041524846835
MC10	Active_MC	T_CD8	0.17219152854512
MC11	Active_MC	T_CD8	0.335527809307605
MC12	Active_MC	T_CD8	0.204872881355932
MC13	Active_MC	T_CD8	0.363174142001089
MC14	Active_MC	T_CD8	0.210441508217854
MC15	Active_MC	T_CD8	0.180683863227355
MC16	Active_MC	T_CD8	0.272597937096692
CD01	Chron_Diarr	T_CD4	0.173652694610778
CD02	Chron_Diarr	T_CD4	0.284172661870504
CD03	Chron_Diarr	T_CD4	0.161904761904762
CD04	Chron_Diarr	T_CD4	0.3003300330033
CD05	Chron_Diarr	T_CD4	0.200652528548124
CD06	Chron_Diarr	T_CD4	0.122439690487028
CD07	Chron_Diarr	T_CD4	0.129177958446251
CD08	Chron_Diarr	T_CD4	0.124951037994516
CD09	Chron_Diarr	T_CD4	0.102395799146702
CD10	Chron_Diarr	T_CD4	0.106312292358804
CD11	Chron_Diarr	T_CD4	0.103368712505768
CD12	Chron_Diarr	T_CD4	0.177347242921013
CD13	Chron_Diarr	T_CD4	0.0615384615384615
HE01	Unaffected	T_CD4	0.176245210727969
HE02	Unaffected	T_CD4	0.20863309352518
HE03	Unaffected	T_CD4	0.159509202453988
HE04	Unaffected	T_CD4	0.0274261603375527
HE05	Unaffected	T_CD4	0.103869653767821
HE06	Unaffected	T_CD4	0.17102615694165
HE07	Unaffected	T_CD4	0.21482602118003
HE08	Unaffected	T_CD4	0.119581464872945
HE09	Unaffected	T_CD4	0.226037195994278
HE10	Unaffected	T_CD4	0.247730220492866
HE11	Unaffected	T_CD4	0.230845279288186
HE12	Unaffected	T_CD4	0.228429058484133
HE13	Unaffected	T_CD4	0.0816201913291268
HE14	Unaffected	T_CD4	0.110736368746487
HE15	Unaffected	T_CD4	0.112653975363942
MC01	Active_MC	T_CD4	0.221476510067114
MC02	Active_MC	T_CD4	0.223684210526316
MC03	Active_MC	T_CD4	0.266173752310536
MC04	Active_MC	T_CD4	0.3
MC05	Active_MC	T_CD4	0.275707898658718
MC06	Active_MC	T_CD4	0.194468832309043
MC07	Active_MC	T_CD4	0.200075642965204
MC08	Active_MC	T_CD4	0.18942731277533
MC09	Active_MC	T_CD4	0.410483321987747
MC10	Active_MC	T_CD4	0.158072437077962
MC11	Active_MC	T_CD4	0.136662883087401
MC12	Active_MC	T_CD4	0.188771186440678
MC13	Active_MC	T_CD4	0.146177592155439
MC14	Active_MC	T_CD4	0.215920077344505
MC15	Active_MC	T_CD4	0.165806838632274
MC16	Active_MC	T_CD4	0.196839591484173
CD01	Chron_Diarr	B	0.107784431137725
CD02	Chron_Diarr	B	0.316546762589928
CD03	Chron_Diarr	B	0.438095238095238
CD04	Chron_Diarr	B	0.0693069306930693
CD05	Chron_Diarr	B	0.114192495921697
CD06	Chron_Diarr	B	0.155666818388712
CD07	Chron_Diarr	B	0.338301716350497
CD08	Chron_Diarr	B	0.163728946337642
CD09	Chron_Diarr	B	0.337381030521825
CD10	Chron_Diarr	B	0.383267894895802
CD11	Chron_Diarr	B	0.233733271804338
CD12	Chron_Diarr	B	0.34295827123696
CD13	Chron_Diarr	B	0.520723981900452
HE01	Unaffected	B	0.314176245210728
HE02	Unaffected	B	0.0899280575539568
HE03	Unaffected	B	0.0214723926380368
HE04	Unaffected	B	0.0843881856540084
HE05	Unaffected	B	0.152749490835031
HE06	Unaffected	B	0.303822937625755
HE07	Unaffected	B	0.133131618759455
HE08	Unaffected	B	0.00298953662182362
HE09	Unaffected	B	0.310443490701001
HE10	Unaffected	B	0.35408560311284
HE11	Unaffected	B	0.0128521997034108
HE12	Unaffected	B	0.399423026488329
HE13	Unaffected	B	0.0543456136779972
HE14	Unaffected	B	0.144463181562676
HE15	Unaffected	B	0.318029115341545
MC01	Active_MC	B	0.154362416107383
MC02	Active_MC	B	0.0808270676691729
MC03	Active_MC	B	0
MC04	Active_MC	B	0.170175438596491
MC05	Active_MC	B	0.0819672131147541
MC06	Active_MC	B	0.464881474978051
MC07	Active_MC	B	0.324130105900151
MC08	Active_MC	B	0.202643171806167
MC09	Active_MC	B	0.298502382573179
MC10	Active_MC	B	0.420503376304481
MC11	Active_MC	B	0.0286038592508513
MC12	Active_MC	B	0.110593220338983
MC13	Active_MC	B	0.124568730706374
MC14	Active_MC	B	0.132774734128263
MC15	Active_MC	B	0.285542891421716
MC16	Active_MC	B	0.135460596514405
CD01	Chron_Diarr	Myeloid	0
CD02	Chron_Diarr	Myeloid	0
CD03	Chron_Diarr	Myeloid	0.0253968253968254
CD04	Chron_Diarr	Myeloid	0.0495049504950495
CD05	Chron_Diarr	Myeloid	0.0570962479608483
CD06	Chron_Diarr	Myeloid	0.0204824761037779
CD07	Chron_Diarr	Myeloid	0.013550135501355
CD08	Chron_Diarr	Myeloid	0.0156678417547983
CD09	Chron_Diarr	Myeloid	0.0137840498851329
CD10	Chron_Diarr	Myeloid	0.00151011778918756
CD11	Chron_Diarr	Myeloid	0.00115366866635902
CD12	Chron_Diarr	Myeloid	0.00521609538002981
CD13	Chron_Diarr	Myeloid	0.000904977375565611
HE01	Unaffected	Myeloid	0.00383141762452107
HE02	Unaffected	Myeloid	0.0503597122302158
HE03	Unaffected	Myeloid	0.0337423312883436
HE04	Unaffected	Myeloid	0.158227848101266
HE05	Unaffected	Myeloid	0.0733197556008147
HE06	Unaffected	Myeloid	0.0321931589537223
HE07	Unaffected	Myeloid	0.048411497730711
HE08	Unaffected	Myeloid	0.104633781763827
HE09	Unaffected	Myeloid	0.0157367668097282
HE10	Unaffected	Myeloid	0
HE11	Unaffected	Myeloid	0.00593178447849728
HE12	Unaffected	Myeloid	0.001311303435615
HE13	Unaffected	Myeloid	0.0437614492163647
HE14	Unaffected	Myeloid	0.00885328836424958
HE15	Unaffected	Myeloid	0.0171332586786114
MC01	Active_MC	Myeloid	0.0201342281879195
MC02	Active_MC	Myeloid	0.0037593984962406
MC03	Active_MC	Myeloid	0.0258780036968577
MC04	Active_MC	Myeloid	0.0578947368421053
MC05	Active_MC	Myeloid	0.0119225037257824
MC06	Active_MC	Myeloid	0.0114135206321334
MC07	Active_MC	Myeloid	0.014750378214826
MC08	Active_MC	Myeloid	0.00991189427312775
MC09	Active_MC	Myeloid	0.00578624914908101
MC10	Active_MC	Myeloid	0.00153468385512584
MC11	Active_MC	Myeloid	0.0154370034052213
MC12	Active_MC	Myeloid	0.00169491525423729
MC13	Active_MC	Myeloid	0.0150717268930452
MC14	Active_MC	Myeloid	0.0029004189494038
MC15	Active_MC	Myeloid	0.0158368326334733
MC16	Active_MC	Myeloid	0.00518266348254662
