# Supplementary material for: Single-cell transcriptomic characterization of microscopic colitis
Source: Nat Commun. 2025 May 18;16:4618. doi: 10.1038/s41467-025-59648-8 (PMC12086216; doi:10.1038/s41467-025-59648-8)
Supplement: Supplementary file 7 — Source Data [file 41467_2025_59648_MOESM7_ESM.zip › Source_Data/SourceData_FigS6B.csv]

Patient	Cohort	Cells	Proportion
CD07	Chron_Diarr	10X_CD8	0.161698283649503
CD08	Chron_Diarr	10X_CD8	0.186447316882099
CD09	Chron_Diarr	10X_CD8	0.181161798490318
CD10	Chron_Diarr	10X_CD8	0.173059498640894
CD11	Chron_Diarr	10X_CD8	0.441855099215505
CD12	Chron_Diarr	10X_CD8	0.187406855439642
CD13	Chron_Diarr	10X_CD8	0.250135746606335
HE08	Unaffected	10X_CD8	0.352765321375187
HE11	Unaffected	10X_CD8	0.257043994068216
HE12	Unaffected	10X_CD8	0.156831890899554
HE13	Unaffected	10X_CD8	0.124771015672705
HE14	Unaffected	10X_CD8	0.108066329398539
HE15	Unaffected	10X_CD8	0.08006718924972
MC07	Active_MC	10X_CD8	0.133509833585477
MC08	Active_MC	10X_CD8	0.38913362701909
MC10	Active_MC	10X_CD8	0.17219152854512
MC11	Active_MC	10X_CD8	0.335527809307605
MC12	Active_MC	10X_CD8	0.204872881355932
MC13	Active_MC	10X_CD8	0.363174142001089
MC14	Active_MC	10X_CD8	0.210441508217854
MC15	Active_MC	10X_CD8	0.180683863227355
MC16	Active_MC	10X_CD8	0.272597937096692
CD01	Chron_Diarr	inDrops_CD8	0.0718562874251497
CD02	Chron_Diarr	inDrops_CD8	0.115107913669065
CD03	Chron_Diarr	inDrops_CD8	0.073015873015873
CD04	Chron_Diarr	inDrops_CD8	0.158415841584158
CD05	Chron_Diarr	inDrops_CD8	0.0946166394779772
CD06	Chron_Diarr	inDrops_CD8	0.056440600819299
HE01	Unaffected	inDrops_CD8	0.0421455938697318
HE02	Unaffected	inDrops_CD8	0.158273381294964
HE03	Unaffected	inDrops_CD8	0.119631901840491
HE04	Unaffected	inDrops_CD8	0.0168776371308017
HE05	Unaffected	inDrops_CD8	0.0610997963340122
HE06	Unaffected	inDrops_CD8	0.06841046277666
HE07	Unaffected	inDrops_CD8	0.0847201210287443
HE09	Unaffected	inDrops_CD8	0.0815450643776824
HE10	Unaffected	inDrops_CD8	0.0505836575875486
MC01	Active_MC	inDrops_CD8	0.174496644295302
MC02	Active_MC	inDrops_CD8	0.25187969924812
MC03	Active_MC	inDrops_CD8	0.32902033271719
MC04	Active_MC	inDrops_CD8	0.203508771929825
MC05	Active_MC	inDrops_CD8	0.210134128166915
MC06	Active_MC	inDrops_CD8	0.104477611940299
MC09	Active_MC	inDrops_CD8	0.131041524846835
