# Supplementary material for: Single-cell transcriptomic characterization of microscopic colitis
Source: Nat Commun. 2025 May 18;16:4618. doi: 10.1038/s41467-025-59648-8 (PMC12086216; doi:10.1038/s41467-025-59648-8)
Supplement: Supplementary file 7 — Source Data [file 41467_2025_59648_MOESM7_ESM.zip › Source_Data/SourceData_FigS15B.csv]

Patient	Stain	Cohort	Localization	count
HEH01	FOXP3	Unaffected	Surface_Epi.	0
HEH01	FOXP3	Unaffected	Crypt_Epi.	0
HEH01	FOXP3	Unaffected	Lamina Propria	7
HEH02	FOXP3	Unaffected	Surface_Epi.	0
HEH02	FOXP3	Unaffected	Crypt_Epi.	1
HEH02	FOXP3	Unaffected	Lamina Propria	57
HEH03	FOXP3	Unaffected	Surface_Epi.	0
HEH03	FOXP3	Unaffected	Crypt_Epi.	0
HEH03	FOXP3	Unaffected	Lamina Propria	32
HEH04	FOXP3	Unaffected	Surface_Epi.	0
HEH04	FOXP3	Unaffected	Crypt_Epi.	0
HEH04	FOXP3	Unaffected	Lamina Propria	16
HEH05	FOXP3	Unaffected	Surface_Epi.	0
HEH05	FOXP3	Unaffected	Crypt_Epi.	0
HEH05	FOXP3	Unaffected	Lamina Propria	46
HEH06	FOXP3	Unaffected	Surface_Epi.	0
HEH06	FOXP3	Unaffected	Crypt_Epi.	0
HEH06	FOXP3	Unaffected	Lamina Propria	19
HEH07	FOXP3	Unaffected	Surface_Epi.	0
HEH07	FOXP3	Unaffected	Crypt_Epi.	1
HEH07	FOXP3	Unaffected	Lamina Propria	62
HEH08	FOXP3	Unaffected	Surface_Epi.	0
HEH08	FOXP3	Unaffected	Crypt_Epi.	0
HEH08	FOXP3	Unaffected	Lamina Propria	19
HEH09	FOXP3	Unaffected	Surface_Epi.	0
HEH09	FOXP3	Unaffected	Crypt_Epi.	0
HEH09	FOXP3	Unaffected	Lamina Propria	71
HEH10	FOXP3	Unaffected	Surface_Epi.	0
HEH10	FOXP3	Unaffected	Crypt_Epi.	1
HEH10	FOXP3	Unaffected	Lamina Propria	17
HEH11	FOXP3	Unaffected	Surface_Epi.	0
HEH11	FOXP3	Unaffected	Crypt_Epi.	1
HEH11	FOXP3	Unaffected	Lamina Propria	41
HEH12	FOXP3	Unaffected	Surface_Epi.	0
HEH12	FOXP3	Unaffected	Crypt_Epi.	0
HEH12	FOXP3	Unaffected	Lamina Propria	11
HEH13	FOXP3	Unaffected	Surface_Epi.	0
HEH13	FOXP3	Unaffected	Crypt_Epi.	0
HEH13	FOXP3	Unaffected	Lamina Propria	16
HEH14	FOXP3	Unaffected	Surface_Epi.	0
HEH14	FOXP3	Unaffected	Crypt_Epi.	0
HEH14	FOXP3	Unaffected	Lamina Propria	12
HEH15	FOXP3	Unaffected	Surface_Epi.	0
HEH15	FOXP3	Unaffected	Crypt_Epi.	0
HEH15	FOXP3	Unaffected	Lamina Propria	3
CDH01	FOXP3	Chron_Diarr	Surface_Epi.	0
CDH01	FOXP3	Chron_Diarr	Crypt_Epi.	0
CDH01	FOXP3	Chron_Diarr	Lamina Propria	18
CDH02	FOXP3	Chron_Diarr	Surface_Epi.	0
CDH02	FOXP3	Chron_Diarr	Crypt_Epi.	0
CDH02	FOXP3	Chron_Diarr	Lamina Propria	19
CDH03	FOXP3	Chron_Diarr	Surface_Epi.	0
CDH03	FOXP3	Chron_Diarr	Crypt_Epi.	3
CDH03	FOXP3	Chron_Diarr	Lamina Propria	24
CDH04	FOXP3	Chron_Diarr	Surface_Epi.	0
CDH04	FOXP3	Chron_Diarr	Crypt_Epi.	1
CDH04	FOXP3	Chron_Diarr	Lamina Propria	49
CDH05	FOXP3	Chron_Diarr	Surface_Epi.	0
CDH05	FOXP3	Chron_Diarr	Crypt_Epi.	0
CDH05	FOXP3	Chron_Diarr	Lamina Propria	12
CDH06	FOXP3	Chron_Diarr	Surface_Epi.	0
CDH06	FOXP3	Chron_Diarr	Crypt_Epi.	0
CDH06	FOXP3	Chron_Diarr	Lamina Propria	28
CDH07	FOXP3	Chron_Diarr	Surface_Epi.	0
CDH07	FOXP3	Chron_Diarr	Crypt_Epi.	0
CDH07	FOXP3	Chron_Diarr	Lamina Propria	21
CDH08	FOXP3	Chron_Diarr	Surface_Epi.	1
CDH08	FOXP3	Chron_Diarr	Crypt_Epi.	2
CDH08	FOXP3	Chron_Diarr	Lamina Propria	35
MCH01	FOXP3	Active_MC	Surface_Epi.	1
MCH01	FOXP3	Active_MC	Crypt_Epi.	2
MCH01	FOXP3	Active_MC	Lamina Propria	266
MCH02	FOXP3	Active_MC	Surface_Epi.	4
MCH02	FOXP3	Active_MC	Crypt_Epi.	0
MCH02	FOXP3	Active_MC	Lamina Propria	178
MCH03	FOXP3	Active_MC	Surface_Epi.	0
MCH03	FOXP3	Active_MC	Crypt_Epi.	1
MCH03	FOXP3	Active_MC	Lamina Propria	103
MCH04	FOXP3	Active_MC	Surface_Epi.	2
MCH04	FOXP3	Active_MC	Crypt_Epi.	1
MCH04	FOXP3	Active_MC	Lamina Propria	126
MCH05	FOXP3	Active_MC	Surface_Epi.	4
MCH05	FOXP3	Active_MC	Crypt_Epi.	1
MCH05	FOXP3	Active_MC	Lamina Propria	129
MCH06	FOXP3	Active_MC	Surface_Epi.	2
MCH06	FOXP3	Active_MC	Crypt_Epi.	1
MCH06	FOXP3	Active_MC	Lamina Propria	55
MCH07	FOXP3	Active_MC	Surface_Epi.	2
MCH07	FOXP3	Active_MC	Crypt_Epi.	1
MCH07	FOXP3	Active_MC	Lamina Propria	95
MCH08	FOXP3	Active_MC	Surface_Epi.	1
MCH08	FOXP3	Active_MC	Crypt_Epi.	2
MCH08	FOXP3	Active_MC	Lamina Propria	128
MCH09	FOXP3	Active_MC	Surface_Epi.	2
MCH09	FOXP3	Active_MC	Crypt_Epi.	0
MCH09	FOXP3	Active_MC	Lamina Propria	146
