# Supplementary material for: Single-cell transcriptomic characterization of microscopic colitis
Source: Nat Commun. 2025 May 18;16:4618. doi: 10.1038/s41467-025-59648-8 (PMC12086216; doi:10.1038/s41467-025-59648-8)
Supplement: Supplementary file 7 — Source Data [file 41467_2025_59648_MOESM7_ESM.zip › Source_Data/SourceData_Fig4D.csv]

clust1	clust2	Cohort	shared_ctype_txt	type
Trm *GZM*^Lo	Trm *GZM*^Lo	Active MC	2066	total
*GZMK*^Hi	Trm *GZM*^Lo	Active MC	71	shared
Trm *GZM*^Hi	Trm *GZM*^Lo	Active MC	567	shared
Naive	Trm *GZM*^Lo	Active MC	16	shared
*GZMK*^Hi *NCR3*^Hi	Trm *GZM*^Lo	Active MC	10	shared
Trm *NR4A*^Hi	Trm *GZM*^Lo	Active MC	112	shared
Trm *GZM*^Hi *CD137*^Hi	Trm *GZM*^Lo	Active MC	174	shared
Trm *GNLY*^Hi	Trm *GZM*^Lo	Active MC	59	shared
Trm *GZM*^Lo *KLRC1*^Hi	Trm *GZM*^Lo	Active MC	21	shared
Trm *GZM*^Hi *KLRC1*^Hi	Trm *GZM*^Lo	Active MC	41	shared
Cycling	Trm *GZM*^Lo	Active MC	355	shared
Trm *GZM*^Lo	*GZMK*^Hi	Active MC	71	shared
*GZMK*^Hi	*GZMK*^Hi	Active MC	899	total
Trm *GZM*^Hi	*GZMK*^Hi	Active MC	46	shared
Naive	*GZMK*^Hi	Active MC	9	shared
*GZMK*^Hi *NCR3*^Hi	*GZMK*^Hi	Active MC	2	shared
Trm *NR4A*^Hi	*GZMK*^Hi	Active MC	22	shared
Trm *GZM*^Hi *CD137*^Hi	*GZMK*^Hi	Active MC	22	shared
Trm *GNLY*^Hi	*GZMK*^Hi	Active MC	9	shared
Trm *GZM*^Lo *KLRC1*^Hi	*GZMK*^Hi	Active MC	4	shared
Trm *GZM*^Hi *KLRC1*^Hi	*GZMK*^Hi	Active MC	3	shared
Cycling	*GZMK*^Hi	Active MC	29	shared
Trm *GZM*^Lo	Trm *GZM*^Hi	Active MC	567	shared
*GZMK*^Hi	Trm *GZM*^Hi	Active MC	46	shared
Trm *GZM*^Hi	Trm *GZM*^Hi	Active MC	1732	total
Naive	Trm *GZM*^Hi	Active MC	10	shared
*GZMK*^Hi *NCR3*^Hi	Trm *GZM*^Hi	Active MC	7	shared
Trm *NR4A*^Hi	Trm *GZM*^Hi	Active MC	127	shared
Trm *GZM*^Hi *CD137*^Hi	Trm *GZM*^Hi	Active MC	199	shared
Trm *GNLY*^Hi	Trm *GZM*^Hi	Active MC	50	shared
Trm *GZM*^Lo *KLRC1*^Hi	Trm *GZM*^Hi	Active MC	15	shared
Trm *GZM*^Hi *KLRC1*^Hi	Trm *GZM*^Hi	Active MC	51	shared
Cycling	Trm *GZM*^Hi	Active MC	442	shared
Trm *GZM*^Lo	Naive	Active MC	16	shared
*GZMK*^Hi	Naive	Active MC	9	shared
Trm *GZM*^Hi	Naive	Active MC	10	shared
Naive	Naive	Active MC	174	total
*GZMK*^Hi *NCR3*^Hi	Naive	Active MC	0	shared
Trm *NR4A*^Hi	Naive	Active MC	4	shared
Trm *GZM*^Hi *CD137*^Hi	Naive	Active MC	5	shared
Trm *GNLY*^Hi	Naive	Active MC	2	shared
Trm *GZM*^Lo *KLRC1*^Hi	Naive	Active MC	0	shared
Trm *GZM*^Hi *KLRC1*^Hi	Naive	Active MC	0	shared
Cycling	Naive	Active MC	9	shared
Trm *GZM*^Lo	*GZMK*^Hi *NCR3*^Hi	Active MC	10	shared
*GZMK*^Hi	*GZMK*^Hi *NCR3*^Hi	Active MC	2	shared
Trm *GZM*^Hi	*GZMK*^Hi *NCR3*^Hi	Active MC	7	shared
Naive	*GZMK*^Hi *NCR3*^Hi	Active MC	0	shared
*GZMK*^Hi *NCR3*^Hi	*GZMK*^Hi *NCR3*^Hi	Active MC	125	total
Trm *NR4A*^Hi	*GZMK*^Hi *NCR3*^Hi	Active MC	2	shared
Trm *GZM*^Hi *CD137*^Hi	*GZMK*^Hi *NCR3*^Hi	Active MC	5	shared
Trm *GNLY*^Hi	*GZMK*^Hi *NCR3*^Hi	Active MC	2	shared
Trm *GZM*^Lo *KLRC1*^Hi	*GZMK*^Hi *NCR3*^Hi	Active MC	0	shared
Trm *GZM*^Hi *KLRC1*^Hi	*GZMK*^Hi *NCR3*^Hi	Active MC	0	shared
Cycling	*GZMK*^Hi *NCR3*^Hi	Active MC	5	shared
Trm *GZM*^Lo	Trm *NR4A*^Hi	Active MC	112	shared
*GZMK*^Hi	Trm *NR4A*^Hi	Active MC	22	shared
Trm *GZM*^Hi	Trm *NR4A*^Hi	Active MC	127	shared
Naive	Trm *NR4A*^Hi	Active MC	4	shared
*GZMK*^Hi *NCR3*^Hi	Trm *NR4A*^Hi	Active MC	2	shared
Trm *NR4A*^Hi	Trm *NR4A*^Hi	Active MC	271	total
Trm *GZM*^Hi *CD137*^Hi	Trm *NR4A*^Hi	Active MC	86	shared
Trm *GNLY*^Hi	Trm *NR4A*^Hi	Active MC	17	shared
Trm *GZM*^Lo *KLRC1*^Hi	Trm *NR4A*^Hi	Active MC	1	shared
Trm *GZM*^Hi *KLRC1*^Hi	Trm *NR4A*^Hi	Active MC	6	shared
Cycling	Trm *NR4A*^Hi	Active MC	88	shared
Trm *GZM*^Lo	Trm *GZM*^Hi *CD137*^Hi	Active MC	174	shared
*GZMK*^Hi	Trm *GZM*^Hi *CD137*^Hi	Active MC	22	shared
Trm *GZM*^Hi	Trm *GZM*^Hi *CD137*^Hi	Active MC	199	shared
Naive	Trm *GZM*^Hi *CD137*^Hi	Active MC	5	shared
*GZMK*^Hi *NCR3*^Hi	Trm *GZM*^Hi *CD137*^Hi	Active MC	5	shared
Trm *NR4A*^Hi	Trm *GZM*^Hi *CD137*^Hi	Active MC	86	shared
Trm *GZM*^Hi *CD137*^Hi	Trm *GZM*^Hi *CD137*^Hi	Active MC	433	total
Trm *GNLY*^Hi	Trm *GZM*^Hi *CD137*^Hi	Active MC	31	shared
Trm *GZM*^Lo *KLRC1*^Hi	Trm *GZM*^Hi *CD137*^Hi	Active MC	5	shared
Trm *GZM*^Hi *KLRC1*^Hi	Trm *GZM*^Hi *CD137*^Hi	Active MC	13	shared
Cycling	Trm *GZM*^Hi *CD137*^Hi	Active MC	150	shared
Trm *GZM*^Lo	Trm *GNLY*^Hi	Active MC	59	shared
*GZMK*^Hi	Trm *GNLY*^Hi	Active MC	9	shared
Trm *GZM*^Hi	Trm *GNLY*^Hi	Active MC	50	shared
Naive	Trm *GNLY*^Hi	Active MC	2	shared
*GZMK*^Hi *NCR3*^Hi	Trm *GNLY*^Hi	Active MC	2	shared
Trm *NR4A*^Hi	Trm *GNLY*^Hi	Active MC	17	shared
Trm *GZM*^Hi *CD137*^Hi	Trm *GNLY*^Hi	Active MC	31	shared
Trm *GNLY*^Hi	Trm *GNLY*^Hi	Active MC	139	total
Trm *GZM*^Lo *KLRC1*^Hi	Trm *GNLY*^Hi	Active MC	0	shared
Trm *GZM*^Hi *KLRC1*^Hi	Trm *GNLY*^Hi	Active MC	4	shared
Cycling	Trm *GNLY*^Hi	Active MC	39	shared
Trm *GZM*^Lo	Trm *GZM*^Lo *KLRC1*^Hi	Active MC	21	shared
*GZMK*^Hi	Trm *GZM*^Lo *KLRC1*^Hi	Active MC	4	shared
Trm *GZM*^Hi	Trm *GZM*^Lo *KLRC1*^Hi	Active MC	15	shared
Naive	Trm *GZM*^Lo *KLRC1*^Hi	Active MC	0	shared
*GZMK*^Hi *NCR3*^Hi	Trm *GZM*^Lo *KLRC1*^Hi	Active MC	0	shared
Trm *NR4A*^Hi	Trm *GZM*^Lo *KLRC1*^Hi	Active MC	1	shared
Trm *GZM*^Hi *CD137*^Hi	Trm *GZM*^Lo *KLRC1*^Hi	Active MC	5	shared
Trm *GNLY*^Hi	Trm *GZM*^Lo *KLRC1*^Hi	Active MC	0	shared
Trm *GZM*^Lo *KLRC1*^Hi	Trm *GZM*^Lo *KLRC1*^Hi	Active MC	48	total
Trm *GZM*^Hi *KLRC1*^Hi	Trm *GZM*^Lo *KLRC1*^Hi	Active MC	19	shared
Cycling	Trm *GZM*^Lo *KLRC1*^Hi	Active MC	12	shared
Trm *GZM*^Lo	Trm *GZM*^Hi *KLRC1*^Hi	Active MC	41	shared
*GZMK*^Hi	Trm *GZM*^Hi *KLRC1*^Hi	Active MC	3	shared
Trm *GZM*^Hi	Trm *GZM*^Hi *KLRC1*^Hi	Active MC	51	shared
Naive	Trm *GZM*^Hi *KLRC1*^Hi	Active MC	0	shared
*GZMK*^Hi *NCR3*^Hi	Trm *GZM*^Hi *KLRC1*^Hi	Active MC	0	shared
Trm *NR4A*^Hi	Trm *GZM*^Hi *KLRC1*^Hi	Active MC	6	shared
Trm *GZM*^Hi *CD137*^Hi	Trm *GZM*^Hi *KLRC1*^Hi	Active MC	13	shared
Trm *GNLY*^Hi	Trm *GZM*^Hi *KLRC1*^Hi	Active MC	4	shared
Trm *GZM*^Lo *KLRC1*^Hi	Trm *GZM*^Hi *KLRC1*^Hi	Active MC	19	shared
Trm *GZM*^Hi *KLRC1*^Hi	Trm *GZM*^Hi *KLRC1*^Hi	Active MC	110	total
Cycling	Trm *GZM*^Hi *KLRC1*^Hi	Active MC	39	shared
Trm *GZM*^Lo	Cycling	Active MC	355	shared
*GZMK*^Hi	Cycling	Active MC	29	shared
Trm *GZM*^Hi	Cycling	Active MC	442	shared
Naive	Cycling	Active MC	9	shared
*GZMK*^Hi *NCR3*^Hi	Cycling	Active MC	5	shared
Trm *NR4A*^Hi	Cycling	Active MC	88	shared
Trm *GZM*^Hi *CD137*^Hi	Cycling	Active MC	150	shared
Trm *GNLY*^Hi	Cycling	Active MC	39	shared
Trm *GZM*^Lo *KLRC1*^Hi	Cycling	Active MC	12	shared
Trm *GZM*^Hi *KLRC1*^Hi	Cycling	Active MC	39	shared
Cycling	Cycling	Active MC	864	total
Trm *GZM*^Lo	Trm *GZM*^Lo	Chronic Diarrhea	464	total
*GZMK*^Hi	Trm *GZM*^Lo	Chronic Diarrhea	26	shared
Trm *GZM*^Hi	Trm *GZM*^Lo	Chronic Diarrhea	90	shared
Naive	Trm *GZM*^Lo	Chronic Diarrhea	7	shared
*GZMK*^Hi *NCR3*^Hi	Trm *GZM*^Lo	Chronic Diarrhea	0	shared
Trm *NR4A*^Hi	Trm *GZM*^Lo	Chronic Diarrhea	21	shared
Trm *GZM*^Hi *CD137*^Hi	Trm *GZM*^Lo	Chronic Diarrhea	16	shared
Trm *GNLY*^Hi	Trm *GZM*^Lo	Chronic Diarrhea	22	shared
Trm *GZM*^Lo *KLRC1*^Hi	Trm *GZM*^Lo	Chronic Diarrhea	5	shared
Trm *GZM*^Hi *KLRC1*^Hi	Trm *GZM*^Lo	Chronic Diarrhea	11	shared
Cycling	Trm *GZM*^Lo	Chronic Diarrhea	48	shared
Trm *GZM*^Lo	*GZMK*^Hi	Chronic Diarrhea	26	shared
*GZMK*^Hi	*GZMK*^Hi	Chronic Diarrhea	293	total
Trm *GZM*^Hi	*GZMK*^Hi	Chronic Diarrhea	15	shared
Naive	*GZMK*^Hi	Chronic Diarrhea	6	shared
*GZMK*^Hi *NCR3*^Hi	*GZMK*^Hi	Chronic Diarrhea	0	shared
Trm *NR4A*^Hi	*GZMK*^Hi	Chronic Diarrhea	7	shared
Trm *GZM*^Hi *CD137*^Hi	*GZMK*^Hi	Chronic Diarrhea	5	shared
Trm *GNLY*^Hi	*GZMK*^Hi	Chronic Diarrhea	1	shared
Trm *GZM*^Lo *KLRC1*^Hi	*GZMK*^Hi	Chronic Diarrhea	0	shared
Trm *GZM*^Hi *KLRC1*^Hi	*GZMK*^Hi	Chronic Diarrhea	2	shared
Cycling	*GZMK*^Hi	Chronic Diarrhea	10	shared
Trm *GZM*^Lo	Trm *GZM*^Hi	Chronic Diarrhea	90	shared
*GZMK*^Hi	Trm *GZM*^Hi	Chronic Diarrhea	15	shared
Trm *GZM*^Hi	Trm *GZM*^Hi	Chronic Diarrhea	162	total
Naive	Trm *GZM*^Hi	Chronic Diarrhea	3	shared
*GZMK*^Hi *NCR3*^Hi	Trm *GZM*^Hi	Chronic Diarrhea	0	shared
Trm *NR4A*^Hi	Trm *GZM*^Hi	Chronic Diarrhea	20	shared
Trm *GZM*^Hi *CD137*^Hi	Trm *GZM*^Hi	Chronic Diarrhea	20	shared
Trm *GNLY*^Hi	Trm *GZM*^Hi	Chronic Diarrhea	22	shared
Trm *GZM*^Lo *KLRC1*^Hi	Trm *GZM*^Hi	Chronic Diarrhea	4	shared
Trm *GZM*^Hi *KLRC1*^Hi	Trm *GZM*^Hi	Chronic Diarrhea	7	shared
Cycling	Trm *GZM*^Hi	Chronic Diarrhea	43	shared
Trm *GZM*^Lo	Naive	Chronic Diarrhea	7	shared
*GZMK*^Hi	Naive	Chronic Diarrhea	6	shared
Trm *GZM*^Hi	Naive	Chronic Diarrhea	3	shared
Naive	Naive	Chronic Diarrhea	202	total
*GZMK*^Hi *NCR3*^Hi	Naive	Chronic Diarrhea	0	shared
Trm *NR4A*^Hi	Naive	Chronic Diarrhea	0	shared
Trm *GZM*^Hi *CD137*^Hi	Naive	Chronic Diarrhea	0	shared
Trm *GNLY*^Hi	Naive	Chronic Diarrhea	0	shared
Trm *GZM*^Lo *KLRC1*^Hi	Naive	Chronic Diarrhea	0	shared
Trm *GZM*^Hi *KLRC1*^Hi	Naive	Chronic Diarrhea	0	shared
Cycling	Naive	Chronic Diarrhea	3	shared
Trm *GZM*^Lo	*GZMK*^Hi *NCR3*^Hi	Chronic Diarrhea	0	shared
*GZMK*^Hi	*GZMK*^Hi *NCR3*^Hi	Chronic Diarrhea	0	shared
Trm *GZM*^Hi	*GZMK*^Hi *NCR3*^Hi	Chronic Diarrhea	0	shared
Naive	*GZMK*^Hi *NCR3*^Hi	Chronic Diarrhea	0	shared
*GZMK*^Hi *NCR3*^Hi	*GZMK*^Hi *NCR3*^Hi	Chronic Diarrhea	61	total
Trm *NR4A*^Hi	*GZMK*^Hi *NCR3*^Hi	Chronic Diarrhea	0	shared
Trm *GZM*^Hi *CD137*^Hi	*GZMK*^Hi *NCR3*^Hi	Chronic Diarrhea	0	shared
Trm *GNLY*^Hi	*GZMK*^Hi *NCR3*^Hi	Chronic Diarrhea	0	shared
Trm *GZM*^Lo *KLRC1*^Hi	*GZMK*^Hi *NCR3*^Hi	Chronic Diarrhea	0	shared
Trm *GZM*^Hi *KLRC1*^Hi	*GZMK*^Hi *NCR3*^Hi	Chronic Diarrhea	0	shared
Cycling	*GZMK*^Hi *NCR3*^Hi	Chronic Diarrhea	0	shared
Trm *GZM*^Lo	Trm *NR4A*^Hi	Chronic Diarrhea	21	shared
*GZMK*^Hi	Trm *NR4A*^Hi	Chronic Diarrhea	7	shared
Trm *GZM*^Hi	Trm *NR4A*^Hi	Chronic Diarrhea	20	shared
Naive	Trm *NR4A*^Hi	Chronic Diarrhea	0	shared
*GZMK*^Hi *NCR3*^Hi	Trm *NR4A*^Hi	Chronic Diarrhea	0	shared
Trm *NR4A*^Hi	Trm *NR4A*^Hi	Chronic Diarrhea	37	total
Trm *GZM*^Hi *CD137*^Hi	Trm *NR4A*^Hi	Chronic Diarrhea	8	shared
Trm *GNLY*^Hi	Trm *NR4A*^Hi	Chronic Diarrhea	8	shared
Trm *GZM*^Lo *KLRC1*^Hi	Trm *NR4A*^Hi	Chronic Diarrhea	1	shared
Trm *GZM*^Hi *KLRC1*^Hi	Trm *NR4A*^Hi	Chronic Diarrhea	3	shared
Cycling	Trm *NR4A*^Hi	Chronic Diarrhea	11	shared
Trm *GZM*^Lo	Trm *GZM*^Hi *CD137*^Hi	Chronic Diarrhea	16	shared
*GZMK*^Hi	Trm *GZM*^Hi *CD137*^Hi	Chronic Diarrhea	5	shared
Trm *GZM*^Hi	Trm *GZM*^Hi *CD137*^Hi	Chronic Diarrhea	20	shared
Naive	Trm *GZM*^Hi *CD137*^Hi	Chronic Diarrhea	0	shared
*GZMK*^Hi *NCR3*^Hi	Trm *GZM*^Hi *CD137*^Hi	Chronic Diarrhea	0	shared
Trm *NR4A*^Hi	Trm *GZM*^Hi *CD137*^Hi	Chronic Diarrhea	8	shared
Trm *GZM*^Hi *CD137*^Hi	Trm *GZM*^Hi *CD137*^Hi	Chronic Diarrhea	38	total
Trm *GNLY*^Hi	Trm *GZM*^Hi *CD137*^Hi	Chronic Diarrhea	15	shared
Trm *GZM*^Lo *KLRC1*^Hi	Trm *GZM*^Hi *CD137*^Hi	Chronic Diarrhea	3	shared
Trm *GZM*^Hi *KLRC1*^Hi	Trm *GZM*^Hi *CD137*^Hi	Chronic Diarrhea	6	shared
Cycling	Trm *GZM*^Hi *CD137*^Hi	Chronic Diarrhea	12	shared
Trm *GZM*^Lo	Trm *GNLY*^Hi	Chronic Diarrhea	22	shared
*GZMK*^Hi	Trm *GNLY*^Hi	Chronic Diarrhea	1	shared
Trm *GZM*^Hi	Trm *GNLY*^Hi	Chronic Diarrhea	22	shared
Naive	Trm *GNLY*^Hi	Chronic Diarrhea	0	shared
*GZMK*^Hi *NCR3*^Hi	Trm *GNLY*^Hi	Chronic Diarrhea	0	shared
Trm *NR4A*^Hi	Trm *GNLY*^Hi	Chronic Diarrhea	8	shared
Trm *GZM*^Hi *CD137*^Hi	Trm *GNLY*^Hi	Chronic Diarrhea	15	shared
Trm *GNLY*^Hi	Trm *GNLY*^Hi	Chronic Diarrhea	45	total
Trm *GZM*^Lo *KLRC1*^Hi	Trm *GNLY*^Hi	Chronic Diarrhea	0	shared
Trm *GZM*^Hi *KLRC1*^Hi	Trm *GNLY*^Hi	Chronic Diarrhea	3	shared
Cycling	Trm *GNLY*^Hi	Chronic Diarrhea	17	shared
Trm *GZM*^Lo	Trm *GZM*^Lo *KLRC1*^Hi	Chronic Diarrhea	5	shared
*GZMK*^Hi	Trm *GZM*^Lo *KLRC1*^Hi	Chronic Diarrhea	0	shared
Trm *GZM*^Hi	Trm *GZM*^Lo *KLRC1*^Hi	Chronic Diarrhea	4	shared
Naive	Trm *GZM*^Lo *KLRC1*^Hi	Chronic Diarrhea	0	shared
*GZMK*^Hi *NCR3*^Hi	Trm *GZM*^Lo *KLRC1*^Hi	Chronic Diarrhea	0	shared
Trm *NR4A*^Hi	Trm *GZM*^Lo *KLRC1*^Hi	Chronic Diarrhea	1	shared
Trm *GZM*^Hi *CD137*^Hi	Trm *GZM*^Lo *KLRC1*^Hi	Chronic Diarrhea	3	shared
Trm *GNLY*^Hi	Trm *GZM*^Lo *KLRC1*^Hi	Chronic Diarrhea	0	shared
Trm *GZM*^Lo *KLRC1*^Hi	Trm *GZM*^Lo *KLRC1*^Hi	Chronic Diarrhea	12	total
Trm *GZM*^Hi *KLRC1*^Hi	Trm *GZM*^Lo *KLRC1*^Hi	Chronic Diarrhea	6	shared
Cycling	Trm *GZM*^Lo *KLRC1*^Hi	Chronic Diarrhea	2	shared
Trm *GZM*^Lo	Trm *GZM*^Hi *KLRC1*^Hi	Chronic Diarrhea	11	shared
*GZMK*^Hi	Trm *GZM*^Hi *KLRC1*^Hi	Chronic Diarrhea	2	shared
Trm *GZM*^Hi	Trm *GZM*^Hi *KLRC1*^Hi	Chronic Diarrhea	7	shared
Naive	Trm *GZM*^Hi *KLRC1*^Hi	Chronic Diarrhea	0	shared
*GZMK*^Hi *NCR3*^Hi	Trm *GZM*^Hi *KLRC1*^Hi	Chronic Diarrhea	0	shared
Trm *NR4A*^Hi	Trm *GZM*^Hi *KLRC1*^Hi	Chronic Diarrhea	3	shared
Trm *GZM*^Hi *CD137*^Hi	Trm *GZM*^Hi *KLRC1*^Hi	Chronic Diarrhea	6	shared
Trm *GNLY*^Hi	Trm *GZM*^Hi *KLRC1*^Hi	Chronic Diarrhea	3	shared
Trm *GZM*^Lo *KLRC1*^Hi	Trm *GZM*^Hi *KLRC1*^Hi	Chronic Diarrhea	6	shared
Trm *GZM*^Hi *KLRC1*^Hi	Trm *GZM*^Hi *KLRC1*^Hi	Chronic Diarrhea	18	total
Cycling	Trm *GZM*^Hi *KLRC1*^Hi	Chronic Diarrhea	10	shared
Trm *GZM*^Lo	Cycling	Chronic Diarrhea	48	shared
*GZMK*^Hi	Cycling	Chronic Diarrhea	10	shared
Trm *GZM*^Hi	Cycling	Chronic Diarrhea	43	shared
Naive	Cycling	Chronic Diarrhea	3	shared
*GZMK*^Hi *NCR3*^Hi	Cycling	Chronic Diarrhea	0	shared
Trm *NR4A*^Hi	Cycling	Chronic Diarrhea	11	shared
Trm *GZM*^Hi *CD137*^Hi	Cycling	Chronic Diarrhea	12	shared
Trm *GNLY*^Hi	Cycling	Chronic Diarrhea	17	shared
Trm *GZM*^Lo *KLRC1*^Hi	Cycling	Chronic Diarrhea	2	shared
Trm *GZM*^Hi *KLRC1*^Hi	Cycling	Chronic Diarrhea	10	shared
Cycling	Cycling	Chronic Diarrhea	89	total
Trm *GZM*^Lo	Trm *GZM*^Lo	Unaffected	408	total
*GZMK*^Hi	Trm *GZM*^Lo	Unaffected	16	shared
Trm *GZM*^Hi	Trm *GZM*^Lo	Unaffected	72	shared
Naive	Trm *GZM*^Lo	Unaffected	6	shared
*GZMK*^Hi *NCR3*^Hi	Trm *GZM*^Lo	Unaffected	2	shared
Trm *NR4A*^Hi	Trm *GZM*^Lo	Unaffected	17	shared
Trm *GZM*^Hi *CD137*^Hi	Trm *GZM*^Lo	Unaffected	10	shared
Trm *GNLY*^Hi	Trm *GZM*^Lo	Unaffected	11	shared
Trm *GZM*^Lo *KLRC1*^Hi	Trm *GZM*^Lo	Unaffected	7	shared
Trm *GZM*^Hi *KLRC1*^Hi	Trm *GZM*^Lo	Unaffected	8	shared
Cycling	Trm *GZM*^Lo	Unaffected	16	shared
Trm *GZM*^Lo	*GZMK*^Hi	Unaffected	16	shared
*GZMK*^Hi	*GZMK*^Hi	Unaffected	268	total
Trm *GZM*^Hi	*GZMK*^Hi	Unaffected	7	shared
Naive	*GZMK*^Hi	Unaffected	3	shared
*GZMK*^Hi *NCR3*^Hi	*GZMK*^Hi	Unaffected	0	shared
Trm *NR4A*^Hi	*GZMK*^Hi	Unaffected	1	shared
Trm *GZM*^Hi *CD137*^Hi	*GZMK*^Hi	Unaffected	0	shared
Trm *GNLY*^Hi	*GZMK*^Hi	Unaffected	1	shared
Trm *GZM*^Lo *KLRC1*^Hi	*GZMK*^Hi	Unaffected	0	shared
Trm *GZM*^Hi *KLRC1*^Hi	*GZMK*^Hi	Unaffected	0	shared
Cycling	*GZMK*^Hi	Unaffected	1	shared
Trm *GZM*^Lo	Trm *GZM*^Hi	Unaffected	72	shared
*GZMK*^Hi	Trm *GZM*^Hi	Unaffected	7	shared
Trm *GZM*^Hi	Trm *GZM*^Hi	Unaffected	128	total
Naive	Trm *GZM*^Hi	Unaffected	2	shared
*GZMK*^Hi *NCR3*^Hi	Trm *GZM*^Hi	Unaffected	1	shared
Trm *NR4A*^Hi	Trm *GZM*^Hi	Unaffected	14	shared
Trm *GZM*^Hi *CD137*^Hi	Trm *GZM*^Hi	Unaffected	14	shared
Trm *GNLY*^Hi	Trm *GZM*^Hi	Unaffected	13	shared
Trm *GZM*^Lo *KLRC1*^Hi	Trm *GZM*^Hi	Unaffected	6	shared
Trm *GZM*^Hi *KLRC1*^Hi	Trm *GZM*^Hi	Unaffected	6	shared
Cycling	Trm *GZM*^Hi	Unaffected	19	shared
Trm *GZM*^Lo	Naive	Unaffected	6	shared
*GZMK*^Hi	Naive	Unaffected	3	shared
Trm *GZM*^Hi	Naive	Unaffected	2	shared
Naive	Naive	Unaffected	107	total
*GZMK*^Hi *NCR3*^Hi	Naive	Unaffected	0	shared
Trm *NR4A*^Hi	Naive	Unaffected	0	shared
Trm *GZM*^Hi *CD137*^Hi	Naive	Unaffected	0	shared
Trm *GNLY*^Hi	Naive	Unaffected	0	shared
Trm *GZM*^Lo *KLRC1*^Hi	Naive	Unaffected	0	shared
Trm *GZM*^Hi *KLRC1*^Hi	Naive	Unaffected	0	shared
Cycling	Naive	Unaffected	0	shared
Trm *GZM*^Lo	*GZMK*^Hi *NCR3*^Hi	Unaffected	2	shared
*GZMK*^Hi	*GZMK*^Hi *NCR3*^Hi	Unaffected	0	shared
Trm *GZM*^Hi	*GZMK*^Hi *NCR3*^Hi	Unaffected	1	shared
Naive	*GZMK*^Hi *NCR3*^Hi	Unaffected	0	shared
*GZMK*^Hi *NCR3*^Hi	*GZMK*^Hi *NCR3*^Hi	Unaffected	23	total
Trm *NR4A*^Hi	*GZMK*^Hi *NCR3*^Hi	Unaffected	0	shared
Trm *GZM*^Hi *CD137*^Hi	*GZMK*^Hi *NCR3*^Hi	Unaffected	0	shared
Trm *GNLY*^Hi	*GZMK*^Hi *NCR3*^Hi	Unaffected	0	shared
Trm *GZM*^Lo *KLRC1*^Hi	*GZMK*^Hi *NCR3*^Hi	Unaffected	0	shared
Trm *GZM*^Hi *KLRC1*^Hi	*GZMK*^Hi *NCR3*^Hi	Unaffected	0	shared
Cycling	*GZMK*^Hi *NCR3*^Hi	Unaffected	1	shared
Trm *GZM*^Lo	Trm *NR4A*^Hi	Unaffected	17	shared
*GZMK*^Hi	Trm *NR4A*^Hi	Unaffected	1	shared
Trm *GZM*^Hi	Trm *NR4A*^Hi	Unaffected	14	shared
Naive	Trm *NR4A*^Hi	Unaffected	0	shared
*GZMK*^Hi *NCR3*^Hi	Trm *NR4A*^Hi	Unaffected	0	shared
Trm *NR4A*^Hi	Trm *NR4A*^Hi	Unaffected	32	total
Trm *GZM*^Hi *CD137*^Hi	Trm *NR4A*^Hi	Unaffected	11	shared
Trm *GNLY*^Hi	Trm *NR4A*^Hi	Unaffected	7	shared
Trm *GZM*^Lo *KLRC1*^Hi	Trm *NR4A*^Hi	Unaffected	0	shared
Trm *GZM*^Hi *KLRC1*^Hi	Trm *NR4A*^Hi	Unaffected	4	shared
Cycling	Trm *NR4A*^Hi	Unaffected	8	shared
Trm *GZM*^Lo	Trm *GZM*^Hi *CD137*^Hi	Unaffected	10	shared
*GZMK*^Hi	Trm *GZM*^Hi *CD137*^Hi	Unaffected	0	shared
Trm *GZM*^Hi	Trm *GZM*^Hi *CD137*^Hi	Unaffected	14	shared
Naive	Trm *GZM*^Hi *CD137*^Hi	Unaffected	0	shared
*GZMK*^Hi *NCR3*^Hi	Trm *GZM*^Hi *CD137*^Hi	Unaffected	0	shared
Trm *NR4A*^Hi	Trm *GZM*^Hi *CD137*^Hi	Unaffected	11	shared
Trm *GZM*^Hi *CD137*^Hi	Trm *GZM*^Hi *CD137*^Hi	Unaffected	28	total
Trm *GNLY*^Hi	Trm *GZM*^Hi *CD137*^Hi	Unaffected	7	shared
Trm *GZM*^Lo *KLRC1*^Hi	Trm *GZM*^Hi *CD137*^Hi	Unaffected	0	shared
Trm *GZM*^Hi *KLRC1*^Hi	Trm *GZM*^Hi *CD137*^Hi	Unaffected	4	shared
Cycling	Trm *GZM*^Hi *CD137*^Hi	Unaffected	9	shared
Trm *GZM*^Lo	Trm *GNLY*^Hi	Unaffected	11	shared
*GZMK*^Hi	Trm *GNLY*^Hi	Unaffected	1	shared
Trm *GZM*^Hi	Trm *GNLY*^Hi	Unaffected	13	shared
Naive	Trm *GNLY*^Hi	Unaffected	0	shared
*GZMK*^Hi *NCR3*^Hi	Trm *GNLY*^Hi	Unaffected	0	shared
Trm *NR4A*^Hi	Trm *GNLY*^Hi	Unaffected	7	shared
Trm *GZM*^Hi *CD137*^Hi	Trm *GNLY*^Hi	Unaffected	7	shared
Trm *GNLY*^Hi	Trm *GNLY*^Hi	Unaffected	21	total
Trm *GZM*^Lo *KLRC1*^Hi	Trm *GNLY*^Hi	Unaffected	2	shared
Trm *GZM*^Hi *KLRC1*^Hi	Trm *GNLY*^Hi	Unaffected	3	shared
Cycling	Trm *GNLY*^Hi	Unaffected	4	shared
Trm *GZM*^Lo	Trm *GZM*^Lo *KLRC1*^Hi	Unaffected	7	shared
*GZMK*^Hi	Trm *GZM*^Lo *KLRC1*^Hi	Unaffected	0	shared
Trm *GZM*^Hi	Trm *GZM*^Lo *KLRC1*^Hi	Unaffected	6	shared
Naive	Trm *GZM*^Lo *KLRC1*^Hi	Unaffected	0	shared
*GZMK*^Hi *NCR3*^Hi	Trm *GZM*^Lo *KLRC1*^Hi	Unaffected	0	shared
Trm *NR4A*^Hi	Trm *GZM*^Lo *KLRC1*^Hi	Unaffected	0	shared
Trm *GZM*^Hi *CD137*^Hi	Trm *GZM*^Lo *KLRC1*^Hi	Unaffected	0	shared
Trm *GNLY*^Hi	Trm *GZM*^Lo *KLRC1*^Hi	Unaffected	2	shared
Trm *GZM*^Lo *KLRC1*^Hi	Trm *GZM*^Lo *KLRC1*^Hi	Unaffected	12	total
Trm *GZM*^Hi *KLRC1*^Hi	Trm *GZM*^Lo *KLRC1*^Hi	Unaffected	2	shared
Cycling	Trm *GZM*^Lo *KLRC1*^Hi	Unaffected	1	shared
Trm *GZM*^Lo	Trm *GZM*^Hi *KLRC1*^Hi	Unaffected	8	shared
*GZMK*^Hi	Trm *GZM*^Hi *KLRC1*^Hi	Unaffected	0	shared
Trm *GZM*^Hi	Trm *GZM*^Hi *KLRC1*^Hi	Unaffected	6	shared
Naive	Trm *GZM*^Hi *KLRC1*^Hi	Unaffected	0	shared
*GZMK*^Hi *NCR3*^Hi	Trm *GZM*^Hi *KLRC1*^Hi	Unaffected	0	shared
Trm *NR4A*^Hi	Trm *GZM*^Hi *KLRC1*^Hi	Unaffected	4	shared
Trm *GZM*^Hi *CD137*^Hi	Trm *GZM*^Hi *KLRC1*^Hi	Unaffected	4	shared
Trm *GNLY*^Hi	Trm *GZM*^Hi *KLRC1*^Hi	Unaffected	3	shared
Trm *GZM*^Lo *KLRC1*^Hi	Trm *GZM*^Hi *KLRC1*^Hi	Unaffected	2	shared
Trm *GZM*^Hi *KLRC1*^Hi	Trm *GZM*^Hi *KLRC1*^Hi	Unaffected	13	total
Cycling	Trm *GZM*^Hi *KLRC1*^Hi	Unaffected	5	shared
Trm *GZM*^Lo	Cycling	Unaffected	16	shared
*GZMK*^Hi	Cycling	Unaffected	1	shared
Trm *GZM*^Hi	Cycling	Unaffected	19	shared
Naive	Cycling	Unaffected	0	shared
*GZMK*^Hi *NCR3*^Hi	Cycling	Unaffected	1	shared
Trm *NR4A*^Hi	Cycling	Unaffected	8	shared
Trm *GZM*^Hi *CD137*^Hi	Cycling	Unaffected	9	shared
Trm *GNLY*^Hi	Cycling	Unaffected	4	shared
Trm *GZM*^Lo *KLRC1*^Hi	Cycling	Unaffected	1	shared
Trm *GZM*^Hi *KLRC1*^Hi	Cycling	Unaffected	5	shared
Cycling	Cycling	Unaffected	28	total
