# Supplementary material for: Single-cell transcriptomic characterization of microscopic colitis
Source: Nat Commun. 2025 May 18;16:4618. doi: 10.1038/s41467-025-59648-8 (PMC12086216; doi:10.1038/s41467-025-59648-8)
Supplement: Supplementary file 7 — Source Data [file 41467_2025_59648_MOESM7_ESM.zip › Source_Data/SourceData_FigS11.csv]

Patient	Cohort	probe	prop
MCRNA01	Active_MC	CD8	0.260954232021253
MCRNA02	Chron_Diarr	CD8	0.174089219812601
MCRNA03	Chron_Diarr	CD8	0.140738709998824
MCRNA04	Active_MC	CD8	0.238306003644449
MCRNA05	Unaffected	CD8	0.121307708692985
MCRNA06	Unaffected	CD8	0.209789266115791
MCRNA07	Chron_Diarr	CD8	0.162401826319814
MCRNA08	Active_MC	CD8	0.344655294434634
MCRNA09	Unaffected	CD8	0.154588010680735
MCRNA10	Unaffected	CD8	0.22199223961812
MCRNA11	Chron_Diarr	CD8	0.239388956789819
MCRNA12	Chron_Diarr	CD8	0.234941136518025
MCRNA13	Chron_Diarr	CD8	0.251609976315633
MCRNA14	Active_MC	CD8	0.344132028834114
MCRNA15	Active_MC	CD8	0.319432811829206
MCRNA16	Active_MC	CD8	0.270190971575896
MCRNA17	Chron_Diarr	CD8	0.196906275836208
MCRNA18	Chron_Diarr	CD8	0.197954927944027
MCRNA19	Active_MC	CD8	0.385651336097622
MCRNA20	Active_MC	CD8	0.293067285585886
MCRNA21	Unaffected	CD8	0.256437080730457
MCRNA22	Unaffected	CD8	0.162359721348029
MCRNA23	Unaffected	CD8	0.227472640803476
MCRNA24	Unaffected	CD8	0.211218280964009
MCRNA01	Active_MC	*BATF*	0.166590581411234
MCRNA02	Chron_Diarr	*BATF*	0.0878066012612329
MCRNA04	Active_MC	*BATF*	0.281469235175646
MCRNA05	Unaffected	*BATF*	0.049432259335306
MCRNA06	Unaffected	*BATF*	0.164982317688913
MCRNA07	Chron_Diarr	*BATF*	0.176425767321515
MCRNA08	Active_MC	*BATF*	0.272663809163701
MCRNA09	Unaffected	*BATF*	0.179502288856969
MCRNA10	Unaffected	*BATF*	0.107021984284042
MCRNA11	Chron_Diarr	*BATF*	0.173405852870967
MCRNA12	Chron_Diarr	*BATF*	0.152926993438078
MCRNA13	Chron_Diarr	*BATF*	0.138045451318526
MCRNA14	Active_MC	*BATF*	0.160518504053513
MCRNA15	Active_MC	*BATF*	0.331462511118896
MCRNA16	Active_MC	*BATF*	0.139916950230916
MCRNA17	Chron_Diarr	*BATF*	0.14820582968437
MCRNA18	Chron_Diarr	*BATF*	0.155892536075974
MCRNA19	Active_MC	*BATF*	0.194699584434342
MCRNA20	Active_MC	*BATF*	0.115472700117822
MCRNA21	Unaffected	*BATF*	0.226992550776872
MCRNA22	Unaffected	*BATF*	0.113130064270264
MCRNA23	Unaffected	*BATF*	0.349719376506745
MCRNA24	Unaffected	*BATF*	0.16564872690981
MCRNA01	Active_MC	*GZMB*	0.00504125515355961
MCRNA02	Chron_Diarr	*GZMB*	0
MCRNA04	Active_MC	*GZMB*	0
MCRNA06	Unaffected	*GZMB*	0.000380340781818554
MCRNA08	Active_MC	*GZMB*	0.00820425455065661
MCRNA10	Unaffected	*GZMB*	0.000522461640001717
MCRNA11	Chron_Diarr	*GZMB*	0.00109985791929079
MCRNA13	Chron_Diarr	*GZMB*	0.00185196812972862
MCRNA14	Active_MC	*GZMB*	0.00749969257750551
MCRNA16	Active_MC	*GZMB*	0.0195025161692754
MCRNA17	Chron_Diarr	*GZMB*	0.00168277627566654
MCRNA18	Chron_Diarr	*GZMB*	0.00108871753378946
MCRNA20	Active_MC	*GZMB*	0.00259329324856249
MCRNA21	Unaffected	*GZMB*	0.00189789519162474
MCRNA22	Unaffected	*GZMB*	0.000644190918112563
MCRNA23	Unaffected	*GZMB*	0.00148966738990548
MCRNA24	Unaffected	*GZMB*	0.00250260182372954
