# Supplementary material for: Single-cell transcriptomic characterization of microscopic colitis
Source: Nat Commun. 2025 May 18;16:4618. doi: 10.1038/s41467-025-59648-8 (PMC12086216; doi:10.1038/s41467-025-59648-8)
Supplement: Supplementary file 7 — Source Data [file 41467_2025_59648_MOESM7_ESM.zip › Source_Data/SourceData_FigS10.csv]

Patient	Cohort	probe	prop
MCRNA25	Active_MC	CD8	0.229092265314262
MCRNA13	Chron_Diarr	CD8	0.312734673713392
MCRNA26	Unaffected	CD8	0.32183772127679
MCRNA02	Chron_Diarr	CD8	0.260377169457721
MCRNA03	Chron_Diarr	CD8	0.198849198576711
MCRNA04	Active_MC	CD8	0.329187553876905
MCRNA05	Unaffected	CD8	0.239492159703204
MCRNA06	Unaffected	CD8	0.244319310820268
MCRNA07	Chron_Diarr	CD8	0.27800657669777
MCRNA08	Active_MC	CD8	0.3655537228547
MCRNA09	Unaffected	CD8	0.215508729774952
MCRNA10	Unaffected	CD8	0.152472376560275
MCRNA11	Chron_Diarr	CD8	0.262468249514659
MCRNA12	Chron_Diarr	CD8	0.359179331420306
MCRNA14	Active_MC	CD8	0.371859458027932
MCRNA24	Unaffected	CD8	0.279265113703653
MCRNA16	Active_MC	CD8	0.471251310735182
MCRNA18	Chron_Diarr	CD8	0.211106757078853
MCRNA19	Active_MC	CD8	0.393127552524793
MCRNA20	Active_MC	CD8	0.28122400883412
MCRNA21	Unaffected	CD8	0.251601733165993
MCRNA22	Unaffected	CD8	0.225030636600501
MCRNA23	Unaffected	CD8	0.29028516255722
MCRNA25	Active_MC	*LINC02446*	0.533905136304619
MCRNA13	Chron_Diarr	*LINC02446*	0.168806240629813
MCRNA26	Unaffected	*LINC02446*	0.171127281582565
MCRNA03	Chron_Diarr	*LINC02446*	0.0652002096127735
MCRNA05	Unaffected	*LINC02446*	0.130099545246079
MCRNA06	Unaffected	*LINC02446*	0.0872534418547423
MCRNA07	Chron_Diarr	*LINC02446*	0.1098183652117
MCRNA08	Active_MC	*LINC02446*	0.260682429965373
MCRNA09	Unaffected	*LINC02446*	0.122541765274082
MCRNA10	Unaffected	*LINC02446*	0.123379684676952
MCRNA12	Chron_Diarr	*LINC02446*	0.104688719952002
MCRNA14	Active_MC	*LINC02446*	0.129789444611467
MCRNA24	Unaffected	*LINC02446*	0.128529905508423
MCRNA16	Active_MC	*LINC02446*	0.273300551514779
MCRNA18	Chron_Diarr	*LINC02446*	0.0995821745579441
MCRNA19	Active_MC	*LINC02446*	0.220350768633697
MCRNA20	Active_MC	*LINC02446*	0.146462530496157
MCRNA21	Unaffected	*LINC02446*	0.116420873603958
MCRNA22	Unaffected	*LINC02446*	0.117685496706889
MCRNA23	Unaffected	*LINC02446*	0.190554845931366
MCRNA13	Chron_Diarr	*HLA-DRB1*	0.442529097823224
MCRNA26	Unaffected	*HLA-DRB1*	0.149345472311549
MCRNA03	Chron_Diarr	*HLA-DRB1*	0.0890143892665337
MCRNA06	Unaffected	*HLA-DRB1*	0.186157293882441
MCRNA07	Chron_Diarr	*HLA-DRB1*	0.237765001409678
MCRNA08	Active_MC	*HLA-DRB1*	0.668984698852862
MCRNA11	Chron_Diarr	*HLA-DRB1*	0.301293163876917
MCRNA12	Chron_Diarr	*HLA-DRB1*	0.213149109557323
MCRNA14	Active_MC	*HLA-DRB1*	0.277879977788466
MCRNA24	Unaffected	*HLA-DRB1*	0.185532940120158
MCRNA16	Active_MC	*HLA-DRB1*	0.527469709377441
MCRNA18	Chron_Diarr	*HLA-DRB1*	0.194215432113115
MCRNA20	Active_MC	*HLA-DRB1*	0.351211176924372
MCRNA21	Unaffected	*HLA-DRB1*	0.263395886671175
MCRNA23	Unaffected	*HLA-DRB1*	0.150785392535545
