# Supplementary material for: Single-cell transcriptomic characterization of microscopic colitis
Source: Nat Commun. 2025 May 18;16:4618. doi: 10.1038/s41467-025-59648-8 (PMC12086216; doi:10.1038/s41467-025-59648-8)
Supplement: Supplementary file 7 — Source Data [file 41467_2025_59648_MOESM7_ESM.zip › Source_Data/SourceData_Fig4B.csv]

Sample	Cohort	Diversity
CD07	Chronic Diarrhea	5.38752958133578
CD08	Chronic Diarrhea	5.11915882245453
CD09	Chronic Diarrhea	3.29875648462659
CD10	Chronic Diarrhea	5.24518800078565
CD12	Chronic Diarrhea	6.82723094874162
CD13	Chronic Diarrhea	4.34735984496444
HE11	Unaffected	4.08147649590365
HE12	Unaffected	6.28205623768195
HE13	Unaffected	5.54874734002797
HE14	Unaffected	6.26156584134688
HE15	Unaffected	6.73399599273861
MC07	Active MC	6.41436203036995
MC10	Active MC	6.45820249862703
MC11	Active MC	6.20565353017564
MC12	Active MC	5.81997137044452
MC13	Active MC	7.03165897025444
MC14	Active MC	7.15533954837871
MC15	Active MC	7.56887083674396
MC16	Active MC	7.48531985003002
