# Supplementary material for: Single-cell transcriptomic characterization of microscopic colitis
Source: Nat Commun. 2025 May 18;16:4618. doi: 10.1038/s41467-025-59648-8 (PMC12086216; doi:10.1038/s41467-025-59648-8)
Supplement: Supplementary file 7 — Source Data [file 41467_2025_59648_MOESM7_ESM.zip › Source_Data/SourceData_FigS12.csv]

Patient	Cohort	probe	prop
MCRNA18	Chron_Diarr	CD4	0.495346421324483
MCRNA02	Chron_Diarr	CD4	0.380424991292785
MCRNA03	Chron_Diarr	CD4	0.517449857421473
MCRNA06	Unaffected	CD4	0.380773507124649
MCRNA07	Chron_Diarr	CD4	0.422521383412338
MCRNA10	Unaffected	CD4	0.435575535515931
MCRNA08	Active_MC	CD4	0.666120837798053
MCRNA09	Unaffected	CD4	0.443245780192586
MCRNA11	Chron_Diarr	CD4	0.519510731159653
MCRNA16	Active_MC	CD4	0.504704481287346
MCRNA25	Active_MC	CD4	0.431907130168278
MCRNA13	Chron_Diarr	CD4	0.48093781550761
MCRNA15	Active_MC	CD4	0.608790836832972
MCRNA24	Unaffected	CD4	0.440404576061113
MCRNA17	Chron_Diarr	CD4	0.468156846453704
MCRNA12	Chron_Diarr	CD4	0.428773388933305
MCRNA19	Active_MC	CD4	0.638961860289191
MCRNA20	Active_MC	CD4	0.491107869606979
MCRNA21	Unaffected	CD4	0.48948038404805
MCRNA22	Unaffected	CD4	0.48179240654057
MCRNA23	Unaffected	CD4	0.436878027867721
MCRNA18	Chron_Diarr	*FOXP3*	0.242593360334322
MCRNA02	Chron_Diarr	*FOXP3*	0.241682431030147
MCRNA03	Chron_Diarr	*FOXP3*	0.188925368380005
MCRNA06	Unaffected	*FOXP3*	0.221364292984869
MCRNA07	Chron_Diarr	*FOXP3*	0.24563808078858
MCRNA10	Unaffected	*FOXP3*	0.224009756737869
MCRNA08	Active_MC	*FOXP3*	0.464415494961643
MCRNA09	Unaffected	*FOXP3*	0.189979506414373
MCRNA11	Chron_Diarr	*FOXP3*	0.281122132415775
MCRNA16	Active_MC	*FOXP3*	0.466277740631216
MCRNA25	Active_MC	*FOXP3*	0.4692613591245
MCRNA13	Chron_Diarr	*FOXP3*	0.167681779614435
MCRNA15	Active_MC	*FOXP3*	0.436956353606725
MCRNA24	Unaffected	*FOXP3*	0.192643589638408
MCRNA17	Chron_Diarr	*FOXP3*	0.173196749085537
MCRNA12	Chron_Diarr	*FOXP3*	0.188097677710684
MCRNA19	Active_MC	*FOXP3*	0.27718946622023
MCRNA20	Active_MC	*FOXP3*	0.233396052973689
MCRNA21	Unaffected	*FOXP3*	0.26077122638433
MCRNA22	Unaffected	*FOXP3*	0.169927244602125
MCRNA23	Unaffected	*FOXP3*	0.296292836434913
MCRNA18	Chron_Diarr	*HLA-DRB1*	0.250622887475457
MCRNA02	Chron_Diarr	*HLA-DRB1*	0.367056163695448
MCRNA03	Chron_Diarr	*HLA-DRB1*	0.070493310538058
MCRNA06	Unaffected	*HLA-DRB1*	0.246117911519386
MCRNA07	Chron_Diarr	*HLA-DRB1*	0.274554393976501
MCRNA10	Unaffected	*HLA-DRB1*	0.287541780521643
MCRNA08	Active_MC	*HLA-DRB1*	0.866287819476028
MCRNA09	Unaffected	*HLA-DRB1*	0.196574701649888
MCRNA11	Chron_Diarr	*HLA-DRB1*	0.299390882883002
MCRNA16	Active_MC	*HLA-DRB1*	0.877799541362211
MCRNA25	Active_MC	*HLA-DRB1*	0.553989676514401
MCRNA13	Chron_Diarr	*HLA-DRB1*	0.203416865497701
MCRNA15	Active_MC	*HLA-DRB1*	0.660575652655048
MCRNA24	Unaffected	*HLA-DRB1*	0.150549690091372
MCRNA17	Chron_Diarr	*HLA-DRB1*	0.218949750666855
MCRNA12	Chron_Diarr	*HLA-DRB1*	0.166649008013184
MCRNA19	Active_MC	*HLA-DRB1*	0.545495165033621
MCRNA20	Active_MC	*HLA-DRB1*	0.304952950262974
MCRNA21	Unaffected	*HLA-DRB1*	0.3697134772545
MCRNA22	Unaffected	*HLA-DRB1*	0.369085590457911
MCRNA23	Unaffected	*HLA-DRB1*	0.211918268463922
