# Supplementary material for: Single-cell transcriptomic characterization of microscopic colitis
Source: Nat Commun. 2025 May 18;16:4618. doi: 10.1038/s41467-025-59648-8 (PMC12086216; doi:10.1038/s41467-025-59648-8)
Supplement: Supplementary file 7 — Source Data [file 41467_2025_59648_MOESM7_ESM.zip › Source_Data/SourceData_FigS14B.csv]

Patient	Stain	Cohort	Localization	count
HEH01	CD4	Unaffected	Surface_Epi.	0
HEH01	CD4	Unaffected	Crypt_Epi.	0
HEH01	CD4	Unaffected	Lamina Propria	121
HEH02	CD4	Unaffected	Surface_Epi.	0
HEH02	CD4	Unaffected	Crypt_Epi.	6
HEH02	CD4	Unaffected	Lamina Propria	265
HEH03	CD4	Unaffected	Surface_Epi.	0
HEH03	CD4	Unaffected	Crypt_Epi.	1
HEH03	CD4	Unaffected	Lamina Propria	130
HEH04	CD4	Unaffected	Surface_Epi.	1
HEH04	CD4	Unaffected	Crypt_Epi.	4
HEH04	CD4	Unaffected	Lamina Propria	127
HEH05	CD4	Unaffected	Surface_Epi.	1
HEH05	CD4	Unaffected	Crypt_Epi.	0
HEH05	CD4	Unaffected	Lamina Propria	120
HEH06	CD4	Unaffected	Surface_Epi.	0
HEH06	CD4	Unaffected	Crypt_Epi.	4
HEH06	CD4	Unaffected	Lamina Propria	72
HEH07	CD4	Unaffected	Surface_Epi.	0
HEH07	CD4	Unaffected	Crypt_Epi.	0
HEH07	CD4	Unaffected	Lamina Propria	111
HEH08	CD4	Unaffected	Surface_Epi.	0
HEH08	CD4	Unaffected	Crypt_Epi.	0
HEH08	CD4	Unaffected	Lamina Propria	144
HEH09	CD4	Unaffected	Surface_Epi.	1
HEH09	CD4	Unaffected	Crypt_Epi.	2
HEH09	CD4	Unaffected	Lamina Propria	223
HEH10	CD4	Unaffected	Surface_Epi.	1
HEH10	CD4	Unaffected	Crypt_Epi.	0
HEH10	CD4	Unaffected	Lamina Propria	159
HEH11	CD4	Unaffected	Surface_Epi.	2
HEH11	CD4	Unaffected	Crypt_Epi.	1
HEH11	CD4	Unaffected	Lamina Propria	287
HEH12	CD4	Unaffected	Surface_Epi.	0
HEH12	CD4	Unaffected	Crypt_Epi.	0
HEH12	CD4	Unaffected	Lamina Propria	158
HEH13	CD4	Unaffected	Surface_Epi.	0
HEH13	CD4	Unaffected	Crypt_Epi.	3
HEH13	CD4	Unaffected	Lamina Propria	274
HEH14	CD4	Unaffected	Surface_Epi.	0
HEH14	CD4	Unaffected	Crypt_Epi.	1
HEH14	CD4	Unaffected	Lamina Propria	103
HEH15	CD4	Unaffected	Surface_Epi.	0
HEH15	CD4	Unaffected	Crypt_Epi.	1
HEH15	CD4	Unaffected	Lamina Propria	51
CDH01	CD4	Chron_Diarr	Surface_Epi.	3
CDH01	CD4	Chron_Diarr	Crypt_Epi.	0
CDH01	CD4	Chron_Diarr	Lamina Propria	132
CDH02	CD4	Chron_Diarr	Surface_Epi.	0
CDH02	CD4	Chron_Diarr	Crypt_Epi.	1
CDH02	CD4	Chron_Diarr	Lamina Propria	42
CDH03	CD4	Chron_Diarr	Surface_Epi.	0
CDH03	CD4	Chron_Diarr	Crypt_Epi.	0
CDH03	CD4	Chron_Diarr	Lamina Propria	113
CDH04	CD4	Chron_Diarr	Surface_Epi.	3
CDH04	CD4	Chron_Diarr	Crypt_Epi.	1
CDH04	CD4	Chron_Diarr	Lamina Propria	196
CDH05	CD4	Chron_Diarr	Surface_Epi.	0
CDH05	CD4	Chron_Diarr	Crypt_Epi.	0
CDH05	CD4	Chron_Diarr	Lamina Propria	156
CDH06	CD4	Chron_Diarr	Surface_Epi.	0
CDH06	CD4	Chron_Diarr	Crypt_Epi.	0
CDH06	CD4	Chron_Diarr	Lamina Propria	364
CDH07	CD4	Chron_Diarr	Surface_Epi.	6
CDH07	CD4	Chron_Diarr	Crypt_Epi.	2
CDH07	CD4	Chron_Diarr	Lamina Propria	155
CDH08	CD4	Chron_Diarr	Surface_Epi.	0
CDH08	CD4	Chron_Diarr	Crypt_Epi.	1
CDH08	CD4	Chron_Diarr	Lamina Propria	291
MCH01	CD4	Active_MC	Surface_Epi.	2
MCH01	CD4	Active_MC	Crypt_Epi.	1
MCH01	CD4	Active_MC	Lamina Propria	199
MCH02	CD4	Active_MC	Surface_Epi.	6
MCH02	CD4	Active_MC	Crypt_Epi.	0
MCH02	CD4	Active_MC	Lamina Propria	243
MCH03	CD4	Active_MC	Surface_Epi.	2
MCH03	CD4	Active_MC	Crypt_Epi.	1
MCH03	CD4	Active_MC	Lamina Propria	195
MCH04	CD4	Active_MC	Surface_Epi.	0
MCH04	CD4	Active_MC	Crypt_Epi.	2
MCH04	CD4	Active_MC	Lamina Propria	249
MCH05	CD4	Active_MC	Surface_Epi.	1
MCH05	CD4	Active_MC	Crypt_Epi.	0
MCH05	CD4	Active_MC	Lamina Propria	143
MCH06	CD4	Active_MC	Surface_Epi.	2
MCH06	CD4	Active_MC	Crypt_Epi.	1
MCH06	CD4	Active_MC	Lamina Propria	153
MCH07	CD4	Active_MC	Surface_Epi.	10
MCH07	CD4	Active_MC	Crypt_Epi.	2
MCH07	CD4	Active_MC	Lamina Propria	166
MCH08	CD4	Active_MC	Surface_Epi.	2
MCH08	CD4	Active_MC	Crypt_Epi.	1
MCH08	CD4	Active_MC	Lamina Propria	239
MCH09	CD4	Active_MC	Surface_Epi.	0
MCH09	CD4	Active_MC	Crypt_Epi.	1
MCH09	CD4	Active_MC	Lamina Propria	176
