# Supplementary material for: Single-cell transcriptomic characterization of microscopic colitis
Source: Nat Commun. 2025 May 18;16:4618. doi: 10.1038/s41467-025-59648-8 (PMC12086216; doi:10.1038/s41467-025-59648-8)
Supplement: Supplementary file 7 — Source Data [file 41467_2025_59648_MOESM7_ESM.zip › Source_Data/SourceData_FigS2B.csv]

ident_L3_plot	Patient	Freq
B Activated	AM01	1
B GC	AM01	0
B IFN Stim	AM01	1
B Memory	AM01	0
B Naive	AM01	2
B Switched	AM01	9
cDC1	AM01	1
cDC2	AM01	2
Cycling B	AM01	0
Cycling Mast	AM01	0
Cycling Myeloid	AM01	0
Cycling Plasma	AM01	0
Cycling T CD4	AM01	1
Cycling T CD8	AM01	6
Cycling T GD	AM01	8
DC *S100B*^Hi	AM01	0
DC Act.	AM01	2
IGA_IGK	AM01	58
IGA_IGL	AM01	19
IGG_IGK	AM01	0
IGG_IGL	AM01	0
ILC3	AM01	0
ILC3 *CSF2*^Hi	AM01	0
Macrophage	AM01	2
Macrophage *CCL4*^Hi	AM01	0
Macrophage *KLF6*^Hi	AM01	1
Macrophage *MMP12*^Hi	AM01	0
Macrophage Metallothionein	AM01	0
Mast	AM01	22
Monocyte	AM01	1
Neutrophil	AM01	0
NK	AM01	3
NK *CD16*^Hi	AM01	0
NK *NCAM1*^Lo	AM01	1
pDC	AM01	0
T CD4 *ANXA1*^Hi	AM01	12
T CD4 *ANXA1*^Hi *IL4I1*^Hi	AM01	1
T CD4 *NR4A*^Hi	AM01	1
T CD4 Naive	AM01	37
T CD4 Reg	AM01	11
T CD4 Reg *HLA-DR*^Hi	AM01	3
T CD4 Reg *TNFR*^Hi	AM01	3
T CD4 Tfh	AM01	6
T CD4 Th1	AM01	4
T CD8 *GZMK*^Hi	AM01	4
T CD8 *GZMK*^Hi *NCR3*^Hi	AM01	0
T CD8 Naive	AM01	1
T CD8 Trm *GNLY*^Hi	AM01	0
T CD8 Trm *GZM*^Hi	AM01	7
T CD8 Trm *GZM*^Hi *CD137*^Hi	AM01	0
T CD8 Trm *GZM*^Hi *KLRC1*^Hi	AM01	0
T CD8 Trm *GZM*^Lo	AM01	9
T CD8 Trm *GZM*^Lo *KLRC1*^Hi	AM01	0
T CD8 Trm *NR4A*^Hi	AM01	0
T GD	AM01	25
T GD *GZMK*^Hi	AM01	0
T GD *LTB*^Hi	AM01	0
B Activated	CD01	2
B GC	CD01	4
B IFN Stim	CD01	0
B Memory	CD01	0
B Naive	CD01	1
B Switched	CD01	11
cDC1	CD01	1
cDC2	CD01	1
Cycling B	CD01	5
Cycling Mast	CD01	0
Cycling Myeloid	CD01	0
Cycling Plasma	CD01	0
Cycling T CD4	CD01	0
Cycling T CD8	CD01	0
Cycling T GD	CD01	2
DC *S100B*^Hi	CD01	0
DC Act.	CD01	2
IGA_IGK	CD01	50
IGA_IGL	CD01	19
IGG_IGK	CD01	4
IGG_IGL	CD01	3
ILC3	CD01	2
ILC3 *CSF2*^Hi	CD01	0
Macrophage	CD01	5
Macrophage *CCL4*^Hi	CD01	0
Macrophage *KLF6*^Hi	CD01	4
Macrophage *MMP12*^Hi	CD01	1
Macrophage Metallothionein	CD01	0
Mast	CD01	0
Monocyte	CD01	3
Neutrophil	CD01	0
NK	CD01	3
NK *CD16*^Hi	CD01	0
NK *NCAM1*^Lo	CD01	1
pDC	CD01	0
T CD4 *ANXA1*^Hi	CD01	7
T CD4 *ANXA1*^Hi *IL4I1*^Hi	CD01	6
T CD4 *NR4A*^Hi	CD01	0
T CD4 Naive	CD01	3
T CD4 Reg	CD01	9
T CD4 Reg *HLA-DR*^Hi	CD01	0
T CD4 Reg *TNFR*^Hi	CD01	1
T CD4 Tfh	CD01	3
T CD4 Th1	CD01	0
T CD8 *GZMK*^Hi	CD01	2
T CD8 *GZMK*^Hi *NCR3*^Hi	CD01	1
T CD8 Naive	CD01	0
T CD8 Trm *GNLY*^Hi	CD01	0
T CD8 Trm *GZM*^Hi	CD01	1
T CD8 Trm *GZM*^Hi *CD137*^Hi	CD01	0
T CD8 Trm *GZM*^Hi *KLRC1*^Hi	CD01	0
T CD8 Trm *GZM*^Lo	CD01	8
T CD8 Trm *GZM*^Lo *KLRC1*^Hi	CD01	0
T CD8 Trm *NR4A*^Hi	CD01	0
T GD	CD01	2
T GD *GZMK*^Hi	CD01	0
T GD *LTB*^Hi	CD01	0
B Activated	CD02	6
B GC	CD02	1
B IFN Stim	CD02	5
B Memory	CD02	2
B Naive	CD02	18
B Switched	CD02	56
cDC1	CD02	1
cDC2	CD02	0
Cycling B	CD02	1
Cycling Mast	CD02	0
Cycling Myeloid	CD02	0
Cycling Plasma	CD02	0
Cycling T CD4	CD02	1
Cycling T CD8	CD02	4
Cycling T GD	CD02	3
DC *S100B*^Hi	CD02	0
DC Act.	CD02	1
IGA_IGK	CD02	20
IGA_IGL	CD02	19
IGG_IGK	CD02	0
IGG_IGL	CD02	0
ILC3	CD02	0
ILC3 *CSF2*^Hi	CD02	0
Macrophage	CD02	2
Macrophage *CCL4*^Hi	CD02	0
Macrophage *KLF6*^Hi	CD02	0
Macrophage *MMP12*^Hi	CD02	0
Macrophage Metallothionein	CD02	0
Mast	CD02	0
Monocyte	CD02	1
Neutrophil	CD02	0
NK	CD02	3
NK *CD16*^Hi	CD02	0
NK *NCAM1*^Lo	CD02	2
pDC	CD02	0
T CD4 *ANXA1*^Hi	CD02	7
T CD4 *ANXA1*^Hi *IL4I1*^Hi	CD02	6
T CD4 *NR4A*^Hi	CD02	2
T CD4 Naive	CD02	39
T CD4 Reg	CD02	6
T CD4 Reg *HLA-DR*^Hi	CD02	0
T CD4 Reg *TNFR*^Hi	CD02	1
T CD4 Tfh	CD02	16
T CD4 Th1	CD02	2
T CD8 *GZMK*^Hi	CD02	8
T CD8 *GZMK*^Hi *NCR3*^Hi	CD02	0
T CD8 Naive	CD02	3
T CD8 Trm *GNLY*^Hi	CD02	0
T CD8 Trm *GZM*^Hi	CD02	0
T CD8 Trm *GZM*^Hi *CD137*^Hi	CD02	2
T CD8 Trm *GZM*^Hi *KLRC1*^Hi	CD02	0
T CD8 Trm *GZM*^Lo	CD02	14
T CD8 Trm *GZM*^Lo *KLRC1*^Hi	CD02	0
T CD8 Trm *NR4A*^Hi	CD02	5
T GD	CD02	19
T GD *GZMK*^Hi	CD02	0
T GD *LTB*^Hi	CD02	2
B Activated	CD03	9
B GC	CD03	12
B IFN Stim	CD03	9
B Memory	CD03	1
B Naive	CD03	72
B Switched	CD03	35
cDC1	CD03	0
cDC2	CD03	0
Cycling B	CD03	19
Cycling Mast	CD03	0
Cycling Myeloid	CD03	0
Cycling Plasma	CD03	0
Cycling T CD4	CD03	0
Cycling T CD8	CD03	3
Cycling T GD	CD03	0
DC *S100B*^Hi	CD03	0
DC Act.	CD03	0
IGA_IGK	CD03	31
IGA_IGL	CD03	26
IGG_IGK	CD03	2
IGG_IGL	CD03	1
ILC3	CD03	2
ILC3 *CSF2*^Hi	CD03	0
Macrophage	CD03	0
Macrophage *CCL4*^Hi	CD03	0
Macrophage *KLF6*^Hi	CD03	0
Macrophage *MMP12*^Hi	CD03	0
Macrophage Metallothionein	CD03	0
Mast	CD03	8
Monocyte	CD03	0
Neutrophil	CD03	0
NK	CD03	0
NK *CD16*^Hi	CD03	0
NK *NCAM1*^Lo	CD03	0
pDC	CD03	0
T CD4 *ANXA1*^Hi	CD03	6
T CD4 *ANXA1*^Hi *IL4I1*^Hi	CD03	2
T CD4 *NR4A*^Hi	CD03	1
T CD4 Naive	CD03	21
T CD4 Reg	CD03	7
T CD4 Reg *HLA-DR*^Hi	CD03	0
T CD4 Reg *TNFR*^Hi	CD03	1
T CD4 Tfh	CD03	11
T CD4 Th1	CD03	2
T CD8 *GZMK*^Hi	CD03	10
T CD8 *GZMK*^Hi *NCR3*^Hi	CD03	0
T CD8 Naive	CD03	6
T CD8 Trm *GNLY*^Hi	CD03	0
T CD8 Trm *GZM*^Hi	CD03	0
T CD8 Trm *GZM*^Hi *CD137*^Hi	CD03	1
T CD8 Trm *GZM*^Hi *KLRC1*^Hi	CD03	0
T CD8 Trm *GZM*^Lo	CD03	6
T CD8 Trm *GZM*^Lo *KLRC1*^Hi	CD03	0
T CD8 Trm *NR4A*^Hi	CD03	0
T GD	CD03	10
T GD *GZMK*^Hi	CD03	0
T GD *LTB*^Hi	CD03	1
B Activated	CD04	2
B GC	CD04	1
B IFN Stim	CD04	0
B Memory	CD04	0
B Naive	CD04	5
B Switched	CD04	34
cDC1	CD04	4
cDC2	CD04	1
Cycling B	CD04	0
Cycling Mast	CD04	1
Cycling Myeloid	CD04	1
Cycling Plasma	CD04	0
Cycling T CD4	CD04	0
Cycling T CD8	CD04	0
Cycling T GD	CD04	2
DC *S100B*^Hi	CD04	0
DC Act.	CD04	0
IGA_IGK	CD04	101
IGA_IGL	CD04	31
IGG_IGK	CD04	12
IGG_IGL	CD04	6
ILC3	CD04	7
ILC3 *CSF2*^Hi	CD04	1
Macrophage	CD04	12
Macrophage *CCL4*^Hi	CD04	0
Macrophage *KLF6*^Hi	CD04	3
Macrophage *MMP12*^Hi	CD04	1
Macrophage Metallothionein	CD04	1
Mast	CD04	30
Monocyte	CD04	6
Neutrophil	CD04	1
NK	CD04	6
NK *CD16*^Hi	CD04	1
NK *NCAM1*^Lo	CD04	6
pDC	CD04	0
T CD4 *ANXA1*^Hi	CD04	64
T CD4 *ANXA1*^Hi *IL4I1*^Hi	CD04	27
T CD4 *NR4A*^Hi	CD04	0
T CD4 Naive	CD04	40
T CD4 Reg	CD04	21
T CD4 Reg *HLA-DR*^Hi	CD04	1
T CD4 Reg *TNFR*^Hi	CD04	4
T CD4 Tfh	CD04	21
T CD4 Th1	CD04	4
T CD8 *GZMK*^Hi	CD04	8
T CD8 *GZMK*^Hi *NCR3*^Hi	CD04	3
T CD8 Naive	CD04	5
T CD8 Trm *GNLY*^Hi	CD04	1
T CD8 Trm *GZM*^Hi	CD04	3
T CD8 Trm *GZM*^Hi *CD137*^Hi	CD04	1
T CD8 Trm *GZM*^Hi *KLRC1*^Hi	CD04	0
T CD8 Trm *GZM*^Lo	CD04	73
T CD8 Trm *GZM*^Lo *KLRC1*^Hi	CD04	0
T CD8 Trm *NR4A*^Hi	CD04	2
T GD	CD04	44
T GD *GZMK*^Hi	CD04	2
T GD *LTB*^Hi	CD04	6
B Activated	CD05	4
B GC	CD05	0
B IFN Stim	CD05	2
B Memory	CD05	2
B Naive	CD05	8
B Switched	CD05	54
cDC1	CD05	2
cDC2	CD05	9
Cycling B	CD05	0
Cycling Mast	CD05	0
Cycling Myeloid	CD05	2
Cycling Plasma	CD05	1
Cycling T CD4	CD05	2
Cycling T CD8	CD05	1
Cycling T GD	CD05	1
DC *S100B*^Hi	CD05	0
DC Act.	CD05	0
IGA_IGK	CD05	152
IGA_IGL	CD05	55
IGG_IGK	CD05	4
IGG_IGL	CD05	2
ILC3	CD05	3
ILC3 *CSF2*^Hi	CD05	0
Macrophage	CD05	16
Macrophage *CCL4*^Hi	CD05	1
Macrophage *KLF6*^Hi	CD05	20
Macrophage *MMP12*^Hi	CD05	8
Macrophage Metallothionein	CD05	0
Mast	CD05	35
Monocyte	CD05	24
Neutrophil	CD05	10
NK	CD05	3
NK *CD16*^Hi	CD05	0
NK *NCAM1*^Lo	CD05	0
pDC	CD05	0
T CD4 *ANXA1*^Hi	CD05	19
T CD4 *ANXA1*^Hi *IL4I1*^Hi	CD05	15
T CD4 *NR4A*^Hi	CD05	1
T CD4 Naive	CD05	63
T CD4 Reg	CD05	7
T CD4 Reg *HLA-DR*^Hi	CD05	3
T CD4 Reg *TNFR*^Hi	CD05	2
T CD4 Tfh	CD05	11
T CD4 Th1	CD05	2
T CD8 *GZMK*^Hi	CD05	12
T CD8 *GZMK*^Hi *NCR3*^Hi	CD05	3
T CD8 Naive	CD05	2
T CD8 Trm *GNLY*^Hi	CD05	0
T CD8 Trm *GZM*^Hi	CD05	3
T CD8 Trm *GZM*^Hi *CD137*^Hi	CD05	1
T CD8 Trm *GZM*^Hi *KLRC1*^Hi	CD05	0
T CD8 Trm *GZM*^Lo	CD05	35
T CD8 Trm *GZM*^Lo *KLRC1*^Hi	CD05	0
T CD8 Trm *NR4A*^Hi	CD05	2
T GD	CD05	8
T GD *GZMK*^Hi	CD05	0
T GD *LTB*^Hi	CD05	3
B Activated	CD06	24
B GC	CD06	60
B IFN Stim	CD06	5
B Memory	CD06	11
B Naive	CD06	104
B Switched	CD06	138
cDC1	CD06	14
cDC2	CD06	14
Cycling B	CD06	48
Cycling Mast	CD06	1
Cycling Myeloid	CD06	17
Cycling Plasma	CD06	10
Cycling T CD4	CD06	4
Cycling T CD8	CD06	9
Cycling T GD	CD06	0
DC *S100B*^Hi	CD06	4
DC Act.	CD06	3
IGA_IGK	CD06	762
IGA_IGL	CD06	313
IGG_IGK	CD06	17
IGG_IGL	CD06	6
ILC3	CD06	7
ILC3 *CSF2*^Hi	CD06	0
Macrophage	CD06	58
Macrophage *CCL4*^Hi	CD06	4
Macrophage *KLF6*^Hi	CD06	30
Macrophage *MMP12*^Hi	CD06	30
Macrophage Metallothionein	CD06	2
Mast	CD06	45
Monocyte	CD06	11
Neutrophil	CD06	5
NK	CD06	3
NK *CD16*^Hi	CD06	2
NK *NCAM1*^Lo	CD06	3
pDC	CD06	0
T CD4 *ANXA1*^Hi	CD06	31
T CD4 *ANXA1*^Hi *IL4I1*^Hi	CD06	21
T CD4 *NR4A*^Hi	CD06	9
T CD4 Naive	CD06	83
T CD4 Reg	CD06	34
T CD4 Reg *HLA-DR*^Hi	CD06	5
T CD4 Reg *TNFR*^Hi	CD06	6
T CD4 Tfh	CD06	74
T CD4 Th1	CD06	6
T CD8 *GZMK*^Hi	CD06	38
T CD8 *GZMK*^Hi *NCR3*^Hi	CD06	7
T CD8 Naive	CD06	11
T CD8 Trm *GNLY*^Hi	CD06	0
T CD8 Trm *GZM*^Hi	CD06	12
T CD8 Trm *GZM*^Hi *CD137*^Hi	CD06	3
T CD8 Trm *GZM*^Hi *KLRC1*^Hi	CD06	0
T CD8 Trm *GZM*^Lo	CD06	50
T CD8 Trm *GZM*^Lo *KLRC1*^Hi	CD06	0
T CD8 Trm *NR4A*^Hi	CD06	3
T GD	CD06	34
T GD *GZMK*^Hi	CD06	4
T GD *LTB*^Hi	CD06	2
B Activated	CD07	28
B GC	CD07	9
B IFN Stim	CD07	9
B Memory	CD07	7
B Naive	CD07	463
B Switched	CD07	233
cDC1	CD07	0
cDC2	CD07	0
Cycling B	CD07	3
Cycling Mast	CD07	0
Cycling Myeloid	CD07	0
Cycling Plasma	CD07	0
Cycling T CD4	CD07	1
Cycling T CD8	CD07	2
Cycling T GD	CD07	5
DC *S100B*^Hi	CD07	0
DC Act.	CD07	0
IGA_IGK	CD07	195
IGA_IGL	CD07	122
IGG_IGK	CD07	5
IGG_IGL	CD07	0
ILC3	CD07	0
ILC3 *CSF2*^Hi	CD07	0
Macrophage	CD07	0
Macrophage *CCL4*^Hi	CD07	0
Macrophage *KLF6*^Hi	CD07	0
Macrophage *MMP12*^Hi	CD07	0
Macrophage Metallothionein	CD07	0
Mast	CD07	30
Monocyte	CD07	0
Neutrophil	CD07	0
NK	CD07	5
NK *CD16*^Hi	CD07	1
NK *NCAM1*^Lo	CD07	3
pDC	CD07	0
T CD4 *ANXA1*^Hi	CD07	131
T CD4 *ANXA1*^Hi *IL4I1*^Hi	CD07	32
T CD4 *NR4A*^Hi	CD07	3
T CD4 Naive	CD07	95
T CD4 Reg	CD07	10
T CD4 Reg *HLA-DR*^Hi	CD07	0
T CD4 Reg *TNFR*^Hi	CD07	2
T CD4 Tfh	CD07	8
T CD4 Th1	CD07	5
T CD8 *GZMK*^Hi	CD07	27
T CD8 *GZMK*^Hi *NCR3*^Hi	CD07	5
T CD8 Naive	CD07	15
T CD8 Trm *GNLY*^Hi	CD07	6
T CD8 Trm *GZM*^Hi	CD07	77
T CD8 Trm *GZM*^Hi *CD137*^Hi	CD07	9
T CD8 Trm *GZM*^Hi *KLRC1*^Hi	CD07	0
T CD8 Trm *GZM*^Lo	CD07	210
T CD8 Trm *GZM*^Lo *KLRC1*^Hi	CD07	0
T CD8 Trm *NR4A*^Hi	CD07	9
T GD	CD07	409
T GD *GZMK*^Hi	CD07	33
T GD *LTB*^Hi	CD07	7
B Activated	CD08	21
B GC	CD08	5
B IFN Stim	CD08	14
B Memory	CD08	13
B Naive	CD08	22
B Switched	CD08	343
cDC1	CD08	31
cDC2	CD08	18
Cycling B	CD08	2
Cycling Mast	CD08	0
Cycling Myeloid	CD08	31
Cycling Plasma	CD08	0
Cycling T CD4	CD08	1
Cycling T CD8	CD08	15
Cycling T GD	CD08	8
DC *S100B*^Hi	CD08	1
DC Act.	CD08	6
IGA_IGK	CD08	308
IGA_IGL	CD08	140
IGG_IGK	CD08	3
IGG_IGL	CD08	3
ILC3	CD08	22
ILC3 *CSF2*^Hi	CD08	1
Macrophage	CD08	88
Macrophage *CCL4*^Hi	CD08	2
Macrophage *KLF6*^Hi	CD08	17
Macrophage *MMP12*^Hi	CD08	30
Macrophage Metallothionein	CD08	3
Mast	CD08	40
Monocyte	CD08	3
Neutrophil	CD08	0
NK	CD08	19
NK *CD16*^Hi	CD08	1
NK *NCAM1*^Lo	CD08	2
pDC	CD08	0
T CD4 *ANXA1*^Hi	CD08	90
T CD4 *ANXA1*^Hi *IL4I1*^Hi	CD08	37
T CD4 *NR4A*^Hi	CD08	4
T CD4 Naive	CD08	112
T CD4 Reg	CD08	25
T CD4 Reg *HLA-DR*^Hi	CD08	2
T CD4 Reg *TNFR*^Hi	CD08	3
T CD4 Tfh	CD08	39
T CD4 Th1	CD08	7
T CD8 *GZMK*^Hi	CD08	27
T CD8 *GZMK*^Hi *NCR3*^Hi	CD08	10
T CD8 Naive	CD08	5
T CD8 Trm *GNLY*^Hi	CD08	15
T CD8 Trm *GZM*^Hi	CD08	72
T CD8 Trm *GZM*^Hi *CD137*^Hi	CD08	62
T CD8 Trm *GZM*^Hi *KLRC1*^Hi	CD08	5
T CD8 Trm *GZM*^Lo	CD08	239
T CD8 Trm *GZM*^Lo *KLRC1*^Hi	CD08	6
T CD8 Trm *NR4A*^Hi	CD08	35
T GD	CD08	510
T GD *GZMK*^Hi	CD08	21
T GD *LTB*^Hi	CD08	14
B Activated	CD09	30
B GC	CD09	31
B IFN Stim	CD09	15
B Memory	CD09	12
B Naive	CD09	502
B Switched	CD09	438
cDC1	CD09	9
cDC2	CD09	28
Cycling B	CD09	17
Cycling Mast	CD09	0
Cycling Myeloid	CD09	2
Cycling Plasma	CD09	0
Cycling T CD4	CD09	1
Cycling T CD8	CD09	10
Cycling T GD	CD09	2
DC *S100B*^Hi	CD09	2
DC Act.	CD09	5
IGA_IGK	CD09	469
IGA_IGL	CD09	249
IGG_IGK	CD09	9
IGG_IGL	CD09	2
ILC3	CD09	35
ILC3 *CSF2*^Hi	CD09	1
Macrophage	CD09	3
Macrophage *CCL4*^Hi	CD09	0
Macrophage *KLF6*^Hi	CD09	4
Macrophage *MMP12*^Hi	CD09	0
Macrophage Metallothionein	CD09	0
Mast	CD09	42
Monocyte	CD09	6
Neutrophil	CD09	1
NK	CD09	21
NK *CD16*^Hi	CD09	0
NK *NCAM1*^Lo	CD09	1
pDC	CD09	3
T CD4 *ANXA1*^Hi	CD09	88
T CD4 *ANXA1*^Hi *IL4I1*^Hi	CD09	30
T CD4 *NR4A*^Hi	CD09	3
T CD4 Naive	CD09	121
T CD4 Reg	CD09	35
T CD4 Reg *HLA-DR*^Hi	CD09	4
T CD4 Reg *TNFR*^Hi	CD09	7
T CD4 Tfh	CD09	17
T CD4 Th1	CD09	7
T CD8 *GZMK*^Hi	CD09	55
T CD8 *GZMK*^Hi *NCR3*^Hi	CD09	9
T CD8 Naive	CD09	8
T CD8 Trm *GNLY*^Hi	CD09	8
T CD8 Trm *GZM*^Hi	CD09	165
T CD8 Trm *GZM*^Hi *CD137*^Hi	CD09	15
T CD8 Trm *GZM*^Hi *KLRC1*^Hi	CD09	1
T CD8 Trm *GZM*^Lo	CD09	274
T CD8 Trm *GZM*^Lo *KLRC1*^Hi	CD09	7
T CD8 Trm *NR4A*^Hi	CD09	10
T GD	CD09	201
T GD *GZMK*^Hi	CD09	15
T GD *LTB*^Hi	CD09	17
B Activated	CD10	56
B GC	CD10	13
B IFN Stim	CD10	21
B Memory	CD10	27
B Naive	CD10	654
B Switched	CD10	498
cDC1	CD10	2
cDC2	CD10	33
Cycling B	CD10	3
Cycling Mast	CD10	0
Cycling Myeloid	CD10	1
Cycling Plasma	CD10	1
Cycling T CD4	CD10	5
Cycling T CD8	CD10	31
Cycling T GD	CD10	36
DC *S100B*^Hi	CD10	1
DC Act.	CD10	5
IGA_IGK	CD10	458
IGA_IGL	CD10	217
IGG_IGK	CD10	17
IGG_IGL	CD10	7
ILC3	CD10	19
ILC3 *CSF2*^Hi	CD10	1
Macrophage	CD10	1
Macrophage *CCL4*^Hi	CD10	0
Macrophage *KLF6*^Hi	CD10	1
Macrophage *MMP12*^Hi	CD10	0
Macrophage Metallothionein	CD10	0
Mast	CD10	5
Monocyte	CD10	16
Neutrophil	CD10	0
NK	CD10	16
NK *CD16*^Hi	CD10	1
NK *NCAM1*^Lo	CD10	79
pDC	CD10	0
T CD4 *ANXA1*^Hi	CD10	147
T CD4 *ANXA1*^Hi *IL4I1*^Hi	CD10	71
T CD4 *NR4A*^Hi	CD10	3
T CD4 Naive	CD10	50
T CD4 Reg	CD10	32
T CD4 Reg *HLA-DR*^Hi	CD10	5
T CD4 Reg *TNFR*^Hi	CD10	6
T CD4 Tfh	CD10	28
T CD4 Th1	CD10	10
T CD8 *GZMK*^Hi	CD10	171
T CD8 *GZMK*^Hi *NCR3*^Hi	CD10	14
T CD8 Naive	CD10	7
T CD8 Trm *GNLY*^Hi	CD10	4
T CD8 Trm *GZM*^Hi	CD10	141
T CD8 Trm *GZM*^Hi *CD137*^Hi	CD10	24
T CD8 Trm *GZM*^Hi *KLRC1*^Hi	CD10	4
T CD8 Trm *GZM*^Lo	CD10	190
T CD8 Trm *GZM*^Lo *KLRC1*^Hi	CD10	2
T CD8 Trm *NR4A*^Hi	CD10	16
T GD	CD10	134
T GD *GZMK*^Hi	CD10	19
T GD *LTB*^Hi	CD10	8
B Activated	CD11	34
B GC	CD11	28
B IFN Stim	CD11	16
B Memory	CD11	14
B Naive	CD11	439
B Switched	CD11	482
cDC1	CD11	1
cDC2	CD11	8
Cycling B	CD11	9
Cycling Mast	CD11	0
Cycling Myeloid	CD11	3
Cycling Plasma	CD11	0
Cycling T CD4	CD11	1
Cycling T CD8	CD11	29
Cycling T GD	CD11	7
DC *S100B*^Hi	CD11	1
DC Act.	CD11	1
IGA_IGK	CD11	7
IGA_IGL	CD11	6
IGG_IGK	CD11	2
IGG_IGL	CD11	0
ILC3	CD11	64
ILC3 *CSF2*^Hi	CD11	2
Macrophage	CD11	0
Macrophage *CCL4*^Hi	CD11	0
Macrophage *KLF6*^Hi	CD11	0
Macrophage *MMP12*^Hi	CD11	0
Macrophage Metallothionein	CD11	0
Mast	CD11	5
Monocyte	CD11	0
Neutrophil	CD11	0
NK	CD11	26
NK *CD16*^Hi	CD11	0
NK *NCAM1*^Lo	CD11	4
pDC	CD11	0
T CD4 *ANXA1*^Hi	CD11	104
T CD4 *ANXA1*^Hi *IL4I1*^Hi	CD11	45
T CD4 *NR4A*^Hi	CD11	7
T CD4 Naive	CD11	156
T CD4 Reg	CD11	33
T CD4 Reg *HLA-DR*^Hi	CD11	10
T CD4 Reg *TNFR*^Hi	CD11	6
T CD4 Tfh	CD11	70
T CD4 Th1	CD11	17
T CD8 *GZMK*^Hi	CD11	137
T CD8 *GZMK*^Hi *NCR3*^Hi	CD11	34
T CD8 Naive	CD11	17
T CD8 Trm *GNLY*^Hi	CD11	310
T CD8 Trm *GZM*^Hi	CD11	324
T CD8 Trm *GZM*^Hi *CD137*^Hi	CD11	46
T CD8 Trm *GZM*^Hi *KLRC1*^Hi	CD11	122
T CD8 Trm *GZM*^Lo	CD11	868
T CD8 Trm *GZM*^Lo *KLRC1*^Hi	CD11	12
T CD8 Trm *NR4A*^Hi	CD11	45
T GD	CD11	669
T GD *GZMK*^Hi	CD11	69
T GD *LTB*^Hi	CD11	44
B Activated	CD12	72
B GC	CD12	16
B IFN Stim	CD12	37
B Memory	CD12	42
B Naive	CD12	705
B Switched	CD12	969
cDC1	CD12	7
cDC2	CD12	20
Cycling B	CD12	10
Cycling Mast	CD12	0
Cycling Myeloid	CD12	2
Cycling Plasma	CD12	1
Cycling T CD4	CD12	11
Cycling T CD8	CD12	177
Cycling T GD	CD12	71
DC *S100B*^Hi	CD12	0
DC Act.	CD12	3
IGA_IGK	CD12	253
IGA_IGL	CD12	124
IGG_IGK	CD12	3
IGG_IGL	CD12	1
ILC3	CD12	15
ILC3 *CSF2*^Hi	CD12	0
Macrophage	CD12	2
Macrophage *CCL4*^Hi	CD12	0
Macrophage *KLF6*^Hi	CD12	13
Macrophage *MMP12*^Hi	CD12	1
Macrophage Metallothionein	CD12	1
Mast	CD12	28
Monocyte	CD12	23
Neutrophil	CD12	2
NK	CD12	26
NK *CD16*^Hi	CD12	2
NK *NCAM1*^Lo	CD12	5
pDC	CD12	12
T CD4 *ANXA1*^Hi	CD12	198
T CD4 *ANXA1*^Hi *IL4I1*^Hi	CD12	54
T CD4 *NR4A*^Hi	CD12	14
T CD4 Naive	CD12	515
T CD4 Reg	CD12	43
T CD4 Reg *HLA-DR*^Hi	CD12	3
T CD4 Reg *TNFR*^Hi	CD12	6
T CD4 Tfh	CD12	94
T CD4 Th1	CD12	25
T CD8 *GZMK*^Hi	CD12	118
T CD8 *GZMK*^Hi *NCR3*^Hi	CD12	28
T CD8 Naive	CD12	162
T CD8 Trm *GNLY*^Hi	CD12	46
T CD8 Trm *GZM*^Hi	CD12	229
T CD8 Trm *GZM*^Hi *CD137*^Hi	CD12	30
T CD8 Trm *GZM*^Hi *KLRC1*^Hi	CD12	9
T CD8 Trm *GZM*^Lo	CD12	367
T CD8 Trm *GZM*^Lo *KLRC1*^Hi	CD12	5
T CD8 Trm *NR4A*^Hi	CD12	12
T GD	CD12	652
T GD *GZMK*^Hi	CD12	57
T GD *LTB*^Hi	CD12	47
B Activated	CD13	97
B GC	CD13	42
B IFN Stim	CD13	72
B Memory	CD13	39
B Naive	CD13	651
B Switched	CD13	1976
cDC1	CD13	3
cDC2	CD13	6
Cycling B	CD13	22
Cycling Mast	CD13	0
Cycling Myeloid	CD13	1
Cycling Plasma	CD13	0
Cycling T CD4	CD13	1
Cycling T CD8	CD13	28
Cycling T GD	CD13	26
DC *S100B*^Hi	CD13	4
DC Act.	CD13	0
IGA_IGK	CD13	43
IGA_IGL	CD13	9
IGG_IGK	CD13	9
IGG_IGL	CD13	4
ILC3	CD13	46
ILC3 *CSF2*^Hi	CD13	1
Macrophage	CD13	1
Macrophage *CCL4*^Hi	CD13	0
Macrophage *KLF6*^Hi	CD13	2
Macrophage *MMP12*^Hi	CD13	2
Macrophage Metallothionein	CD13	0
Mast	CD13	5
Monocyte	CD13	1
Neutrophil	CD13	0
NK	CD13	20
NK *CD16*^Hi	CD13	4
NK *NCAM1*^Lo	CD13	3
pDC	CD13	3
T CD4 *ANXA1*^Hi	CD13	35
T CD4 *ANXA1*^Hi *IL4I1*^Hi	CD13	24
T CD4 *NR4A*^Hi	CD13	5
T CD4 Naive	CD13	146
T CD4 Reg	CD13	50
T CD4 Reg *HLA-DR*^Hi	CD13	6
T CD4 Reg *TNFR*^Hi	CD13	10
T CD4 Tfh	CD13	61
T CD4 Th1	CD13	3
T CD8 *GZMK*^Hi	CD13	183
T CD8 *GZMK*^Hi *NCR3*^Hi	CD13	26
T CD8 Naive	CD13	49
T CD8 Trm *GNLY*^Hi	CD13	209
T CD8 Trm *GZM*^Hi	CD13	64
T CD8 Trm *GZM*^Hi *CD137*^Hi	CD13	27
T CD8 Trm *GZM*^Hi *KLRC1*^Hi	CD13	246
T CD8 Trm *GZM*^Lo	CD13	291
T CD8 Trm *GZM*^Lo *KLRC1*^Hi	CD13	267
T CD8 Trm *NR4A*^Hi	CD13	20
T GD	CD13	636
T GD *GZMK*^Hi	CD13	10
T GD *LTB*^Hi	CD13	36
B Activated	HE01	4
B GC	HE01	16
B IFN Stim	HE01	1
B Memory	HE01	1
B Naive	HE01	28
B Switched	HE01	32
cDC1	HE01	3
cDC2	HE01	1
Cycling B	HE01	8
Cycling Mast	HE01	0
Cycling Myeloid	HE01	0
Cycling Plasma	HE01	0
Cycling T CD4	HE01	0
Cycling T CD8	HE01	8
Cycling T GD	HE01	0
DC *S100B*^Hi	HE01	0
DC Act.	HE01	0
IGA_IGK	HE01	53
IGA_IGL	HE01	41
IGG_IGK	HE01	2
IGG_IGL	HE01	1
ILC3	HE01	1
ILC3 *CSF2*^Hi	HE01	0
Macrophage	HE01	1
Macrophage *CCL4*^Hi	HE01	0
Macrophage *KLF6*^Hi	HE01	0
Macrophage *MMP12*^Hi	HE01	0
Macrophage Metallothionein	HE01	0
Mast	HE01	1
Monocyte	HE01	0
Neutrophil	HE01	0
NK	HE01	0
NK *CD16*^Hi	HE01	0
NK *NCAM1*^Lo	HE01	0
pDC	HE01	0
T CD4 *ANXA1*^Hi	HE01	1
T CD4 *ANXA1*^Hi *IL4I1*^Hi	HE01	2
T CD4 *NR4A*^Hi	HE01	2
T CD4 Naive	HE01	29
T CD4 Reg	HE01	4
T CD4 Reg *HLA-DR*^Hi	HE01	0
T CD4 Reg *TNFR*^Hi	HE01	2
T CD4 Tfh	HE01	4
T CD4 Th1	HE01	2
T CD8 *GZMK*^Hi	HE01	6
T CD8 *GZMK*^Hi *NCR3*^Hi	HE01	1
T CD8 Naive	HE01	0
T CD8 Trm *GNLY*^Hi	HE01	0
T CD8 Trm *GZM*^Hi	HE01	0
T CD8 Trm *GZM*^Hi *CD137*^Hi	HE01	0
T CD8 Trm *GZM*^Hi *KLRC1*^Hi	HE01	0
T CD8 Trm *GZM*^Lo	HE01	1
T CD8 Trm *GZM*^Lo *KLRC1*^Hi	HE01	0
T CD8 Trm *NR4A*^Hi	HE01	3
T GD	HE01	1
T GD *GZMK*^Hi	HE01	0
T GD *LTB*^Hi	HE01	1
B Activated	HE02	2
B GC	HE02	3
B IFN Stim	HE02	0
B Memory	HE02	2
B Naive	HE02	3
B Switched	HE02	15
cDC1	HE02	7
cDC2	HE02	1
Cycling B	HE02	1
Cycling Mast	HE02	0
Cycling Myeloid	HE02	2
Cycling Plasma	HE02	0
Cycling T CD4	HE02	0
Cycling T CD8	HE02	2
Cycling T GD	HE02	0
DC *S100B*^Hi	HE02	0
DC Act.	HE02	0
IGA_IGK	HE02	50
IGA_IGL	HE02	17
IGG_IGK	HE02	0
IGG_IGL	HE02	0
ILC3	HE02	3
ILC3 *CSF2*^Hi	HE02	0
Macrophage	HE02	3
Macrophage *CCL4*^Hi	HE02	2
Macrophage *KLF6*^Hi	HE02	16
Macrophage *MMP12*^Hi	HE02	0
Macrophage Metallothionein	HE02	0
Mast	HE02	14
Monocyte	HE02	2
Neutrophil	HE02	0
NK	HE02	1
NK *CD16*^Hi	HE02	0
NK *NCAM1*^Lo	HE02	0
pDC	HE02	0
T CD4 *ANXA1*^Hi	HE02	10
T CD4 *ANXA1*^Hi *IL4I1*^Hi	HE02	7
T CD4 *NR4A*^Hi	HE02	0
T CD4 Naive	HE02	21
T CD4 Reg	HE02	5
T CD4 Reg *HLA-DR*^Hi	HE02	1
T CD4 Reg *TNFR*^Hi	HE02	0
T CD4 Tfh	HE02	11
T CD4 Th1	HE02	3
T CD8 *GZMK*^Hi	HE02	8
T CD8 *GZMK*^Hi *NCR3*^Hi	HE02	1
T CD8 Naive	HE02	1
T CD8 Trm *GNLY*^Hi	HE02	0
T CD8 Trm *GZM*^Hi	HE02	1
T CD8 Trm *GZM*^Hi *CD137*^Hi	HE02	0
T CD8 Trm *GZM*^Hi *KLRC1*^Hi	HE02	0
T CD8 Trm *GZM*^Lo	HE02	30
T CD8 Trm *GZM*^Lo *KLRC1*^Hi	HE02	0
T CD8 Trm *NR4A*^Hi	HE02	3
T GD	HE02	29
T GD *GZMK*^Hi	HE02	0
T GD *LTB*^Hi	HE02	1
B Activated	HE03	0
B GC	HE03	0
B IFN Stim	HE03	0
B Memory	HE03	0
B Naive	HE03	0
B Switched	HE03	7
cDC1	HE03	0
cDC2	HE03	2
Cycling B	HE03	2
Cycling Mast	HE03	0
Cycling Myeloid	HE03	0
Cycling Plasma	HE03	0
Cycling T CD4	HE03	0
Cycling T CD8	HE03	0
Cycling T GD	HE03	2
DC *S100B*^Hi	HE03	1
DC Act.	HE03	0
IGA_IGK	HE03	94
IGA_IGL	HE03	47
IGG_IGK	HE03	1
IGG_IGL	HE03	0
ILC3	HE03	0
ILC3 *CSF2*^Hi	HE03	0
Macrophage	HE03	4
Macrophage *CCL4*^Hi	HE03	0
Macrophage *KLF6*^Hi	HE03	6
Macrophage *MMP12*^Hi	HE03	0
Macrophage Metallothionein	HE03	0
Mast	HE03	11
Monocyte	HE03	1
Neutrophil	HE03	1
NK	HE03	5
NK *CD16*^Hi	HE03	0
NK *NCAM1*^Lo	HE03	0
pDC	HE03	0
T CD4 *ANXA1*^Hi	HE03	29
T CD4 *ANXA1*^Hi *IL4I1*^Hi	HE03	7
T CD4 *NR4A*^Hi	HE03	1
T CD4 Naive	HE03	9
T CD4 Reg	HE03	2
T CD4 Reg *HLA-DR*^Hi	HE03	0
T CD4 Reg *TNFR*^Hi	HE03	1
T CD4 Tfh	HE03	2
T CD4 Th1	HE03	1
T CD8 *GZMK*^Hi	HE03	4
T CD8 *GZMK*^Hi *NCR3*^Hi	HE03	4
T CD8 Naive	HE03	1
T CD8 Trm *GNLY*^Hi	HE03	2
T CD8 Trm *GZM*^Hi	HE03	6
T CD8 Trm *GZM*^Hi *CD137*^Hi	HE03	2
T CD8 Trm *GZM*^Hi *KLRC1*^Hi	HE03	0
T CD8 Trm *GZM*^Lo	HE03	20
T CD8 Trm *GZM*^Lo *KLRC1*^Hi	HE03	0
T CD8 Trm *NR4A*^Hi	HE03	0
T GD	HE03	51
T GD *GZMK*^Hi	HE03	0
T GD *LTB*^Hi	HE03	0
B Activated	HE04	4
B GC	HE04	22
B IFN Stim	HE04	0
B Memory	HE04	2
B Naive	HE04	3
B Switched	HE04	9
cDC1	HE04	3
cDC2	HE04	3
Cycling B	HE04	37
Cycling Mast	HE04	0
Cycling Myeloid	HE04	1
Cycling Plasma	HE04	2
Cycling T CD4	HE04	0
Cycling T CD8	HE04	6
Cycling T GD	HE04	0
DC *S100B*^Hi	HE04	0
DC Act.	HE04	0
IGA_IGK	HE04	152
IGA_IGL	HE04	86
IGG_IGK	HE04	1
IGG_IGL	HE04	0
ILC3	HE04	0
ILC3 *CSF2*^Hi	HE04	0
Macrophage	HE04	13
Macrophage *CCL4*^Hi	HE04	1
Macrophage *KLF6*^Hi	HE04	21
Macrophage *MMP12*^Hi	HE04	7
Macrophage Metallothionein	HE04	1
Mast	HE04	75
Monocyte	HE04	1
Neutrophil	HE04	0
NK	HE04	0
NK *CD16*^Hi	HE04	0
NK *NCAM1*^Lo	HE04	0
pDC	HE04	0
T CD4 *ANXA1*^Hi	HE04	4
T CD4 *ANXA1*^Hi *IL4I1*^Hi	HE04	2
T CD4 *NR4A*^Hi	HE04	1
T CD4 Naive	HE04	3
T CD4 Reg	HE04	0
T CD4 Reg *HLA-DR*^Hi	HE04	0
T CD4 Reg *TNFR*^Hi	HE04	1
T CD4 Tfh	HE04	2
T CD4 Th1	HE04	0
T CD8 *GZMK*^Hi	HE04	0
T CD8 *GZMK*^Hi *NCR3*^Hi	HE04	0
T CD8 Naive	HE04	0
T CD8 Trm *GNLY*^Hi	HE04	0
T CD8 Trm *GZM*^Hi	HE04	0
T CD8 Trm *GZM*^Hi *CD137*^Hi	HE04	0
T CD8 Trm *GZM*^Hi *KLRC1*^Hi	HE04	0
T CD8 Trm *GZM*^Lo	HE04	6
T CD8 Trm *GZM*^Lo *KLRC1*^Hi	HE04	0
T CD8 Trm *NR4A*^Hi	HE04	2
T GD	HE04	3
T GD *GZMK*^Hi	HE04	0
T GD *LTB*^Hi	HE04	0
B Activated	HE05	3
B GC	HE05	15
B IFN Stim	HE05	1
B Memory	HE05	2
B Naive	HE05	6
B Switched	HE05	48
cDC1	HE05	1
cDC2	HE05	2
Cycling B	HE05	15
Cycling Mast	HE05	0
Cycling Myeloid	HE05	1
Cycling Plasma	HE05	0
Cycling T CD4	HE05	0
Cycling T CD8	HE05	4
Cycling T GD	HE05	2
DC *S100B*^Hi	HE05	0
DC Act.	HE05	1
IGA_IGK	HE05	135
IGA_IGL	HE05	70
IGG_IGK	HE05	4
IGG_IGL	HE05	1
ILC3	HE05	3
ILC3 *CSF2*^Hi	HE05	0
Macrophage	HE05	6
Macrophage *CCL4*^Hi	HE05	1
Macrophage *KLF6*^Hi	HE05	6
Macrophage *MMP12*^Hi	HE05	3
Macrophage Metallothionein	HE05	2
Mast	HE05	36
Monocyte	HE05	3
Neutrophil	HE05	1
NK	HE05	2
NK *CD16*^Hi	HE05	1
NK *NCAM1*^Lo	HE05	2
pDC	HE05	0
T CD4 *ANXA1*^Hi	HE05	12
T CD4 *ANXA1*^Hi *IL4I1*^Hi	HE05	5
T CD4 *NR4A*^Hi	HE05	1
T CD4 Naive	HE05	17
T CD4 Reg	HE05	9
T CD4 Reg *HLA-DR*^Hi	HE05	1
T CD4 Reg *TNFR*^Hi	HE05	1
T CD4 Tfh	HE05	5
T CD4 Th1	HE05	0
T CD8 *GZMK*^Hi	HE05	10
T CD8 *GZMK*^Hi *NCR3*^Hi	HE05	1
T CD8 Naive	HE05	1
T CD8 Trm *GNLY*^Hi	HE05	0
T CD8 Trm *GZM*^Hi	HE05	0
T CD8 Trm *GZM*^Hi *CD137*^Hi	HE05	0
T CD8 Trm *GZM*^Hi *KLRC1*^Hi	HE05	0
T CD8 Trm *GZM*^Lo	HE05	16
T CD8 Trm *GZM*^Lo *KLRC1*^Hi	HE05	0
T CD8 Trm *NR4A*^Hi	HE05	2
T GD	HE05	29
T GD *GZMK*^Hi	HE05	1
T GD *LTB*^Hi	HE05	3
B Activated	HE06	8
B GC	HE06	50
B IFN Stim	HE06	1
B Memory	HE06	6
B Naive	HE06	34
B Switched	HE06	52
cDC1	HE06	0
cDC2	HE06	0
Cycling B	HE06	50
Cycling Mast	HE06	0
Cycling Myeloid	HE06	0
Cycling Plasma	HE06	2
Cycling T CD4	HE06	1
Cycling T CD8	HE06	11
Cycling T GD	HE06	1
DC *S100B*^Hi	HE06	0
DC Act.	HE06	0
IGA_IGK	HE06	97
IGA_IGL	HE06	38
IGG_IGK	HE06	0
IGG_IGL	HE06	0
ILC3	HE06	3
ILC3 *CSF2*^Hi	HE06	0
Macrophage	HE06	0
Macrophage *CCL4*^Hi	HE06	0
Macrophage *KLF6*^Hi	HE06	0
Macrophage *MMP12*^Hi	HE06	0
Macrophage Metallothionein	HE06	0
Mast	HE06	16
Monocyte	HE06	0
Neutrophil	HE06	0
NK	HE06	1
NK *CD16*^Hi	HE06	0
NK *NCAM1*^Lo	HE06	0
pDC	HE06	0
T CD4 *ANXA1*^Hi	HE06	10
T CD4 *ANXA1*^Hi *IL4I1*^Hi	HE06	2
T CD4 *NR4A*^Hi	HE06	3
T CD4 Naive	HE06	35
T CD4 Reg	HE06	11
T CD4 Reg *HLA-DR*^Hi	HE06	1
T CD4 Reg *TNFR*^Hi	HE06	0
T CD4 Tfh	HE06	23
T CD4 Th1	HE06	0
T CD8 *GZMK*^Hi	HE06	22
T CD8 *GZMK*^Hi *NCR3*^Hi	HE06	0
T CD8 Naive	HE06	0
T CD8 Trm *GNLY*^Hi	HE06	0
T CD8 Trm *GZM*^Hi	HE06	0
T CD8 Trm *GZM*^Hi *CD137*^Hi	HE06	0
T CD8 Trm *GZM*^Hi *KLRC1*^Hi	HE06	0
T CD8 Trm *GZM*^Lo	HE06	11
T CD8 Trm *GZM*^Lo *KLRC1*^Hi	HE06	0
T CD8 Trm *NR4A*^Hi	HE06	1
T GD	HE06	7
T GD *GZMK*^Hi	HE06	0
T GD *LTB*^Hi	HE06	0
B Activated	HE07	9
B GC	HE07	5
B IFN Stim	HE07	3
B Memory	HE07	7
B Naive	HE07	30
B Switched	HE07	34
cDC1	HE07	4
cDC2	HE07	4
Cycling B	HE07	22
Cycling Mast	HE07	0
Cycling Myeloid	HE07	2
Cycling Plasma	HE07	1
Cycling T CD4	HE07	4
Cycling T CD8	HE07	14
Cycling T GD	HE07	0
DC *S100B*^Hi	HE07	1
DC Act.	HE07	6
IGA_IGK	HE07	133
IGA_IGL	HE07	68
IGG_IGK	HE07	0
IGG_IGL	HE07	1
ILC3	HE07	6
ILC3 *CSF2*^Hi	HE07	0
Macrophage	HE07	11
Macrophage *CCL4*^Hi	HE07	1
Macrophage *KLF6*^Hi	HE07	8
Macrophage *MMP12*^Hi	HE07	6
Macrophage Metallothionein	HE07	1
Mast	HE07	32
Monocyte	HE07	1
Neutrophil	HE07	2
NK	HE07	5
NK *CD16*^Hi	HE07	0
NK *NCAM1*^Lo	HE07	3
pDC	HE07	2
T CD4 *ANXA1*^Hi	HE07	33
T CD4 *ANXA1*^Hi *IL4I1*^Hi	HE07	10
T CD4 *NR4A*^Hi	HE07	8
T CD4 Naive	HE07	39
T CD4 Reg	HE07	19
T CD4 Reg *HLA-DR*^Hi	HE07	2
T CD4 Reg *TNFR*^Hi	HE07	2
T CD4 Tfh	HE07	26
T CD4 Th1	HE07	3
T CD8 *GZMK*^Hi	HE07	9
T CD8 *GZMK*^Hi *NCR3*^Hi	HE07	3
T CD8 Naive	HE07	3
T CD8 Trm *GNLY*^Hi	HE07	1
T CD8 Trm *GZM*^Hi	HE07	0
T CD8 Trm *GZM*^Hi *CD137*^Hi	HE07	2
T CD8 Trm *GZM*^Hi *KLRC1*^Hi	HE07	0
T CD8 Trm *GZM*^Lo	HE07	33
T CD8 Trm *GZM*^Lo *KLRC1*^Hi	HE07	0
T CD8 Trm *NR4A*^Hi	HE07	5
T GD	HE07	36
T GD *GZMK*^Hi	HE07	0
T GD *LTB*^Hi	HE07	1
B Activated	HE08	0
B GC	HE08	0
B IFN Stim	HE08	0
B Memory	HE08	0
B Naive	HE08	0
B Switched	HE08	2
cDC1	HE08	2
cDC2	HE08	9
Cycling B	HE08	0
Cycling Mast	HE08	0
Cycling Myeloid	HE08	1
Cycling Plasma	HE08	0
Cycling T CD4	HE08	0
Cycling T CD8	HE08	3
Cycling T GD	HE08	5
DC *S100B*^Hi	HE08	0
DC Act.	HE08	1
IGA_IGK	HE08	62
IGA_IGL	HE08	16
IGG_IGK	HE08	2
IGG_IGL	HE08	1
ILC3	HE08	4
ILC3 *CSF2*^Hi	HE08	0
Macrophage	HE08	4
Macrophage *CCL4*^Hi	HE08	0
Macrophage *KLF6*^Hi	HE08	2
Macrophage *MMP12*^Hi	HE08	2
Macrophage Metallothionein	HE08	2
Mast	HE08	70
Monocyte	HE08	6
Neutrophil	HE08	1
NK	HE08	2
NK *CD16*^Hi	HE08	0
NK *NCAM1*^Lo	HE08	2
pDC	HE08	0
T CD4 *ANXA1*^Hi	HE08	41
T CD4 *ANXA1*^Hi *IL4I1*^Hi	HE08	26
T CD4 *NR4A*^Hi	HE08	1
T CD4 Naive	HE08	2
T CD4 Reg	HE08	2
T CD4 Reg *HLA-DR*^Hi	HE08	0
T CD4 Reg *TNFR*^Hi	HE08	1
T CD4 Tfh	HE08	1
T CD4 Th1	HE08	6
T CD8 *GZMK*^Hi	HE08	9
T CD8 *GZMK*^Hi *NCR3*^Hi	HE08	2
T CD8 Naive	HE08	1
T CD8 Trm *GNLY*^Hi	HE08	25
T CD8 Trm *GZM*^Hi	HE08	121
T CD8 Trm *GZM*^Hi *CD137*^Hi	HE08	11
T CD8 Trm *GZM*^Hi *KLRC1*^Hi	HE08	2
T CD8 Trm *GZM*^Lo	HE08	62
T CD8 Trm *GZM*^Lo *KLRC1*^Hi	HE08	0
T CD8 Trm *NR4A*^Hi	HE08	3
T GD	HE08	96
T GD *GZMK*^Hi	HE08	52
T GD *LTB*^Hi	HE08	6
B Activated	HE09	10
B GC	HE09	3
B IFN Stim	HE09	3
B Memory	HE09	2
B Naive	HE09	93
B Switched	HE09	106
cDC1	HE09	0
cDC2	HE09	6
Cycling B	HE09	7
Cycling Mast	HE09	0
Cycling Myeloid	HE09	3
Cycling Plasma	HE09	0
Cycling T CD4	HE09	1
Cycling T CD8	HE09	3
Cycling T GD	HE09	3
DC *S100B*^Hi	HE09	1
DC Act.	HE09	0
IGA_IGK	HE09	90
IGA_IGL	HE09	33
IGG_IGK	HE09	6
IGG_IGL	HE09	0
ILC3	HE09	13
ILC3 *CSF2*^Hi	HE09	0
Macrophage	HE09	8
Macrophage *CCL4*^Hi	HE09	1
Macrophage *KLF6*^Hi	HE09	11
Macrophage *MMP12*^Hi	HE09	5
Macrophage Metallothionein	HE09	2
Mast	HE09	11
Monocyte	HE09	12
Neutrophil	HE09	2
NK	HE09	11
NK *CD16*^Hi	HE09	0
NK *NCAM1*^Lo	HE09	1
pDC	HE09	0
T CD4 *ANXA1*^Hi	HE09	32
T CD4 *ANXA1*^Hi *IL4I1*^Hi	HE09	9
T CD4 *NR4A*^Hi	HE09	6
T CD4 Naive	HE09	81
T CD4 Reg	HE09	11
T CD4 Reg *HLA-DR*^Hi	HE09	1
T CD4 Reg *TNFR*^Hi	HE09	1
T CD4 Tfh	HE09	16
T CD4 Th1	HE09	1
T CD8 *GZMK*^Hi	HE09	13
T CD8 *GZMK*^Hi *NCR3*^Hi	HE09	1
T CD8 Naive	HE09	9
T CD8 Trm *GNLY*^Hi	HE09	1
T CD8 Trm *GZM*^Hi	HE09	0
T CD8 Trm *GZM*^Hi *CD137*^Hi	HE09	2
T CD8 Trm *GZM*^Hi *KLRC1*^Hi	HE09	0
T CD8 Trm *GZM*^Lo	HE09	27
T CD8 Trm *GZM*^Lo *KLRC1*^Hi	HE09	0
T CD8 Trm *NR4A*^Hi	HE09	4
T GD	HE09	34
T GD *GZMK*^Hi	HE09	1
T GD *LTB*^Hi	HE09	2
B Activated	HE10	16
B GC	HE10	29
B IFN Stim	HE10	4
B Memory	HE10	7
B Naive	HE10	63
B Switched	HE10	154
cDC1	HE10	1
cDC2	HE10	4
Cycling B	HE10	35
Cycling Mast	HE10	0
Cycling Myeloid	HE10	0
Cycling Plasma	HE10	0
Cycling T CD4	HE10	0
Cycling T CD8	HE10	1
Cycling T GD	HE10	1
DC *S100B*^Hi	HE10	0
DC Act.	HE10	0
IGA_IGK	HE10	118
IGA_IGL	HE10	64
IGG_IGK	HE10	1
IGG_IGL	HE10	1
ILC3	HE10	7
ILC3 *CSF2*^Hi	HE10	0
Macrophage	HE10	5
Macrophage *CCL4*^Hi	HE10	0
Macrophage *KLF6*^Hi	HE10	4
Macrophage *MMP12*^Hi	HE10	0
Macrophage Metallothionein	HE10	1
Mast	HE10	0
Monocyte	HE10	1
Neutrophil	HE10	1
NK	HE10	1
NK *CD16*^Hi	HE10	0
NK *NCAM1*^Lo	HE10	3
pDC	HE10	0
T CD4 *ANXA1*^Hi	HE10	14
T CD4 *ANXA1*^Hi *IL4I1*^Hi	HE10	3
T CD4 *NR4A*^Hi	HE10	3
T CD4 Naive	HE10	103
T CD4 Reg	HE10	24
T CD4 Reg *HLA-DR*^Hi	HE10	2
T CD4 Reg *TNFR*^Hi	HE10	1
T CD4 Tfh	HE10	41
T CD4 Th1	HE10	0
T CD8 *GZMK*^Hi	HE10	8
T CD8 *GZMK*^Hi *NCR3*^Hi	HE10	1
T CD8 Naive	HE10	4
T CD8 Trm *GNLY*^Hi	HE10	0
T CD8 Trm *GZM*^Hi	HE10	0
T CD8 Trm *GZM*^Hi *CD137*^Hi	HE10	0
T CD8 Trm *GZM*^Hi *KLRC1*^Hi	HE10	0
T CD8 Trm *GZM*^Lo	HE10	24
T CD8 Trm *GZM*^Lo *KLRC1*^Hi	HE10	0
T CD8 Trm *NR4A*^Hi	HE10	2
T GD	HE10	17
T GD *GZMK*^Hi	HE10	1
T GD *LTB*^Hi	HE10	1
B Activated	HE11	0
B GC	HE11	0
B IFN Stim	HE11	0
B Memory	HE11	0
B Naive	HE11	2
B Switched	HE11	24
cDC1	HE11	2
cDC2	HE11	3
Cycling B	HE11	0
Cycling Mast	HE11	0
Cycling Myeloid	HE11	0
Cycling Plasma	HE11	0
Cycling T CD4	HE11	0
Cycling T CD8	HE11	14
Cycling T GD	HE11	3
DC *S100B*^Hi	HE11	0
DC Act.	HE11	0
IGA_IGK	HE11	53
IGA_IGL	HE11	31
IGG_IGK	HE11	4
IGG_IGL	HE11	0
ILC3	HE11	15
ILC3 *CSF2*^Hi	HE11	0
Macrophage	HE11	1
Macrophage *CCL4*^Hi	HE11	0
Macrophage *KLF6*^Hi	HE11	1
Macrophage *MMP12*^Hi	HE11	0
Macrophage Metallothionein	HE11	0
Mast	HE11	12
Monocyte	HE11	4
Neutrophil	HE11	0
NK	HE11	13
NK *CD16*^Hi	HE11	0
NK *NCAM1*^Lo	HE11	3
pDC	HE11	0
T CD4 *ANXA1*^Hi	HE11	121
T CD4 *ANXA1*^Hi *IL4I1*^Hi	HE11	14
T CD4 *NR4A*^Hi	HE11	0
T CD4 Naive	HE11	316
T CD4 Reg	HE11	5
T CD4 Reg *HLA-DR*^Hi	HE11	1
T CD4 Reg *TNFR*^Hi	HE11	1
T CD4 Tfh	HE11	1
T CD4 Th1	HE11	8
T CD8 *GZMK*^Hi	HE11	77
T CD8 *GZMK*^Hi *NCR3*^Hi	HE11	2
T CD8 Naive	HE11	5
T CD8 Trm *GNLY*^Hi	HE11	3
T CD8 Trm *GZM*^Hi	HE11	61
T CD8 Trm *GZM*^Hi *CD137*^Hi	HE11	12
T CD8 Trm *GZM*^Hi *KLRC1*^Hi	HE11	1
T CD8 Trm *GZM*^Lo	HE11	344
T CD8 Trm *GZM*^Lo *KLRC1*^Hi	HE11	0
T CD8 Trm *NR4A*^Hi	HE11	15
T GD	HE11	821
T GD *GZMK*^Hi	HE11	9
T GD *LTB*^Hi	HE11	21
B Activated	HE12	74
B GC	HE12	105
B IFN Stim	HE12	31
B Memory	HE12	26
B Naive	HE12	536
B Switched	HE12	751
cDC1	HE12	0
cDC2	HE12	5
Cycling B	HE12	42
Cycling Mast	HE12	0
Cycling Myeloid	HE12	0
Cycling Plasma	HE12	3
Cycling T CD4	HE12	4
Cycling T CD8	HE12	11
Cycling T GD	HE12	12
DC *S100B*^Hi	HE12	0
DC Act.	HE12	0
IGA_IGK	HE12	218
IGA_IGL	HE12	100
IGG_IGK	HE12	5
IGG_IGL	HE12	2
ILC3	HE12	49
ILC3 *CSF2*^Hi	HE12	1
Macrophage	HE12	0
Macrophage *CCL4*^Hi	HE12	0
Macrophage *KLF6*^Hi	HE12	1
Macrophage *MMP12*^Hi	HE12	2
Macrophage Metallothionein	HE12	0
Mast	HE12	5
Monocyte	HE12	0
Neutrophil	HE12	0
NK	HE12	16
NK *CD16*^Hi	HE12	1
NK *NCAM1*^Lo	HE12	22
pDC	HE12	1
T CD4 *ANXA1*^Hi	HE12	80
T CD4 *ANXA1*^Hi *IL4I1*^Hi	HE12	30
T CD4 *NR4A*^Hi	HE12	19
T CD4 Naive	HE12	473
T CD4 Reg	HE12	82
T CD4 Reg *HLA-DR*^Hi	HE12	3
T CD4 Reg *TNFR*^Hi	HE12	10
T CD4 Tfh	HE12	166
T CD4 Th1	HE12	8
T CD8 *GZMK*^Hi	HE12	80
T CD8 *GZMK*^Hi *NCR3*^Hi	HE12	2
T CD8 Naive	HE12	77
T CD8 Trm *GNLY*^Hi	HE12	7
T CD8 Trm *GZM*^Hi	HE12	85
T CD8 Trm *GZM*^Hi *CD137*^Hi	HE12	19
T CD8 Trm *GZM*^Hi *KLRC1*^Hi	HE12	4
T CD8 Trm *GZM*^Lo	HE12	306
T CD8 Trm *GZM*^Lo *KLRC1*^Hi	HE12	7
T CD8 Trm *NR4A*^Hi	HE12	11
T GD	HE12	300
T GD *GZMK*^Hi	HE12	8
T GD *LTB*^Hi	HE12	13
B Activated	HE13	6
B GC	HE13	7
B IFN Stim	HE13	6
B Memory	HE13	5
B Naive	HE13	27
B Switched	HE13	216
cDC1	HE13	2
cDC2	HE13	9
Cycling B	HE13	4
Cycling Mast	HE13	2
Cycling Myeloid	HE13	2
Cycling Plasma	HE13	2
Cycling T CD4	HE13	1
Cycling T CD8	HE13	43
Cycling T GD	HE13	47
DC *S100B*^Hi	HE13	0
DC Act.	HE13	0
IGA_IGK	HE13	1653
IGA_IGL	HE13	887
IGG_IGK	HE13	22
IGG_IGL	HE13	11
ILC3	HE13	7
ILC3 *CSF2*^Hi	HE13	0
Macrophage	HE13	3
Macrophage *CCL4*^Hi	HE13	0
Macrophage *KLF6*^Hi	HE13	10
Macrophage *MMP12*^Hi	HE13	0
Macrophage Metallothionein	HE13	1
Mast	HE13	215
Monocyte	HE13	3
Neutrophil	HE13	0
NK	HE13	34
NK *CD16*^Hi	HE13	0
NK *NCAM1*^Lo	HE13	118
pDC	HE13	1
T CD4 *ANXA1*^Hi	HE13	150
T CD4 *ANXA1*^Hi *IL4I1*^Hi	HE13	27
T CD4 *NR4A*^Hi	HE13	3
T CD4 Naive	HE13	164
T CD4 Reg	HE13	18
T CD4 Reg *HLA-DR*^Hi	HE13	2
T CD4 Reg *TNFR*^Hi	HE13	0
T CD4 Tfh	HE13	26
T CD4 Th1	HE13	11
T CD8 *GZMK*^Hi	HE13	42
T CD8 *GZMK*^Hi *NCR3*^Hi	HE13	8
T CD8 Naive	HE13	8
T CD8 Trm *GNLY*^Hi	HE13	4
T CD8 Trm *GZM*^Hi	HE13	140
T CD8 Trm *GZM*^Hi *CD137*^Hi	HE13	48
T CD8 Trm *GZM*^Hi *KLRC1*^Hi	HE13	8
T CD8 Trm *GZM*^Lo	HE13	324
T CD8 Trm *GZM*^Lo *KLRC1*^Hi	HE13	2
T CD8 Trm *NR4A*^Hi	HE13	29
T GD	HE13	528
T GD *GZMK*^Hi	HE13	8
T GD *LTB*^Hi	HE13	19
B Activated	HE14	40
B GC	HE14	28
B IFN Stim	HE14	27
B Memory	HE14	39
B Naive	HE14	183
B Switched	HE14	711
cDC1	HE14	8
cDC2	HE14	21
Cycling B	HE14	22
Cycling Mast	HE14	2
Cycling Myeloid	HE14	7
Cycling Plasma	HE14	6
Cycling T CD4	HE14	3
Cycling T CD8	HE14	51
Cycling T GD	HE14	39
DC *S100B*^Hi	HE14	1
DC Act.	HE14	0
IGA_IGK	HE14	2269
IGA_IGL	HE14	966
IGG_IGK	HE14	97
IGG_IGL	HE14	40
ILC3	HE14	10
ILC3 *CSF2*^Hi	HE14	0
Macrophage	HE14	8
Macrophage *CCL4*^Hi	HE14	0
Macrophage *KLF6*^Hi	HE14	15
Macrophage *MMP12*^Hi	HE14	4
Macrophage Metallothionein	HE14	3
Mast	HE14	63
Monocyte	HE14	17
Neutrophil	HE14	4
NK	HE14	32
NK *CD16*^Hi	HE14	0
NK *NCAM1*^Lo	HE14	11
pDC	HE14	2
T CD4 *ANXA1*^Hi	HE14	174
T CD4 *ANXA1*^Hi *IL4I1*^Hi	HE14	84
T CD4 *NR4A*^Hi	HE14	17
T CD4 Naive	HE14	265
T CD4 Reg	HE14	93
T CD4 Reg *HLA-DR*^Hi	HE14	7
T CD4 Reg *TNFR*^Hi	HE14	12
T CD4 Tfh	HE14	106
T CD4 Th1	HE14	30
T CD8 *GZMK*^Hi	HE14	206
T CD8 *GZMK*^Hi *NCR3*^Hi	HE14	6
T CD8 Naive	HE14	19
T CD8 Trm *GNLY*^Hi	HE14	21
T CD8 Trm *GZM*^Hi	HE14	168
T CD8 Trm *GZM*^Hi *CD137*^Hi	HE14	41
T CD8 Trm *GZM*^Hi *KLRC1*^Hi	HE14	9
T CD8 Trm *GZM*^Lo	HE14	273
T CD8 Trm *GZM*^Lo *KLRC1*^Hi	HE14	5
T CD8 Trm *NR4A*^Hi	HE14	21
T GD	HE14	749
T GD *GZMK*^Hi	HE14	55
T GD *LTB*^Hi	HE14	26
B Activated	HE15	124
B GC	HE15	361
B IFN Stim	HE15	48
B Memory	HE15	49
B Naive	HE15	1142
B Switched	HE15	1116
cDC1	HE15	2
cDC2	HE15	19
Cycling B	HE15	170
Cycling Mast	HE15	1
Cycling Myeloid	HE15	7
Cycling Plasma	HE15	25
Cycling T CD4	HE15	4
Cycling T CD8	HE15	14
Cycling T GD	HE15	14
DC *S100B*^Hi	HE15	1
DC Act.	HE15	4
IGA_IGK	HE15	1669
IGA_IGL	HE15	1208
IGG_IGK	HE15	22
IGG_IGL	HE15	7
ILC3	HE15	82
ILC3 *CSF2*^Hi	HE15	2
Macrophage	HE15	24
Macrophage *CCL4*^Hi	HE15	7
Macrophage *KLF6*^Hi	HE15	48
Macrophage *MMP12*^Hi	HE15	7
Macrophage Metallothionein	HE15	0
Mast	HE15	153
Monocyte	HE15	25
Neutrophil	HE15	3
NK	HE15	78
NK *CD16*^Hi	HE15	1
NK *NCAM1*^Lo	HE15	72
pDC	HE15	0
T CD4 *ANXA1*^Hi	HE15	251
T CD4 *ANXA1*^Hi *IL4I1*^Hi	HE15	48
T CD4 *NR4A*^Hi	HE15	27
T CD4 Naive	HE15	304
T CD4 Reg	HE15	124
T CD4 Reg *HLA-DR*^Hi	HE15	10
T CD4 Reg *TNFR*^Hi	HE15	9
T CD4 Tfh	HE15	211
T CD4 Th1	HE15	22
T CD8 *GZMK*^Hi	HE15	128
T CD8 *GZMK*^Hi *NCR3*^Hi	HE15	16
T CD8 Naive	HE15	18
T CD8 Trm *GNLY*^Hi	HE15	94
T CD8 Trm *GZM*^Hi	HE15	112
T CD8 Trm *GZM*^Hi *CD137*^Hi	HE15	33
T CD8 Trm *GZM*^Hi *KLRC1*^Hi	HE15	5
T CD8 Trm *GZM*^Lo	HE15	283
T CD8 Trm *GZM*^Lo *KLRC1*^Hi	HE15	0
T CD8 Trm *NR4A*^Hi	HE15	26
T GD	HE15	669
T GD *GZMK*^Hi	HE15	13
T GD *LTB*^Hi	HE15	18
B Activated	MC01	1
B GC	MC01	3
B IFN Stim	MC01	0
B Memory	MC01	2
B Naive	MC01	1
B Switched	MC01	16
cDC1	MC01	0
cDC2	MC01	1
Cycling B	MC01	1
Cycling Mast	MC01	0
Cycling Myeloid	MC01	0
Cycling Plasma	MC01	1
Cycling T CD4	MC01	0
Cycling T CD8	MC01	8
Cycling T GD	MC01	1
DC *S100B*^Hi	MC01	1
DC Act.	MC01	0
IGA_IGK	MC01	8
IGA_IGL	MC01	7
IGG_IGK	MC01	0
IGG_IGL	MC01	2
ILC3	MC01	8
ILC3 *CSF2*^Hi	MC01	0
Macrophage	MC01	5
Macrophage *CCL4*^Hi	MC01	0
Macrophage *KLF6*^Hi	MC01	0
Macrophage *MMP12*^Hi	MC01	3
Macrophage Metallothionein	MC01	1
Mast	MC01	3
Monocyte	MC01	3
Neutrophil	MC01	0
NK	MC01	2
NK *CD16*^Hi	MC01	0
NK *NCAM1*^Lo	MC01	0
pDC	MC01	0
T CD4 *ANXA1*^Hi	MC01	5
T CD4 *ANXA1*^Hi *IL4I1*^Hi	MC01	0
T CD4 *NR4A*^Hi	MC01	0
T CD4 Naive	MC01	15
T CD4 Reg	MC01	2
T CD4 Reg *HLA-DR*^Hi	MC01	1
T CD4 Reg *TNFR*^Hi	MC01	0
T CD4 Tfh	MC01	8
T CD4 Th1	MC01	2
T CD8 *GZMK*^Hi	MC01	10
T CD8 *GZMK*^Hi *NCR3*^Hi	MC01	0
T CD8 Naive	MC01	1
T CD8 Trm *GNLY*^Hi	MC01	0
T CD8 Trm *GZM*^Hi	MC01	7
T CD8 Trm *GZM*^Hi *CD137*^Hi	MC01	1
T CD8 Trm *GZM*^Hi *KLRC1*^Hi	MC01	0
T CD8 Trm *GZM*^Lo	MC01	7
T CD8 Trm *GZM*^Lo *KLRC1*^Hi	MC01	0
T CD8 Trm *NR4A*^Hi	MC01	0
T GD	MC01	12
T GD *GZMK*^Hi	MC01	0
T GD *LTB*^Hi	MC01	0
B Activated	MC02	4
B GC	MC02	0
B IFN Stim	MC02	6
B Memory	MC02	8
B Naive	MC02	5
B Switched	MC02	20
cDC1	MC02	2
cDC2	MC02	4
Cycling B	MC02	4
Cycling Mast	MC02	0
Cycling Myeloid	MC02	2
Cycling Plasma	MC02	6
Cycling T CD4	MC02	4
Cycling T CD8	MC02	73
Cycling T GD	MC02	8
DC *S100B*^Hi	MC02	1
DC Act.	MC02	1
IGA_IGK	MC02	17
IGA_IGL	MC02	16
IGG_IGK	MC02	2
IGG_IGL	MC02	1
ILC3	MC02	6
ILC3 *CSF2*^Hi	MC02	1
Macrophage	MC02	13
Macrophage *CCL4*^Hi	MC02	0
Macrophage *KLF6*^Hi	MC02	4
Macrophage *MMP12*^Hi	MC02	5
Macrophage Metallothionein	MC02	0
Mast	MC02	2
Monocyte	MC02	6
Neutrophil	MC02	2
NK	MC02	1
NK *CD16*^Hi	MC02	1
NK *NCAM1*^Lo	MC02	1
pDC	MC02	0
T CD4 *ANXA1*^Hi	MC02	24
T CD4 *ANXA1*^Hi *IL4I1*^Hi	MC02	2
T CD4 *NR4A*^Hi	MC02	3
T CD4 Naive	MC02	34
T CD4 Reg	MC02	14
T CD4 Reg *HLA-DR*^Hi	MC02	2
T CD4 Reg *TNFR*^Hi	MC02	6
T CD4 Tfh	MC02	26
T CD4 Th1	MC02	8
T CD8 *GZMK*^Hi	MC02	23
T CD8 *GZMK*^Hi *NCR3*^Hi	MC02	0
T CD8 Naive	MC02	8
T CD8 Trm *GNLY*^Hi	MC02	1
T CD8 Trm *GZM*^Hi	MC02	54
T CD8 Trm *GZM*^Hi *CD137*^Hi	MC02	10
T CD8 Trm *GZM*^Hi *KLRC1*^Hi	MC02	2
T CD8 Trm *GZM*^Lo	MC02	28
T CD8 Trm *GZM*^Lo *KLRC1*^Hi	MC02	0
T CD8 Trm *NR4A*^Hi	MC02	8
T GD	MC02	50
T GD *GZMK*^Hi	MC02	0
T GD *LTB*^Hi	MC02	3
B Activated	MC03	0
B GC	MC03	0
B IFN Stim	MC03	0
B Memory	MC03	0
B Naive	MC03	0
B Switched	MC03	0
cDC1	MC03	4
cDC2	MC03	4
Cycling B	MC03	1
Cycling Mast	MC03	0
Cycling Myeloid	MC03	5
Cycling Plasma	MC03	0
Cycling T CD4	MC03	4
Cycling T CD8	MC03	56
Cycling T GD	MC03	5
DC *S100B*^Hi	MC03	0
DC Act.	MC03	2
IGA_IGK	MC03	18
IGA_IGL	MC03	5
IGG_IGK	MC03	0
IGG_IGL	MC03	1
ILC3	MC03	2
ILC3 *CSF2*^Hi	MC03	0
Macrophage	MC03	20
Macrophage *CCL4*^Hi	MC03	1
Macrophage *KLF6*^Hi	MC03	7
Macrophage *MMP12*^Hi	MC03	6
Macrophage Metallothionein	MC03	0
Mast	MC03	14
Monocyte	MC03	14
Neutrophil	MC03	3
NK	MC03	2
NK *CD16*^Hi	MC03	0
NK *NCAM1*^Lo	MC03	0
pDC	MC03	0
T CD4 *ANXA1*^Hi	MC03	29
T CD4 *ANXA1*^Hi *IL4I1*^Hi	MC03	10
T CD4 *NR4A*^Hi	MC03	3
T CD4 Naive	MC03	36
T CD4 Reg	MC03	27
T CD4 Reg *HLA-DR*^Hi	MC03	5
T CD4 Reg *TNFR*^Hi	MC03	8
T CD4 Tfh	MC03	14
T CD4 Th1	MC03	12
T CD8 *GZMK*^Hi	MC03	10
T CD8 *GZMK*^Hi *NCR3*^Hi	MC03	0
T CD8 Naive	MC03	2
T CD8 Trm *GNLY*^Hi	MC03	0
T CD8 Trm *GZM*^Hi	MC03	72
T CD8 Trm *GZM*^Hi *CD137*^Hi	MC03	37
T CD8 Trm *GZM*^Hi *KLRC1*^Hi	MC03	1
T CD8 Trm *GZM*^Lo	MC03	38
T CD8 Trm *GZM*^Lo *KLRC1*^Hi	MC03	0
T CD8 Trm *NR4A*^Hi	MC03	18
T GD	MC03	44
T GD *GZMK*^Hi	MC03	0
T GD *LTB*^Hi	MC03	1
B Activated	MC04	5
B GC	MC04	0
B IFN Stim	MC04	8
B Memory	MC04	0
B Naive	MC04	7
B Switched	MC04	77
cDC1	MC04	0
cDC2	MC04	2
Cycling B	MC04	0
Cycling Mast	MC04	2
Cycling Myeloid	MC04	2
Cycling Plasma	MC04	0
Cycling T CD4	MC04	0
Cycling T CD8	MC04	11
Cycling T GD	MC04	2
DC *S100B*^Hi	MC04	2
DC Act.	MC04	4
IGA_IGK	MC04	33
IGA_IGL	MC04	15
IGG_IGK	MC04	7
IGG_IGL	MC04	4
ILC3	MC04	3
ILC3 *CSF2*^Hi	MC04	0
Macrophage	MC04	7
Macrophage *CCL4*^Hi	MC04	0
Macrophage *KLF6*^Hi	MC04	0
Macrophage *MMP12*^Hi	MC04	1
Macrophage Metallothionein	MC04	0
Mast	MC04	33
Monocyte	MC04	6
Neutrophil	MC04	4
NK	MC04	4
NK *CD16*^Hi	MC04	1
NK *NCAM1*^Lo	MC04	0
pDC	MC04	0
T CD4 *ANXA1*^Hi	MC04	24
T CD4 *ANXA1*^Hi *IL4I1*^Hi	MC04	3
T CD4 *NR4A*^Hi	MC04	4
T CD4 Naive	MC04	67
T CD4 Reg	MC04	31
T CD4 Reg *HLA-DR*^Hi	MC04	4
T CD4 Reg *TNFR*^Hi	MC04	9
T CD4 Tfh	MC04	19
T CD4 Th1	MC04	10
T CD8 *GZMK*^Hi	MC04	24
T CD8 *GZMK*^Hi *NCR3*^Hi	MC04	0
T CD8 Naive	MC04	6
T CD8 Trm *GNLY*^Hi	MC04	1
T CD8 Trm *GZM*^Hi	MC04	39
T CD8 Trm *GZM*^Hi *CD137*^Hi	MC04	7
T CD8 Trm *GZM*^Hi *KLRC1*^Hi	MC04	0
T CD8 Trm *GZM*^Lo	MC04	35
T CD8 Trm *GZM*^Lo *KLRC1*^Hi	MC04	0
T CD8 Trm *NR4A*^Hi	MC04	4
T GD	MC04	33
T GD *GZMK*^Hi	MC04	7
T GD *LTB*^Hi	MC04	3
B Activated	MC05	4
B GC	MC05	5
B IFN Stim	MC05	1
B Memory	MC05	2
B Naive	MC05	16
B Switched	MC05	27
cDC1	MC05	6
cDC2	MC05	4
Cycling B	MC05	4
Cycling Mast	MC05	0
Cycling Myeloid	MC05	8
Cycling Plasma	MC05	0
Cycling T CD4	MC05	2
Cycling T CD8	MC05	29
Cycling T GD	MC05	3
DC *S100B*^Hi	MC05	0
DC Act.	MC05	5
IGA_IGK	MC05	72
IGA_IGL	MC05	40
IGG_IGK	MC05	1
IGG_IGL	MC05	2
ILC3	MC05	4
ILC3 *CSF2*^Hi	MC05	0
Macrophage	MC05	22
Macrophage *CCL4*^Hi	MC05	0
Macrophage *KLF6*^Hi	MC05	9
Macrophage *MMP12*^Hi	MC05	7
Macrophage Metallothionein	MC05	0
Mast	MC05	8
Monocyte	MC05	5
Neutrophil	MC05	1
NK	MC05	12
NK *CD16*^Hi	MC05	1
NK *NCAM1*^Lo	MC05	2
pDC	MC05	4
T CD4 *ANXA1*^Hi	MC05	23
T CD4 *ANXA1*^Hi *IL4I1*^Hi	MC05	13
T CD4 *NR4A*^Hi	MC05	3
T CD4 Naive	MC05	75
T CD4 Reg	MC05	38
T CD4 Reg *HLA-DR*^Hi	MC05	2
T CD4 Reg *TNFR*^Hi	MC05	13
T CD4 Tfh	MC05	11
T CD4 Th1	MC05	7
T CD8 *GZMK*^Hi	MC05	11
T CD8 *GZMK*^Hi *NCR3*^Hi	MC05	1
T CD8 Naive	MC05	7
T CD8 Trm *GNLY*^Hi	MC05	1
T CD8 Trm *GZM*^Hi	MC05	88
T CD8 Trm *GZM*^Hi *CD137*^Hi	MC05	8
T CD8 Trm *GZM*^Hi *KLRC1*^Hi	MC05	0
T CD8 Trm *GZM*^Lo	MC05	19
T CD8 Trm *GZM*^Lo *KLRC1*^Hi	MC05	0
T CD8 Trm *NR4A*^Hi	MC05	6
T GD	MC05	37
T GD *GZMK*^Hi	MC05	0
T GD *LTB*^Hi	MC05	2
B Activated	MC06	51
B GC	MC06	241
B IFN Stim	MC06	21
B Memory	MC06	14
B Naive	MC06	346
B Switched	MC06	386
cDC1	MC06	1
cDC2	MC06	3
Cycling B	MC06	169
Cycling Mast	MC06	0
Cycling Myeloid	MC06	6
Cycling Plasma	MC06	3
Cycling T CD4	MC06	5
Cycling T CD8	MC06	47
Cycling T GD	MC06	0
DC *S100B*^Hi	MC06	0
DC Act.	MC06	7
IGA_IGK	MC06	37
IGA_IGL	MC06	23
IGG_IGK	MC06	7
IGG_IGL	MC06	6
ILC3	MC06	12
ILC3 *CSF2*^Hi	MC06	1
Macrophage	MC06	20
Macrophage *CCL4*^Hi	MC06	0
Macrophage *KLF6*^Hi	MC06	4
Macrophage *MMP12*^Hi	MC06	17
Macrophage Metallothionein	MC06	3
Mast	MC06	26
Monocyte	MC06	1
Neutrophil	MC06	1
NK	MC06	4
NK *CD16*^Hi	MC06	1
NK *NCAM1*^Lo	MC06	1
pDC	MC06	0
T CD4 *ANXA1*^Hi	MC06	44
T CD4 *ANXA1*^Hi *IL4I1*^Hi	MC06	11
T CD4 *NR4A*^Hi	MC06	9
T CD4 Naive	MC06	129
T CD4 Reg	MC06	61
T CD4 Reg *HLA-DR*^Hi	MC06	14
T CD4 Reg *TNFR*^Hi	MC06	11
T CD4 Tfh	MC06	143
T CD4 Th1	MC06	21
T CD8 *GZMK*^Hi	MC06	102
T CD8 *GZMK*^Hi *NCR3*^Hi	MC06	1
T CD8 Naive	MC06	16
T CD8 Trm *GNLY*^Hi	MC06	2
T CD8 Trm *GZM*^Hi	MC06	51
T CD8 Trm *GZM*^Hi *CD137*^Hi	MC06	3
T CD8 Trm *GZM*^Hi *KLRC1*^Hi	MC06	2
T CD8 Trm *GZM*^Lo	MC06	58
T CD8 Trm *GZM*^Lo *KLRC1*^Hi	MC06	0
T CD8 Trm *NR4A*^Hi	MC06	3
T GD	MC06	123
T GD *GZMK*^Hi	MC06	3
T GD *LTB*^Hi	MC06	7
B Activated	MC07	27
B GC	MC07	14
B IFN Stim	MC07	11
B Memory	MC07	32
[truncated: 566 more rows]
