# Supplementary material for: Single-cell transcriptomic characterization of microscopic colitis
Source: Nat Commun. 2025 May 18;16:4618. doi: 10.1038/s41467-025-59648-8 (PMC12086216; doi:10.1038/s41467-025-59648-8)
Supplement: Supplementary file 7 — Source Data [file 41467_2025_59648_MOESM7_ESM.zip › Source_Data/SourceData_FigS2A.csv]

num_patients	cluster
41	B Activated
37	B GC
36	B IFN Stim
37	B Memory
42	B Naive
44	B Switched
37	cDC1
41	cDC2
39	Cycling B
12	Cycling Mast
33	Cycling Myeloid
24	Cycling Plasma
32	Cycling T CD4
42	Cycling T CD8
38	Cycling T GD
22	DC *S100B*^Hi
28	DC Act.
45	IGA_IGK
45	IGA_IGL
38	IGG_IGK
35	IGG_IGL
40	ILC3
18	ILC3 *CSF2*^Hi
39	Macrophage
16	Macrophage *CCL4*^Hi
37	Macrophage *KLF6*^Hi
30	Macrophage *MMP12*^Hi
17	Macrophage Metallothionein
42	Mast
39	Monocyte
27	Neutrophil
42	NK
23	NK *CD16*^Hi
33	NK *NCAM1*^Lo
16	pDC
45	T CD4 *ANXA1*^Hi
44	T CD4 *ANXA1*^Hi *IL4I1*^Hi
40	T CD4 *NR4A*^Hi
45	T CD4 Naive
44	T CD4 Reg
37	T CD4 Reg *HLA-DR*^Hi
41	T CD4 Reg *TNFR*^Hi
45	T CD4 Tfh
40	T CD4 Th1
44	T CD8 *GZMK*^Hi
36	T CD8 *GZMK*^Hi *NCR3*^Hi
41	T CD8 Naive
31	T CD8 Trm *GNLY*^Hi
36	T CD8 Trm *GZM*^Hi
37	T CD8 Trm *GZM*^Hi *CD137*^Hi
24	T CD8 Trm *GZM*^Hi *KLRC1*^Hi
45	T CD8 Trm *GZM*^Lo
18	T CD8 Trm *GZM*^Lo *KLRC1*^Hi
40	T CD8 Trm *NR4A*^Hi
45	T GD
30	T GD *GZMK*^Hi
39	T GD *LTB*^Hi
