# Supplementary material for: Single-cell transcriptomic characterization of microscopic colitis
Source: Nat Commun. 2025 May 18;16:4618. doi: 10.1038/s41467-025-59648-8 (PMC12086216; doi:10.1038/s41467-025-59648-8)
Supplement: Supplementary file 7 — Source Data [file 41467_2025_59648_MOESM7_ESM.zip › Source_Data/SourceData_FigS3D.csv]

Patient	Cohort	Identity	prop
CD01	Chron_Diarr	cDC1	0.0588235294117647
CD01	Chron_Diarr	cDC2	0.0588235294117647
CD01	Chron_Diarr	DC Act.	0.117647058823529
CD01	Chron_Diarr	Macrophage	0.588235294117647
CD01	Chron_Diarr	Monocyte	0.176470588235294
CD02	Chron_Diarr	cDC1	0.2
CD02	Chron_Diarr	DC Act.	0.2
CD02	Chron_Diarr	Macrophage	0.4
CD02	Chron_Diarr	Monocyte	0.2
CD04	Chron_Diarr	cDC1	0.137931034482759
CD04	Chron_Diarr	cDC2	0.0344827586206897
CD04	Chron_Diarr	Macrophage	0.586206896551724
CD04	Chron_Diarr	Monocyte	0.206896551724138
CD04	Chron_Diarr	Neutrophil	0.0344827586206897
CD05	Chron_Diarr	cDC1	0.0222222222222222
CD05	Chron_Diarr	cDC2	0.1
CD05	Chron_Diarr	Macrophage	0.5
CD05	Chron_Diarr	Monocyte	0.266666666666667
CD05	Chron_Diarr	Neutrophil	0.111111111111111
CD06	Chron_Diarr	cDC1	0.08
CD06	Chron_Diarr	cDC2	0.08
CD06	Chron_Diarr	DC *S100B*^Hi	0.0228571428571429
CD06	Chron_Diarr	DC Act.	0.0171428571428571
CD06	Chron_Diarr	Macrophage	0.708571428571429
CD06	Chron_Diarr	Monocyte	0.0628571428571429
CD06	Chron_Diarr	Neutrophil	0.0285714285714286
CD08	Chron_Diarr	cDC1	0.155778894472362
CD08	Chron_Diarr	cDC2	0.0904522613065327
CD08	Chron_Diarr	DC *S100B*^Hi	0.0050251256281407
CD08	Chron_Diarr	DC Act.	0.0301507537688442
CD08	Chron_Diarr	Macrophage	0.703517587939699
CD08	Chron_Diarr	Monocyte	0.0150753768844221
CD09	Chron_Diarr	cDC1	0.147540983606557
CD09	Chron_Diarr	cDC2	0.459016393442623
CD09	Chron_Diarr	DC *S100B*^Hi	0.0327868852459016
CD09	Chron_Diarr	DC Act.	0.0819672131147541
CD09	Chron_Diarr	Macrophage	0.114754098360656
CD09	Chron_Diarr	Monocyte	0.0983606557377049
CD09	Chron_Diarr	Neutrophil	0.0163934426229508
CD09	Chron_Diarr	pDC	0.0491803278688525
CD10	Chron_Diarr	cDC1	0.0338983050847458
CD10	Chron_Diarr	cDC2	0.559322033898305
CD10	Chron_Diarr	DC *S100B*^Hi	0.0169491525423729
CD10	Chron_Diarr	DC Act.	0.0847457627118644
CD10	Chron_Diarr	Macrophage	0.0338983050847458
CD10	Chron_Diarr	Monocyte	0.271186440677966
CD11	Chron_Diarr	cDC1	0.0909090909090909
CD11	Chron_Diarr	cDC2	0.727272727272727
CD11	Chron_Diarr	DC *S100B*^Hi	0.0909090909090909
CD11	Chron_Diarr	DC Act.	0.0909090909090909
CD12	Chron_Diarr	cDC1	0.0833333333333333
CD12	Chron_Diarr	cDC2	0.238095238095238
CD12	Chron_Diarr	DC Act.	0.0357142857142857
CD12	Chron_Diarr	Macrophage	0.202380952380952
CD12	Chron_Diarr	Monocyte	0.273809523809524
CD12	Chron_Diarr	Neutrophil	0.0238095238095238
CD12	Chron_Diarr	pDC	0.142857142857143
CD13	Chron_Diarr	cDC1	0.136363636363636
CD13	Chron_Diarr	cDC2	0.272727272727273
CD13	Chron_Diarr	DC *S100B*^Hi	0.181818181818182
CD13	Chron_Diarr	Macrophage	0.227272727272727
CD13	Chron_Diarr	Monocyte	0.0454545454545455
CD13	Chron_Diarr	pDC	0.136363636363636
HE01	Unaffected	cDC1	0.6
HE01	Unaffected	cDC2	0.2
HE01	Unaffected	Macrophage	0.2
HE02	Unaffected	cDC1	0.225806451612903
HE02	Unaffected	cDC2	0.032258064516129
HE02	Unaffected	Macrophage	0.67741935483871
HE02	Unaffected	Monocyte	0.0645161290322581
HE03	Unaffected	cDC2	0.133333333333333
HE03	Unaffected	DC *S100B*^Hi	0.0666666666666667
HE03	Unaffected	Macrophage	0.666666666666667
HE03	Unaffected	Monocyte	0.0666666666666667
HE03	Unaffected	Neutrophil	0.0666666666666667
HE04	Unaffected	cDC1	0.06
HE04	Unaffected	cDC2	0.06
HE04	Unaffected	Macrophage	0.86
HE04	Unaffected	Monocyte	0.02
HE05	Unaffected	cDC1	0.0384615384615385
HE05	Unaffected	cDC2	0.0769230769230769
HE05	Unaffected	DC Act.	0.0384615384615385
HE05	Unaffected	Macrophage	0.692307692307692
HE05	Unaffected	Monocyte	0.115384615384615
HE05	Unaffected	Neutrophil	0.0384615384615385
HE07	Unaffected	cDC1	0.0851063829787234
HE07	Unaffected	cDC2	0.0851063829787234
HE07	Unaffected	DC *S100B*^Hi	0.0212765957446809
HE07	Unaffected	DC Act.	0.127659574468085
HE07	Unaffected	Macrophage	0.574468085106383
HE07	Unaffected	Monocyte	0.0212765957446809
HE07	Unaffected	Neutrophil	0.0425531914893617
HE07	Unaffected	pDC	0.0425531914893617
HE08	Unaffected	cDC1	0.0689655172413793
HE08	Unaffected	cDC2	0.310344827586207
HE08	Unaffected	DC Act.	0.0344827586206897
HE08	Unaffected	Macrophage	0.344827586206897
HE08	Unaffected	Monocyte	0.206896551724138
HE08	Unaffected	Neutrophil	0.0344827586206897
HE09	Unaffected	cDC2	0.125
HE09	Unaffected	DC *S100B*^Hi	0.0208333333333333
HE09	Unaffected	Macrophage	0.5625
HE09	Unaffected	Monocyte	0.25
HE09	Unaffected	Neutrophil	0.0416666666666667
HE10	Unaffected	cDC1	0.0588235294117647
HE10	Unaffected	cDC2	0.235294117647059
HE10	Unaffected	Macrophage	0.588235294117647
HE10	Unaffected	Monocyte	0.0588235294117647
HE10	Unaffected	Neutrophil	0.0588235294117647
HE11	Unaffected	cDC1	0.181818181818182
HE11	Unaffected	cDC2	0.272727272727273
HE11	Unaffected	Macrophage	0.181818181818182
HE11	Unaffected	Monocyte	0.363636363636364
HE12	Unaffected	cDC2	0.555555555555556
HE12	Unaffected	Macrophage	0.333333333333333
HE12	Unaffected	pDC	0.111111111111111
HE13	Unaffected	cDC1	0.0689655172413793
HE13	Unaffected	cDC2	0.310344827586207
HE13	Unaffected	Macrophage	0.482758620689655
HE13	Unaffected	Monocyte	0.103448275862069
HE13	Unaffected	pDC	0.0344827586206897
HE14	Unaffected	cDC1	0.0963855421686747
HE14	Unaffected	cDC2	0.253012048192771
HE14	Unaffected	DC *S100B*^Hi	0.0120481927710843
HE14	Unaffected	Macrophage	0.36144578313253
HE14	Unaffected	Monocyte	0.204819277108434
HE14	Unaffected	Neutrophil	0.0481927710843374
HE14	Unaffected	pDC	0.0240963855421687
HE15	Unaffected	cDC1	0.0142857142857143
HE15	Unaffected	cDC2	0.135714285714286
HE15	Unaffected	DC *S100B*^Hi	0.00714285714285714
HE15	Unaffected	DC Act.	0.0285714285714286
HE15	Unaffected	Macrophage	0.614285714285714
HE15	Unaffected	Monocyte	0.178571428571429
HE15	Unaffected	Neutrophil	0.0214285714285714
MC01	Active_MC	cDC2	0.0714285714285714
MC01	Active_MC	DC *S100B*^Hi	0.0714285714285714
MC01	Active_MC	Macrophage	0.642857142857143
MC01	Active_MC	Monocyte	0.214285714285714
MC02	Active_MC	cDC1	0.0526315789473684
MC02	Active_MC	cDC2	0.105263157894737
MC02	Active_MC	DC *S100B*^Hi	0.0263157894736842
MC02	Active_MC	DC Act.	0.0263157894736842
MC02	Active_MC	Macrophage	0.578947368421053
MC02	Active_MC	Monocyte	0.157894736842105
MC02	Active_MC	Neutrophil	0.0526315789473684
MC03	Active_MC	cDC1	0.0655737704918033
MC03	Active_MC	cDC2	0.0655737704918033
MC03	Active_MC	DC Act.	0.0327868852459016
MC03	Active_MC	Macrophage	0.557377049180328
MC03	Active_MC	Monocyte	0.229508196721311
MC03	Active_MC	Neutrophil	0.0491803278688525
MC04	Active_MC	cDC2	0.0769230769230769
MC04	Active_MC	DC *S100B*^Hi	0.0769230769230769
MC04	Active_MC	DC Act.	0.153846153846154
MC04	Active_MC	Macrophage	0.307692307692308
MC04	Active_MC	Monocyte	0.230769230769231
MC04	Active_MC	Neutrophil	0.153846153846154
MC05	Active_MC	cDC1	0.0952380952380952
MC05	Active_MC	cDC2	0.0634920634920635
MC05	Active_MC	DC Act.	0.0793650793650794
MC05	Active_MC	Macrophage	0.603174603174603
MC05	Active_MC	Monocyte	0.0793650793650794
MC05	Active_MC	Neutrophil	0.0158730158730159
MC05	Active_MC	pDC	0.0634920634920635
MC06	Active_MC	cDC1	0.0175438596491228
MC06	Active_MC	cDC2	0.0526315789473684
MC06	Active_MC	DC Act.	0.12280701754386
MC06	Active_MC	Macrophage	0.771929824561403
MC06	Active_MC	Monocyte	0.0175438596491228
MC06	Active_MC	Neutrophil	0.0175438596491228
MC07	Active_MC	cDC1	0.0327868852459016
MC07	Active_MC	cDC2	0.278688524590164
MC07	Active_MC	DC *S100B*^Hi	0.0163934426229508
MC07	Active_MC	DC Act.	0.229508196721311
MC07	Active_MC	Macrophage	0.229508196721311
MC07	Active_MC	Monocyte	0.180327868852459
MC07	Active_MC	pDC	0.0327868852459016
MC08	Active_MC	cDC1	0.0253164556962025
MC08	Active_MC	cDC2	0.113924050632911
MC08	Active_MC	DC *S100B*^Hi	0.0253164556962025
MC08	Active_MC	DC Act.	0.0253164556962025
MC08	Active_MC	Macrophage	0.379746835443038
MC08	Active_MC	Monocyte	0.316455696202532
MC08	Active_MC	Neutrophil	0.0379746835443038
MC08	Active_MC	pDC	0.0759493670886076
MC09	Active_MC	cDC1	0.0571428571428571
MC09	Active_MC	cDC2	0.0642857142857143
MC09	Active_MC	DC *S100B*^Hi	0.0357142857142857
MC09	Active_MC	DC Act.	0.178571428571429
MC09	Active_MC	Macrophage	0.442857142857143
MC09	Active_MC	Monocyte	0.114285714285714
MC09	Active_MC	Neutrophil	0.0642857142857143
MC09	Active_MC	pDC	0.0428571428571429
MC10	Active_MC	cDC1	0.0576923076923077
MC10	Active_MC	cDC2	0.365384615384615
MC10	Active_MC	DC *S100B*^Hi	0.0192307692307692
MC10	Active_MC	DC Act.	0.0384615384615385
MC10	Active_MC	Macrophage	0.134615384615385
MC10	Active_MC	Monocyte	0.346153846153846
MC10	Active_MC	Neutrophil	0.0384615384615385
MC11	Active_MC	cDC1	0.0114942528735632
MC11	Active_MC	cDC2	0.252873563218391
MC11	Active_MC	DC Act.	0.0229885057471264
MC11	Active_MC	Macrophage	0.367816091954023
MC11	Active_MC	Monocyte	0.310344827586207
MC11	Active_MC	Neutrophil	0.0229885057471264
MC11	Active_MC	pDC	0.0114942528735632
MC12	Active_MC	cDC1	0.012987012987013
MC12	Active_MC	cDC2	0.0584415584415584
MC12	Active_MC	DC *S100B*^Hi	0.012987012987013
MC12	Active_MC	DC Act.	0.00649350649350649
MC12	Active_MC	Macrophage	0.201298701298701
MC12	Active_MC	Monocyte	0.616883116883117
MC12	Active_MC	Neutrophil	0.0714285714285714
MC12	Active_MC	pDC	0.0194805194805195
MC13	Active_MC	cDC1	0.18
MC13	Active_MC	cDC2	0.12
MC13	Active_MC	DC *S100B*^Hi	0.06
MC13	Active_MC	DC Act.	0.08
MC13	Active_MC	Macrophage	0.28
MC13	Active_MC	Monocyte	0.18
MC13	Active_MC	Neutrophil	0.02
MC13	Active_MC	pDC	0.08
MC14	Active_MC	cDC1	0.0277777777777778
MC14	Active_MC	cDC2	0.037037037037037
MC14	Active_MC	DC *S100B*^Hi	0.00925925925925926
MC14	Active_MC	DC Act.	0.0185185185185185
MC14	Active_MC	Macrophage	0.666666666666667
MC14	Active_MC	Monocyte	0.194444444444444
MC14	Active_MC	Neutrophil	0.037037037037037
MC14	Active_MC	pDC	0.00925925925925926
MC15	Active_MC	cDC1	0.0576923076923077
MC15	Active_MC	cDC2	0.115384615384615
MC15	Active_MC	DC Act.	0.0192307692307692
MC15	Active_MC	Macrophage	0.711538461538462
MC15	Active_MC	Monocyte	0.0769230769230769
MC15	Active_MC	Neutrophil	0.0192307692307692
MC16	Active_MC	cDC1	0.0557768924302789
MC16	Active_MC	cDC2	0.099601593625498
MC16	Active_MC	DC *S100B*^Hi	0.0199203187250996
MC16	Active_MC	DC Act.	0.0318725099601594
MC16	Active_MC	Macrophage	0.442231075697211
MC16	Active_MC	Monocyte	0.310756972111554
MC16	Active_MC	Neutrophil	0.0199203187250996
MC16	Active_MC	pDC	0.0199203187250996
