# Supplementary material for: Single-cell transcriptomic characterization of microscopic colitis
Source: Nat Commun. 2025 May 18;16:4618. doi: 10.1038/s41467-025-59648-8 (PMC12086216; doi:10.1038/s41467-025-59648-8)
Supplement: Supplementary file 7 — Source Data [file 41467_2025_59648_MOESM7_ESM.zip › Source_Data/SourceData_FigS9B.csv]

Patient	Stain	Cohort	Localization	count
HEH01	GZMB	Unaffected	Surface_Epi.	0
HEH01	GZMB	Unaffected	Crypt_Epi.	0
HEH01	GZMB	Unaffected	Lamina Propria	0
HEH02	GZMB	Unaffected	Surface_Epi.	0
HEH02	GZMB	Unaffected	Crypt_Epi.	0
HEH02	GZMB	Unaffected	Lamina Propria	4
HEH03	GZMB	Unaffected	Surface_Epi.	0
HEH03	GZMB	Unaffected	Crypt_Epi.	0
HEH03	GZMB	Unaffected	Lamina Propria	3
HEH04	GZMB	Unaffected	Surface_Epi.	4
HEH04	GZMB	Unaffected	Crypt_Epi.	0
HEH04	GZMB	Unaffected	Lamina Propria	8
HEH05	GZMB	Unaffected	Surface_Epi.	0
HEH05	GZMB	Unaffected	Crypt_Epi.	0
HEH05	GZMB	Unaffected	Lamina Propria	2
HEH06	GZMB	Unaffected	Surface_Epi.	0
HEH06	GZMB	Unaffected	Crypt_Epi.	0
HEH06	GZMB	Unaffected	Lamina Propria	4
HEH07	GZMB	Unaffected	Surface_Epi.	0
HEH07	GZMB	Unaffected	Crypt_Epi.	0
HEH07	GZMB	Unaffected	Lamina Propria	2
HEH08	GZMB	Unaffected	Surface_Epi.	0
HEH08	GZMB	Unaffected	Crypt_Epi.	0
HEH08	GZMB	Unaffected	Lamina Propria	0
HEH09	GZMB	Unaffected	Surface_Epi.	0
HEH09	GZMB	Unaffected	Crypt_Epi.	0
HEH09	GZMB	Unaffected	Lamina Propria	1
HEH10	GZMB	Unaffected	Surface_Epi.	0
HEH10	GZMB	Unaffected	Crypt_Epi.	0
HEH10	GZMB	Unaffected	Lamina Propria	0
HEH11	GZMB	Unaffected	Surface_Epi.	0
HEH11	GZMB	Unaffected	Crypt_Epi.	0
HEH11	GZMB	Unaffected	Lamina Propria	3
HEH12	GZMB	Unaffected	Surface_Epi.	0
HEH12	GZMB	Unaffected	Crypt_Epi.	0
HEH12	GZMB	Unaffected	Lamina Propria	1
HEH13	GZMB	Unaffected	Surface_Epi.	0
HEH13	GZMB	Unaffected	Crypt_Epi.	0
HEH13	GZMB	Unaffected	Lamina Propria	3
HEH14	GZMB	Unaffected	Surface_Epi.	0
HEH14	GZMB	Unaffected	Crypt_Epi.	0
HEH14	GZMB	Unaffected	Lamina Propria	2
HEH15	GZMB	Unaffected	Surface_Epi.	0
HEH15	GZMB	Unaffected	Crypt_Epi.	0
HEH15	GZMB	Unaffected	Lamina Propria	0
CDH01	GZMB	Chron_Diarr	Surface_Epi.	0
CDH01	GZMB	Chron_Diarr	Crypt_Epi.	0
CDH01	GZMB	Chron_Diarr	Lamina Propria	2
CDH02	GZMB	Chron_Diarr	Surface_Epi.	0
CDH02	GZMB	Chron_Diarr	Crypt_Epi.	0
CDH02	GZMB	Chron_Diarr	Lamina Propria	1
CDH03	GZMB	Chron_Diarr	Surface_Epi.	0
CDH03	GZMB	Chron_Diarr	Crypt_Epi.	0
CDH03	GZMB	Chron_Diarr	Lamina Propria	1
CDH04	GZMB	Chron_Diarr	Surface_Epi.	0
CDH04	GZMB	Chron_Diarr	Crypt_Epi.	0
CDH04	GZMB	Chron_Diarr	Lamina Propria	2
CDH05	GZMB	Chron_Diarr	Surface_Epi.	0
CDH05	GZMB	Chron_Diarr	Crypt_Epi.	0
CDH05	GZMB	Chron_Diarr	Lamina Propria	0
CDH06	GZMB	Chron_Diarr	Surface_Epi.	3
CDH06	GZMB	Chron_Diarr	Crypt_Epi.	1
CDH06	GZMB	Chron_Diarr	Lamina Propria	14
CDH07	GZMB	Chron_Diarr	Surface_Epi.	0
CDH07	GZMB	Chron_Diarr	Crypt_Epi.	0
CDH07	GZMB	Chron_Diarr	Lamina Propria	0
CDH08	GZMB	Chron_Diarr	Surface_Epi.	0
CDH08	GZMB	Chron_Diarr	Crypt_Epi.	0
CDH08	GZMB	Chron_Diarr	Lamina Propria	4
MCH01	GZMB	Active_MC	Surface_Epi.	0
MCH01	GZMB	Active_MC	Crypt_Epi.	0
MCH01	GZMB	Active_MC	Lamina Propria	9
MCH02	GZMB	Active_MC	Surface_Epi.	1
MCH02	GZMB	Active_MC	Crypt_Epi.	0
MCH02	GZMB	Active_MC	Lamina Propria	3
MCH03	GZMB	Active_MC	Surface_Epi.	0
MCH03	GZMB	Active_MC	Crypt_Epi.	0
MCH03	GZMB	Active_MC	Lamina Propria	1
MCH04	GZMB	Active_MC	Surface_Epi.	13
MCH04	GZMB	Active_MC	Crypt_Epi.	10
MCH04	GZMB	Active_MC	Lamina Propria	16
MCH05	GZMB	Active_MC	Surface_Epi.	0
MCH05	GZMB	Active_MC	Crypt_Epi.	0
MCH05	GZMB	Active_MC	Lamina Propria	10
MCH06	GZMB	Active_MC	Surface_Epi.	9
MCH06	GZMB	Active_MC	Crypt_Epi.	7
MCH06	GZMB	Active_MC	Lamina Propria	10
MCH07	GZMB	Active_MC	Surface_Epi.	23
MCH07	GZMB	Active_MC	Crypt_Epi.	10
MCH07	GZMB	Active_MC	Lamina Propria	40
MCH08	GZMB	Active_MC	Surface_Epi.	8
MCH08	GZMB	Active_MC	Crypt_Epi.	0
MCH08	GZMB	Active_MC	Lamina Propria	10
MCH09	GZMB	Active_MC	Surface_Epi.	1
MCH09	GZMB	Active_MC	Crypt_Epi.	0
MCH09	GZMB	Active_MC	Lamina Propria	4
