# Supplementary material for: Single-cell transcriptomic characterization of microscopic colitis
Source: Nat Commun. 2025 May 18;16:4618. doi: 10.1038/s41467-025-59648-8 (PMC12086216; doi:10.1038/s41467-025-59648-8)
Supplement: Supplementary file 7 — Source Data [file 41467_2025_59648_MOESM7_ESM.zip › Source_Data/SourceData_FigS5E.csv]

Patient	Cohort	Cells	Proportion
CD01	Chron_Diarr	B	0.107784431137725
CD02	Chron_Diarr	B	0.316546762589928
CD03	Chron_Diarr	B	0.438095238095238
CD04	Chron_Diarr	B	0.0693069306930693
CD05	Chron_Diarr	B	0.114192495921697
CD06	Chron_Diarr	B	0.155666818388712
CD07	Chron_Diarr	B	0.338301716350497
CD08	Chron_Diarr	B	0.163728946337642
CD09	Chron_Diarr	B	0.337381030521825
CD10	Chron_Diarr	B	0.383267894895802
CD11	Chron_Diarr	B	0.233733271804338
CD12	Chron_Diarr	B	0.34295827123696
CD13	Chron_Diarr	B	0.520723981900452
HE01	Unaffected	B	0.314176245210728
HE02	Unaffected	B	0.0899280575539568
HE03	Unaffected	B	0.0214723926380368
HE04	Unaffected	B	0.0843881856540084
HE05	Unaffected	B	0.152749490835031
HE06	Unaffected	B	0.303822937625755
HE07	Unaffected	B	0.133131618759455
HE08	Unaffected	B	0.00298953662182362
HE09	Unaffected	B	0.310443490701001
HE10	Unaffected	B	0.35408560311284
HE11	Unaffected	B	0.0128521997034108
HE12	Unaffected	B	0.399423026488329
HE13	Unaffected	B	0.0543456136779972
HE14	Unaffected	B	0.144463181562676
HE15	Unaffected	B	0.318029115341545
MC01	Active_MC	B	0.154362416107383
MC02	Active_MC	B	0.0808270676691729
MC03	Active_MC	B	0
MC04	Active_MC	B	0.170175438596491
MC05	Active_MC	B	0.0819672131147541
MC06	Active_MC	B	0.464881474978051
MC07	Active_MC	B	0.324130105900151
MC08	Active_MC	B	0.202643171806167
MC09	Active_MC	B	0.298502382573179
MC10	Active_MC	B	0.420503376304481
MC11	Active_MC	B	0.0286038592508513
MC12	Active_MC	B	0.110593220338983
MC13	Active_MC	B	0.124568730706374
MC14	Active_MC	B	0.132774734128263
MC15	Active_MC	B	0.285542891421716
MC16	Active_MC	B	0.135460596514405
CD01	Chron_Diarr	Plasma	0.455089820359281
CD02	Chron_Diarr	Plasma	0.140287769784173
CD03	Chron_Diarr	Plasma	0.19047619047619
CD04	Chron_Diarr	Plasma	0.247524752475248
CD05	Chron_Diarr	Plasma	0.34747145187602
CD06	Chron_Diarr	Plasma	0.49977241693218
CD07	Chron_Diarr	Plasma	0.145438121047877
CD08	Chron_Diarr	Plasma	0.17783000391696
CD09	Chron_Diarr	Plasma	0.239251723006236
CD10	Chron_Diarr	Plasma	0.21111446692842
CD11	Chron_Diarr	Plasma	0.00346100599907707
CD12	Chron_Diarr	Plasma	0.0709761549925484
CD13	Chron_Diarr	Plasma	0.0117647058823529
HE01	Unaffected	Plasma	0.371647509578544
HE02	Unaffected	Plasma	0.241007194244604
HE03	Unaffected	Plasma	0.43558282208589
HE04	Unaffected	Plasma	0.5042194092827
HE05	Unaffected	Plasma	0.427698574338086
HE06	Unaffected	Plasma	0.271629778672032
HE07	Unaffected	Plasma	0.305597579425113
HE08	Unaffected	Plasma	0.121076233183857
HE09	Unaffected	Plasma	0.184549356223176
HE10	Unaffected	Plasma	0.238651102464332
HE11	Unaffected	Plasma	0.0434997528423134
HE12	Unaffected	Plasma	0.0852347233149751
HE13	Unaffected	Plasma	0.523712599226542
HE14	Unaffected	Plasma	0.473861720067454
HE15	Unaffected	Plasma	0.32541993281075
MC01	Active_MC	Plasma	0.114093959731544
MC02	Active_MC	Plasma	0.0676691729323308
MC03	Active_MC	Plasma	0.044362292051756
MC04	Active_MC	Plasma	0.103508771929825
MC05	Active_MC	Plasma	0.171385991058122
MC06	Active_MC	Plasma	0.0320456540825285
MC07	Active_MC	Plasma	0.171709531013616
MC08	Active_MC	Plasma	0.012848751835536
MC09	Active_MC	Plasma	0.033356024506467
MC10	Active_MC	Plasma	0.115408225905463
MC11	Active_MC	Plasma	0.282633371169126
MC12	Active_MC	Plasma	0.283262711864407
MC13	Active_MC	Plasma	0.0889776647902669
MC14	Active_MC	Plasma	0.32935868514341
MC15	Active_MC	Plasma	0.192081583683263
MC16	Active_MC	Plasma	0.208576799959352
