# Supplementary material for: Single-cell transcriptomic characterization of microscopic colitis
Source: Nat Commun. 2025 May 18;16:4618. doi: 10.1038/s41467-025-59648-8 (PMC12086216; doi:10.1038/s41467-025-59648-8)
Supplement: Supplementary file 7 — Source Data [file 41467_2025_59648_MOESM7_ESM.zip › Source_Data/SourceData_FigS8B.csv]

Patient	Stain	Cohort	Localization	count
HEH01	CD8	Unaffected	Surface_Epi.	84
HEH01	CD8	Unaffected	Crypt_Epi.	18
HEH01	CD8	Unaffected	Lamina Propria	199
HEH02	CD8	Unaffected	Surface_Epi.	17
HEH02	CD8	Unaffected	Crypt_Epi.	16
HEH02	CD8	Unaffected	Lamina Propria	212
HEH03	CD8	Unaffected	Surface_Epi.	34
HEH03	CD8	Unaffected	Crypt_Epi.	40
HEH03	CD8	Unaffected	Lamina Propria	182
HEH04	CD8	Unaffected	Surface_Epi.	9
HEH04	CD8	Unaffected	Crypt_Epi.	17
HEH04	CD8	Unaffected	Lamina Propria	45
HEH05	CD8	Unaffected	Surface_Epi.	44
HEH05	CD8	Unaffected	Crypt_Epi.	45
HEH05	CD8	Unaffected	Lamina Propria	118
HEH06	CD8	Unaffected	Surface_Epi.	92
HEH06	CD8	Unaffected	Crypt_Epi.	70
HEH06	CD8	Unaffected	Lamina Propria	160
HEH07	CD8	Unaffected	Surface_Epi.	17
HEH07	CD8	Unaffected	Crypt_Epi.	20
HEH07	CD8	Unaffected	Lamina Propria	99
HEH08	CD8	Unaffected	Surface_Epi.	17
HEH08	CD8	Unaffected	Crypt_Epi.	28
HEH08	CD8	Unaffected	Lamina Propria	104
HEH09	CD8	Unaffected	Surface_Epi.	24
HEH09	CD8	Unaffected	Crypt_Epi.	76
HEH09	CD8	Unaffected	Lamina Propria	200
HEH10	CD8	Unaffected	Surface_Epi.	42
HEH10	CD8	Unaffected	Crypt_Epi.	50
HEH10	CD8	Unaffected	Lamina Propria	124
HEH11	CD8	Unaffected	Surface_Epi.	20
HEH11	CD8	Unaffected	Crypt_Epi.	19
HEH11	CD8	Unaffected	Lamina Propria	210
HEH12	CD8	Unaffected	Surface_Epi.	37
HEH12	CD8	Unaffected	Crypt_Epi.	38
HEH12	CD8	Unaffected	Lamina Propria	107
HEH13	CD8	Unaffected	Surface_Epi.	62
HEH13	CD8	Unaffected	Crypt_Epi.	25
HEH13	CD8	Unaffected	Lamina Propria	240
HEH14	CD8	Unaffected	Surface_Epi.	3
HEH14	CD8	Unaffected	Crypt_Epi.	21
HEH14	CD8	Unaffected	Lamina Propria	85
HEH15	CD8	Unaffected	Surface_Epi.	38
HEH15	CD8	Unaffected	Crypt_Epi.	35
HEH15	CD8	Unaffected	Lamina Propria	51
CDH01	CD8	Chron_Diarr	Surface_Epi.	42
CDH01	CD8	Chron_Diarr	Crypt_Epi.	36
CDH01	CD8	Chron_Diarr	Lamina Propria	158
CDH02	CD8	Chron_Diarr	Surface_Epi.	0
CDH02	CD8	Chron_Diarr	Crypt_Epi.	4
CDH02	CD8	Chron_Diarr	Lamina Propria	14
CDH03	CD8	Chron_Diarr	Surface_Epi.	35
CDH03	CD8	Chron_Diarr	Crypt_Epi.	12
CDH03	CD8	Chron_Diarr	Lamina Propria	102
CDH04	CD8	Chron_Diarr	Surface_Epi.	9
CDH04	CD8	Chron_Diarr	Crypt_Epi.	8
CDH04	CD8	Chron_Diarr	Lamina Propria	116
CDH05	CD8	Chron_Diarr	Surface_Epi.	22
CDH05	CD8	Chron_Diarr	Crypt_Epi.	31
CDH05	CD8	Chron_Diarr	Lamina Propria	76
CDH06	CD8	Chron_Diarr	Surface_Epi.	98
CDH06	CD8	Chron_Diarr	Crypt_Epi.	56
CDH06	CD8	Chron_Diarr	Lamina Propria	230
CDH07	CD8	Chron_Diarr	Surface_Epi.	56
CDH07	CD8	Chron_Diarr	Crypt_Epi.	40
CDH07	CD8	Chron_Diarr	Lamina Propria	203
CDH08	CD8	Chron_Diarr	Surface_Epi.	5
CDH08	CD8	Chron_Diarr	Crypt_Epi.	54
CDH08	CD8	Chron_Diarr	Lamina Propria	212
MCH01	CD8	Active_MC	Surface_Epi.	295
MCH01	CD8	Active_MC	Crypt_Epi.	39
MCH01	CD8	Active_MC	Lamina Propria	613
MCH02	CD8	Active_MC	Surface_Epi.	72
MCH02	CD8	Active_MC	Crypt_Epi.	10
MCH02	CD8	Active_MC	Lamina Propria	240
MCH03	CD8	Active_MC	Surface_Epi.	128
MCH03	CD8	Active_MC	Crypt_Epi.	66
MCH03	CD8	Active_MC	Lamina Propria	219
MCH04	CD8	Active_MC	Surface_Epi.	100
MCH04	CD8	Active_MC	Crypt_Epi.	127
MCH04	CD8	Active_MC	Lamina Propria	234
MCH05	CD8	Active_MC	Surface_Epi.	92
MCH05	CD8	Active_MC	Crypt_Epi.	145
MCH05	CD8	Active_MC	Lamina Propria	375
MCH06	CD8	Active_MC	Surface_Epi.	356
MCH06	CD8	Active_MC	Crypt_Epi.	147
MCH06	CD8	Active_MC	Lamina Propria	242
MCH07	CD8	Active_MC	Surface_Epi.	296
MCH07	CD8	Active_MC	Crypt_Epi.	221
MCH07	CD8	Active_MC	Lamina Propria	542
MCH08	CD8	Active_MC	Surface_Epi.	124
MCH08	CD8	Active_MC	Crypt_Epi.	65
MCH08	CD8	Active_MC	Lamina Propria	161
MCH09	CD8	Active_MC	Surface_Epi.	144
MCH09	CD8	Active_MC	Crypt_Epi.	66
MCH09	CD8	Active_MC	Lamina Propria	354
