# Supplementary material for: Single-cell transcriptomic characterization of microscopic colitis
Source: Nat Commun. 2025 May 18;16:4618. doi: 10.1038/s41467-025-59648-8 (PMC12086216; doi:10.1038/s41467-025-59648-8)
Supplement: Supplementary file 7 — Source Data [file 41467_2025_59648_MOESM7_ESM.zip › Source_Data/SourceData_FigS5F.csv]

Patient	Cohort	ident_L2	CellGroup	Proportion
CD01	Chron_Diarr	B Activated	B	0.111111111111111
CD01	Chron_Diarr	B GC	B	0.222222222222222
CD01	Chron_Diarr	B Naive	B	0.0555555555555556
CD01	Chron_Diarr	B Switched	B	0.611111111111111
CD02	Chron_Diarr	B Activated	B	0.0681818181818182
CD02	Chron_Diarr	B GC	B	0.0113636363636364
CD02	Chron_Diarr	B IFN Stim	B	0.0568181818181818
CD02	Chron_Diarr	B Memory	B	0.0227272727272727
CD02	Chron_Diarr	B Naive	B	0.204545454545455
CD02	Chron_Diarr	B Switched	B	0.636363636363636
CD03	Chron_Diarr	B Activated	B	0.0652173913043478
CD03	Chron_Diarr	B GC	B	0.0869565217391304
CD03	Chron_Diarr	B IFN Stim	B	0.0652173913043478
CD03	Chron_Diarr	B Memory	B	0.0072463768115942
CD03	Chron_Diarr	B Naive	B	0.521739130434783
CD03	Chron_Diarr	B Switched	B	0.253623188405797
CD04	Chron_Diarr	B Activated	B	0.0476190476190476
CD04	Chron_Diarr	B GC	B	0.0238095238095238
CD04	Chron_Diarr	B Naive	B	0.119047619047619
CD04	Chron_Diarr	B Switched	B	0.80952380952381
CD05	Chron_Diarr	B Activated	B	0.0571428571428571
CD05	Chron_Diarr	B IFN Stim	B	0.0285714285714286
CD05	Chron_Diarr	B Memory	B	0.0285714285714286
CD05	Chron_Diarr	B Naive	B	0.114285714285714
CD05	Chron_Diarr	B Switched	B	0.771428571428571
CD06	Chron_Diarr	B Activated	B	0.0701754385964912
CD06	Chron_Diarr	B GC	B	0.175438596491228
CD06	Chron_Diarr	B IFN Stim	B	0.0146198830409357
CD06	Chron_Diarr	B Memory	B	0.0321637426900585
CD06	Chron_Diarr	B Naive	B	0.304093567251462
CD06	Chron_Diarr	B Switched	B	0.403508771929825
CD07	Chron_Diarr	B Activated	B	0.0373831775700935
CD07	Chron_Diarr	B GC	B	0.0120160213618158
CD07	Chron_Diarr	B IFN Stim	B	0.0120160213618158
CD07	Chron_Diarr	B Memory	B	0.00934579439252336
CD07	Chron_Diarr	B Naive	B	0.618157543391188
CD07	Chron_Diarr	B Switched	B	0.311081441922563
CD08	Chron_Diarr	B Activated	B	0.0502392344497608
CD08	Chron_Diarr	B GC	B	0.0119617224880383
CD08	Chron_Diarr	B IFN Stim	B	0.0334928229665072
CD08	Chron_Diarr	B Memory	B	0.0311004784688995
CD08	Chron_Diarr	B Naive	B	0.0526315789473684
CD08	Chron_Diarr	B Switched	B	0.820574162679426
CD09	Chron_Diarr	B Activated	B	0.0291828793774319
CD09	Chron_Diarr	B GC	B	0.0301556420233463
CD09	Chron_Diarr	B IFN Stim	B	0.014591439688716
CD09	Chron_Diarr	B Memory	B	0.0116731517509728
CD09	Chron_Diarr	B Naive	B	0.488326848249027
CD09	Chron_Diarr	B Switched	B	0.426070038910506
CD10	Chron_Diarr	B Activated	B	0.0441292356185973
CD10	Chron_Diarr	B GC	B	0.0102442868400315
CD10	Chron_Diarr	B IFN Stim	B	0.016548463356974
CD10	Chron_Diarr	B Memory	B	0.0212765957446809
CD10	Chron_Diarr	B Naive	B	0.515366430260047
CD10	Chron_Diarr	B Switched	B	0.392434988179669
CD11	Chron_Diarr	B Activated	B	0.033563672260612
CD11	Chron_Diarr	B GC	B	0.0276406712734452
CD11	Chron_Diarr	B IFN Stim	B	0.0157946692991115
CD11	Chron_Diarr	B Memory	B	0.0138203356367226
CD11	Chron_Diarr	B Naive	B	0.433366238894373
CD11	Chron_Diarr	B Switched	B	0.475814412635735
CD12	Chron_Diarr	B Activated	B	0.0391091797935904
CD12	Chron_Diarr	B GC	B	0.0086909288430201
CD12	Chron_Diarr	B IFN Stim	B	0.020097772949484
CD12	Chron_Diarr	B Memory	B	0.0228136882129278
CD12	Chron_Diarr	B Naive	B	0.382944052145573
CD12	Chron_Diarr	B Switched	B	0.526344378055405
CD13	Chron_Diarr	B Activated	B	0.0337156760514425
CD13	Chron_Diarr	B GC	B	0.0145985401459854
CD13	Chron_Diarr	B IFN Stim	B	0.0250260688216893
CD13	Chron_Diarr	B Memory	B	0.013555787278415
CD13	Chron_Diarr	B Naive	B	0.226277372262774
CD13	Chron_Diarr	B Switched	B	0.686826555439694
HE01	Unaffected	B Activated	B	0.0487804878048781
HE01	Unaffected	B GC	B	0.195121951219512
HE01	Unaffected	B IFN Stim	B	0.0121951219512195
HE01	Unaffected	B Memory	B	0.0121951219512195
HE01	Unaffected	B Naive	B	0.341463414634146
HE01	Unaffected	B Switched	B	0.390243902439024
HE02	Unaffected	B Activated	B	0.08
HE02	Unaffected	B GC	B	0.12
HE02	Unaffected	B Memory	B	0.08
HE02	Unaffected	B Naive	B	0.12
HE02	Unaffected	B Switched	B	0.6
HE03	Unaffected	B Switched	B	1
HE04	Unaffected	B Activated	B	0.1
HE04	Unaffected	B GC	B	0.55
HE04	Unaffected	B Memory	B	0.05
HE04	Unaffected	B Naive	B	0.075
HE04	Unaffected	B Switched	B	0.225
HE05	Unaffected	B Activated	B	0.04
HE05	Unaffected	B GC	B	0.2
HE05	Unaffected	B IFN Stim	B	0.0133333333333333
HE05	Unaffected	B Memory	B	0.0266666666666667
HE05	Unaffected	B Naive	B	0.08
HE05	Unaffected	B Switched	B	0.64
HE06	Unaffected	B Activated	B	0.0529801324503311
HE06	Unaffected	B GC	B	0.33112582781457
HE06	Unaffected	B IFN Stim	B	0.00662251655629139
HE06	Unaffected	B Memory	B	0.0397350993377483
HE06	Unaffected	B Naive	B	0.225165562913907
HE06	Unaffected	B Switched	B	0.344370860927152
HE07	Unaffected	B Activated	B	0.102272727272727
HE07	Unaffected	B GC	B	0.0568181818181818
HE07	Unaffected	B IFN Stim	B	0.0340909090909091
HE07	Unaffected	B Memory	B	0.0795454545454545
HE07	Unaffected	B Naive	B	0.340909090909091
HE07	Unaffected	B Switched	B	0.386363636363636
HE08	Unaffected	B Switched	B	1
HE09	Unaffected	B Activated	B	0.0460829493087558
HE09	Unaffected	B GC	B	0.0138248847926267
HE09	Unaffected	B IFN Stim	B	0.0138248847926267
HE09	Unaffected	B Memory	B	0.00921658986175115
HE09	Unaffected	B Naive	B	0.428571428571429
HE09	Unaffected	B Switched	B	0.488479262672811
HE10	Unaffected	B Activated	B	0.0586080586080586
HE10	Unaffected	B GC	B	0.106227106227106
HE10	Unaffected	B IFN Stim	B	0.0146520146520147
HE10	Unaffected	B Memory	B	0.0256410256410256
HE10	Unaffected	B Naive	B	0.230769230769231
HE10	Unaffected	B Switched	B	0.564102564102564
HE11	Unaffected	B Naive	B	0.0769230769230769
HE11	Unaffected	B Switched	B	0.923076923076923
HE12	Unaffected	B Activated	B	0.0485883125410374
HE12	Unaffected	B GC	B	0.0689428759028234
HE12	Unaffected	B IFN Stim	B	0.0203545633617859
HE12	Unaffected	B Memory	B	0.0170715692711753
HE12	Unaffected	B Naive	B	0.35193696651346
HE12	Unaffected	B Switched	B	0.493105712409718
HE13	Unaffected	B Activated	B	0.0224719101123595
HE13	Unaffected	B GC	B	0.0262172284644195
HE13	Unaffected	B IFN Stim	B	0.0224719101123595
HE13	Unaffected	B Memory	B	0.0187265917602996
HE13	Unaffected	B Naive	B	0.101123595505618
HE13	Unaffected	B Switched	B	0.808988764044944
HE14	Unaffected	B Activated	B	0.0389105058365759
HE14	Unaffected	B GC	B	0.0272373540856031
HE14	Unaffected	B IFN Stim	B	0.0262645914396887
HE14	Unaffected	B Memory	B	0.0379377431906615
HE14	Unaffected	B Naive	B	0.178015564202335
HE14	Unaffected	B Switched	B	0.691634241245136
HE15	Unaffected	B Activated	B	0.0436619718309859
HE15	Unaffected	B GC	B	0.127112676056338
HE15	Unaffected	B IFN Stim	B	0.0169014084507042
HE15	Unaffected	B Memory	B	0.0172535211267606
HE15	Unaffected	B Naive	B	0.402112676056338
HE15	Unaffected	B Switched	B	0.392957746478873
MC01	Active_MC	B Activated	B	0.0434782608695652
MC01	Active_MC	B GC	B	0.130434782608696
MC01	Active_MC	B Memory	B	0.0869565217391304
MC01	Active_MC	B Naive	B	0.0434782608695652
MC01	Active_MC	B Switched	B	0.695652173913043
MC02	Active_MC	B Activated	B	0.0930232558139535
MC02	Active_MC	B IFN Stim	B	0.13953488372093
MC02	Active_MC	B Memory	B	0.186046511627907
MC02	Active_MC	B Naive	B	0.116279069767442
MC02	Active_MC	B Switched	B	0.465116279069767
MC04	Active_MC	B Activated	B	0.0515463917525773
MC04	Active_MC	B IFN Stim	B	0.0824742268041237
MC04	Active_MC	B Naive	B	0.0721649484536082
MC04	Active_MC	B Switched	B	0.793814432989691
MC05	Active_MC	B Activated	B	0.0727272727272727
MC05	Active_MC	B GC	B	0.0909090909090909
MC05	Active_MC	B IFN Stim	B	0.0181818181818182
MC05	Active_MC	B Memory	B	0.0363636363636364
MC05	Active_MC	B Naive	B	0.290909090909091
MC05	Active_MC	B Switched	B	0.490909090909091
MC06	Active_MC	B Activated	B	0.0481586402266289
MC06	Active_MC	B GC	B	0.227573182247403
MC06	Active_MC	B IFN Stim	B	0.0198300283286119
MC06	Active_MC	B Memory	B	0.0132200188857413
MC06	Active_MC	B Naive	B	0.326723323890463
MC06	Active_MC	B Switched	B	0.364494806421152
MC07	Active_MC	B Activated	B	0.0315052508751459
MC07	Active_MC	B GC	B	0.0163360560093349
MC07	Active_MC	B IFN Stim	B	0.0128354725787631
MC07	Active_MC	B Memory	B	0.0373395565927655
MC07	Active_MC	B Naive	B	0.220536756126021
MC07	Active_MC	B Switched	B	0.68144690781797
MC08	Active_MC	B Activated	B	0.0344202898550725
MC08	Active_MC	B GC	B	0.0543478260869565
MC08	Active_MC	B IFN Stim	B	0.0344202898550725
MC08	Active_MC	B Memory	B	0.0144927536231884
MC08	Active_MC	B Naive	B	0.481884057971014
MC08	Active_MC	B Switched	B	0.380434782608696
MC09	Active_MC	B Activated	B	0.0547320410490308
MC09	Active_MC	B GC	B	0.080957810718358
MC09	Active_MC	B IFN Stim	B	0.0250855188141391
MC09	Active_MC	B Memory	B	0.0228050171037628
MC09	Active_MC	B Naive	B	0.467502850627138
MC09	Active_MC	B Switched	B	0.348916761687571
MC10	Active_MC	B Activated	B	0.0372262773722628
MC10	Active_MC	B GC	B	0.0817518248175182
MC10	Active_MC	B IFN Stim	B	0.0160583941605839
MC10	Active_MC	B Memory	B	0.0343065693430657
MC10	Active_MC	B Naive	B	0.299270072992701
MC10	Active_MC	B Switched	B	0.531386861313869
MC11	Active_MC	B Activated	B	0.0555555555555556
MC11	Active_MC	B GC	B	0.00793650793650794
MC11	Active_MC	B IFN Stim	B	0.0396825396825397
MC11	Active_MC	B Memory	B	0.0793650793650794
MC11	Active_MC	B Naive	B	0.0317460317460317
MC11	Active_MC	B Switched	B	0.785714285714286
MC12	Active_MC	B Activated	B	0.0153256704980843
MC12	Active_MC	B GC	B	0.0421455938697318
MC12	Active_MC	B IFN Stim	B	0.0325670498084291
MC12	Active_MC	B Memory	B	0.0478927203065134
MC12	Active_MC	B Naive	B	0.308429118773946
MC12	Active_MC	B Switched	B	0.553639846743295
MC13	Active_MC	B Activated	B	0.032069970845481
MC13	Active_MC	B GC	B	0.0233236151603499
MC13	Active_MC	B IFN Stim	B	0.0233236151603499
MC13	Active_MC	B Memory	B	0.0276967930029155
MC13	Active_MC	B Naive	B	0.256559766763848
MC13	Active_MC	B Switched	B	0.637026239067055
MC14	Active_MC	B Activated	B	0.0351941747572816
MC14	Active_MC	B GC	B	0.0109223300970874
MC14	Active_MC	B IFN Stim	B	0.029126213592233
MC14	Active_MC	B Memory	B	0.0266990291262136
MC14	Active_MC	B Naive	B	0.163834951456311
MC14	Active_MC	B Switched	B	0.734223300970874
MC15	Active_MC	B Activated	B	0.0403361344537815
MC15	Active_MC	B GC	B	0.0647058823529412
MC15	Active_MC	B IFN Stim	B	0.0277310924369748
MC15	Active_MC	B Memory	B	0.0168067226890756
MC15	Active_MC	B Naive	B	0.311764705882353
MC15	Active_MC	B Switched	B	0.538655462184874
MC16	Active_MC	B Activated	B	0.0333833458364591
MC16	Active_MC	B GC	B	0.0180045011252813
MC16	Active_MC	B IFN Stim	B	0.0225056264066016
MC16	Active_MC	B Memory	B	0.0168792198049512
MC16	Active_MC	B Naive	B	0.472618154538635
MC16	Active_MC	B Switched	B	0.436609152288072
CD01	Chron_Diarr	IGA_IGK	Plasma	0.657894736842105
CD01	Chron_Diarr	IGA_IGL	Plasma	0.25
CD01	Chron_Diarr	IGG_IGK	Plasma	0.0526315789473684
CD01	Chron_Diarr	IGG_IGL	Plasma	0.0394736842105263
CD02	Chron_Diarr	IGA_IGK	Plasma	0.512820512820513
CD02	Chron_Diarr	IGA_IGL	Plasma	0.487179487179487
CD03	Chron_Diarr	IGA_IGK	Plasma	0.516666666666667
CD03	Chron_Diarr	IGA_IGL	Plasma	0.433333333333333
CD03	Chron_Diarr	IGG_IGK	Plasma	0.0333333333333333
CD03	Chron_Diarr	IGG_IGL	Plasma	0.0166666666666667
CD04	Chron_Diarr	IGA_IGK	Plasma	0.673333333333333
CD04	Chron_Diarr	IGA_IGL	Plasma	0.206666666666667
CD04	Chron_Diarr	IGG_IGK	Plasma	0.08
CD04	Chron_Diarr	IGG_IGL	Plasma	0.04
CD05	Chron_Diarr	IGA_IGK	Plasma	0.713615023474178
CD05	Chron_Diarr	IGA_IGL	Plasma	0.258215962441315
CD05	Chron_Diarr	IGG_IGK	Plasma	0.0187793427230047
CD05	Chron_Diarr	IGG_IGL	Plasma	0.00938967136150235
CD06	Chron_Diarr	IGA_IGK	Plasma	0.693989071038251
CD06	Chron_Diarr	IGA_IGL	Plasma	0.285063752276867
CD06	Chron_Diarr	IGG_IGK	Plasma	0.0154826958105647
CD06	Chron_Diarr	IGG_IGL	Plasma	0.00546448087431694
CD07	Chron_Diarr	IGA_IGK	Plasma	0.605590062111801
CD07	Chron_Diarr	IGA_IGL	Plasma	0.37888198757764
CD07	Chron_Diarr	IGG_IGK	Plasma	0.015527950310559
CD08	Chron_Diarr	IGA_IGK	Plasma	0.6784140969163
CD08	Chron_Diarr	IGA_IGL	Plasma	0.308370044052863
CD08	Chron_Diarr	IGG_IGK	Plasma	0.0066079295154185
CD08	Chron_Diarr	IGG_IGL	Plasma	0.0066079295154185
CD09	Chron_Diarr	IGA_IGK	Plasma	0.643347050754458
CD09	Chron_Diarr	IGA_IGL	Plasma	0.34156378600823
CD09	Chron_Diarr	IGG_IGK	Plasma	0.0123456790123457
CD09	Chron_Diarr	IGG_IGL	Plasma	0.00274348422496571
CD10	Chron_Diarr	IGA_IGK	Plasma	0.655221745350501
CD10	Chron_Diarr	IGA_IGL	Plasma	0.310443490701001
CD10	Chron_Diarr	IGG_IGK	Plasma	0.0243204577968526
CD10	Chron_Diarr	IGG_IGL	Plasma	0.0100143061516452
CD11	Chron_Diarr	IGA_IGK	Plasma	0.466666666666667
CD11	Chron_Diarr	IGA_IGL	Plasma	0.4
CD11	Chron_Diarr	IGG_IGK	Plasma	0.133333333333333
CD12	Chron_Diarr	IGA_IGK	Plasma	0.664041994750656
CD12	Chron_Diarr	IGA_IGL	Plasma	0.325459317585302
CD12	Chron_Diarr	IGG_IGK	Plasma	0.0078740157480315
CD12	Chron_Diarr	IGG_IGL	Plasma	0.0026246719160105
CD13	Chron_Diarr	IGA_IGK	Plasma	0.661538461538462
CD13	Chron_Diarr	IGA_IGL	Plasma	0.138461538461538
CD13	Chron_Diarr	IGG_IGK	Plasma	0.138461538461538
CD13	Chron_Diarr	IGG_IGL	Plasma	0.0615384615384615
HE01	Unaffected	IGA_IGK	Plasma	0.54639175257732
HE01	Unaffected	IGA_IGL	Plasma	0.422680412371134
HE01	Unaffected	IGG_IGK	Plasma	0.0206185567010309
HE01	Unaffected	IGG_IGL	Plasma	0.0103092783505155
HE02	Unaffected	IGA_IGK	Plasma	0.746268656716418
HE02	Unaffected	IGA_IGL	Plasma	0.253731343283582
HE03	Unaffected	IGA_IGK	Plasma	0.661971830985915
HE03	Unaffected	IGA_IGL	Plasma	0.330985915492958
HE03	Unaffected	IGG_IGK	Plasma	0.00704225352112676
HE04	Unaffected	IGA_IGK	Plasma	0.635983263598326
HE04	Unaffected	IGA_IGL	Plasma	0.359832635983264
HE04	Unaffected	IGG_IGK	Plasma	0.00418410041841004
HE05	Unaffected	IGA_IGK	Plasma	0.642857142857143
HE05	Unaffected	IGA_IGL	Plasma	0.333333333333333
HE05	Unaffected	IGG_IGK	Plasma	0.019047619047619
HE05	Unaffected	IGG_IGL	Plasma	0.00476190476190476
HE06	Unaffected	IGA_IGK	Plasma	0.718518518518519
HE06	Unaffected	IGA_IGL	Plasma	0.281481481481481
HE07	Unaffected	IGA_IGK	Plasma	0.658415841584158
HE07	Unaffected	IGA_IGL	Plasma	0.336633663366337
HE07	Unaffected	IGG_IGL	Plasma	0.00495049504950495
HE08	Unaffected	IGA_IGK	Plasma	0.765432098765432
HE08	Unaffected	IGA_IGL	Plasma	0.197530864197531
HE08	Unaffected	IGG_IGK	Plasma	0.0246913580246914
HE08	Unaffected	IGG_IGL	Plasma	0.0123456790123457
HE09	Unaffected	IGA_IGK	Plasma	0.697674418604651
HE09	Unaffected	IGA_IGL	Plasma	0.255813953488372
HE09	Unaffected	IGG_IGK	Plasma	0.0465116279069767
HE10	Unaffected	IGA_IGK	Plasma	0.641304347826087
HE10	Unaffected	IGA_IGL	Plasma	0.347826086956522
HE10	Unaffected	IGG_IGK	Plasma	0.00543478260869565
HE10	Unaffected	IGG_IGL	Plasma	0.00543478260869565
HE11	Unaffected	IGA_IGK	Plasma	0.602272727272727
HE11	Unaffected	IGA_IGL	Plasma	0.352272727272727
HE11	Unaffected	IGG_IGK	Plasma	0.0454545454545455
HE12	Unaffected	IGA_IGK	Plasma	0.670769230769231
HE12	Unaffected	IGA_IGL	Plasma	0.307692307692308
HE12	Unaffected	IGG_IGK	Plasma	0.0153846153846154
HE12	Unaffected	IGG_IGL	Plasma	0.00615384615384615
HE13	Unaffected	IGA_IGK	Plasma	0.642440730664594
HE13	Unaffected	IGA_IGL	Plasma	0.344733773804897
HE13	Unaffected	IGG_IGK	Plasma	0.00855033035367276
HE13	Unaffected	IGG_IGL	Plasma	0.00427516517683638
HE14	Unaffected	IGA_IGK	Plasma	0.672894424673784
HE14	Unaffected	IGA_IGL	Plasma	0.286476868327402
HE14	Unaffected	IGG_IGK	Plasma	0.0287663107947805
HE14	Unaffected	IGG_IGL	Plasma	0.0118623962040332
HE15	Unaffected	IGA_IGK	Plasma	0.574328974535444
HE15	Unaffected	IGA_IGL	Plasma	0.415691672401927
HE15	Unaffected	IGG_IGK	Plasma	0.0075705437026841
HE15	Unaffected	IGG_IGL	Plasma	0.00240880935994494
MC01	Active_MC	IGA_IGK	Plasma	0.470588235294118
MC01	Active_MC	IGA_IGL	Plasma	0.411764705882353
MC01	Active_MC	IGG_IGL	Plasma	0.117647058823529
MC02	Active_MC	IGA_IGK	Plasma	0.472222222222222
MC02	Active_MC	IGA_IGL	Plasma	0.444444444444444
MC02	Active_MC	IGG_IGK	Plasma	0.0555555555555556
MC02	Active_MC	IGG_IGL	Plasma	0.0277777777777778
MC03	Active_MC	IGA_IGK	Plasma	0.75
MC03	Active_MC	IGA_IGL	Plasma	0.208333333333333
MC03	Active_MC	IGG_IGL	Plasma	0.0416666666666667
MC04	Active_MC	IGA_IGK	Plasma	0.559322033898305
MC04	Active_MC	IGA_IGL	Plasma	0.254237288135593
MC04	Active_MC	IGG_IGK	Plasma	0.11864406779661
MC04	Active_MC	IGG_IGL	Plasma	0.0677966101694915
MC05	Active_MC	IGA_IGK	Plasma	0.626086956521739
MC05	Active_MC	IGA_IGL	Plasma	0.347826086956522
MC05	Active_MC	IGG_IGK	Plasma	0.00869565217391304
MC05	Active_MC	IGG_IGL	Plasma	0.0173913043478261
MC06	Active_MC	IGA_IGK	Plasma	0.506849315068493
MC06	Active_MC	IGA_IGL	Plasma	0.315068493150685
MC06	Active_MC	IGG_IGK	Plasma	0.0958904109589041
MC06	Active_MC	IGG_IGL	Plasma	0.0821917808219178
MC07	Active_MC	IGA_IGK	Plasma	0.643171806167401
MC07	Active_MC	IGA_IGL	Plasma	0.317180616740088
MC07	Active_MC	IGG_IGK	Plasma	0.0330396475770925
MC07	Active_MC	IGG_IGL	Plasma	0.0066079295154185
MC08	Active_MC	IGA_IGK	Plasma	0.542857142857143
MC08	Active_MC	IGA_IGL	Plasma	0.171428571428571
MC08	Active_MC	IGG_IGK	Plasma	0.257142857142857
MC08	Active_MC	IGG_IGL	Plasma	0.0285714285714286
MC09	Active_MC	IGA_IGK	Plasma	0.36734693877551
MC09	Active_MC	IGA_IGL	Plasma	0.244897959183673
MC09	Active_MC	IGG_IGK	Plasma	0.316326530612245
MC09	Active_MC	IGG_IGL	Plasma	0.0714285714285714
MC10	Active_MC	IGA_IGK	Plasma	0.683510638297872
MC10	Active_MC	IGA_IGL	Plasma	0.287234042553192
MC10	Active_MC	IGG_IGK	Plasma	0.0265957446808511
MC10	Active_MC	IGG_IGL	Plasma	0.00265957446808511
MC11	Active_MC	IGA_IGK	Plasma	0.624899598393574
MC11	Active_MC	IGA_IGL	Plasma	0.306024096385542
MC11	Active_MC	IGG_IGK	Plasma	0.0481927710843374
MC11	Active_MC	IGG_IGL	Plasma	0.0208835341365462
MC12	Active_MC	IGA_IGK	Plasma	0.469708302169035
MC12	Active_MC	IGA_IGL	Plasma	0.242333582647719
MC12	Active_MC	IGG_IGK	Plasma	0.225878833208676
MC12	Active_MC	IGG_IGL	Plasma	0.0620792819745699
MC13	Active_MC	IGA_IGK	Plasma	0.551020408163265
MC13	Active_MC	IGA_IGL	Plasma	0.377551020408163
MC13	Active_MC	IGG_IGK	Plasma	0.0387755102040816
MC13	Active_MC	IGG_IGL	Plasma	0.0326530612244898
MC14	Active_MC	IGA_IGK	Plasma	0.587573385518591
MC14	Active_MC	IGA_IGL	Plasma	0.363502935420744
MC14	Active_MC	IGG_IGK	Plasma	0.0322896281800391
MC14	Active_MC	IGG_IGL	Plasma	0.0166340508806262
MC15	Active_MC	IGA_IGK	Plasma	0.510930668332292
MC15	Active_MC	IGA_IGL	Plasma	0.316677076826983
MC15	Active_MC	IGG_IGK	Plasma	0.0993129294191131
MC15	Active_MC	IGG_IGL	Plasma	0.0730793254216115
MC16	Active_MC	IGA_IGK	Plasma	0.593909866017052
MC16	Active_MC	IGA_IGL	Plasma	0.356394640682095
MC16	Active_MC	IGG_IGK	Plasma	0.0292326431181486
MC16	Active_MC	IGG_IGL	Plasma	0.020462850182704
