# Supplementary material for: Single-cell transcriptomic characterization of microscopic colitis
Source: Nat Commun. 2025 May 18;16:4618. doi: 10.1038/s41467-025-59648-8 (PMC12086216; doi:10.1038/s41467-025-59648-8)
Supplement: Supplementary file 7 — Source Data [file 41467_2025_59648_MOESM7_ESM.zip › Source_Data/SourceData_FigS5G.csv]

Patient	Cohort	IGG/IGA_Prop
CD01	Chron_Diarr	0.101449275362319
CD02	Chron_Diarr	0
CD03	Chron_Diarr	0.0526315789473684
CD04	Chron_Diarr	0.136363636363636
CD05	Chron_Diarr	0.0289855072463768
CD06	Chron_Diarr	0.0213953488372093
CD07	Chron_Diarr	0.0157728706624606
CD08	Chron_Diarr	0.0133928571428571
CD09	Chron_Diarr	0.0153203342618384
CD10	Chron_Diarr	0.0355555555555556
CD11	Chron_Diarr	0.153846153846154
CD12	Chron_Diarr	0.0106100795755968
CD13	Chron_Diarr	0.25
HE01	Unaffected	0.0319148936170213
HE02	Unaffected	0
HE03	Unaffected	0.00709219858156028
HE04	Unaffected	0.00420168067226891
HE05	Unaffected	0.024390243902439
HE06	Unaffected	0
HE07	Unaffected	0.00497512437810945
HE08	Unaffected	0.0384615384615385
HE09	Unaffected	0.0487804878048781
HE10	Unaffected	0.010989010989011
HE11	Unaffected	0.0476190476190476
HE12	Unaffected	0.0220125786163522
HE13	Unaffected	0.012992125984252
HE14	Unaffected	0.0423493044822257
HE15	Unaffected	0.0100799443865137
MC01	Active_MC	0.133333333333333
MC02	Active_MC	0.0909090909090909
MC03	Active_MC	0.0434782608695652
MC04	Active_MC	0.229166666666667
MC05	Active_MC	0.0267857142857143
MC06	Active_MC	0.216666666666667
MC07	Active_MC	0.0412844036697248
MC08	Active_MC	0.4
MC09	Active_MC	0.633333333333333
MC10	Active_MC	0.0301369863013699
MC11	Active_MC	0.0742018981880932
MC12	Active_MC	0.404411764705882
MC13	Active_MC	0.0769230769230769
MC14	Active_MC	0.051440329218107
MC15	Active_MC	0.208301886792453
MC16	Active_MC	0.0522942835170469
